# Supplementary material for: Replication of 10 novel loci involved in human plasma protein N-glycosylation using MALDI-MS and UHPLC-FD data
Source: Glycobiology. 2026 Apr 20;36(6):cwag029. doi: 10.1093/glycob/cwag029 (PMC13159552; doi:10.1093/glycob/cwag029)
Supplement: ST3_cwag029 [file st3_cwag029.xlsx]

## Sheet: ST-3
Supplementary Table 3. Results of the replication of 19 loci not replicated in (DOI: 10.1038/s41467-025-60431-y). Ten loci (in bold) are replicated in the current study by the Fisher product meta-analyses of Cauchy aggregation replication p-values for UHPLC-FD replication cohort and the MALDI-MS cohort, with a threshold 0.05/19 = 2.63E-03, where 19 – a number of loci. rs_id - marker identifier ac…
rs_id	gene	p_min_uhplc-fd	p_min_maldi-ms	p_cauchy_uhplc-fd	p_cauchy_maldi-ms	p_MA_fisher	Replicated in (DOI: 10.1038/s41467-025-60431-y)?
rs10188206	NDUFB4P4	7.51161e-05	0.000448785	0.0067868	0.0162251	0.00111371	No
rs10896045	OVOL1	0.000552671	3.43597e-05	0.0186504	0.00379856	0.000747766	No
rs11071549	RORA	0.034973	0.0173277	0.912175	0.890625	0.981187	No
rs11085197	C3	0.000583398	2.17982e-27	0.0553917	2.64193e-25	8.85166e-25	No
rs1150975	RPLP2P4	0.000512842	3.38051e-05	0.0167849	0.00117604	0.000233578	No
rs2305479	GSDMB	0.000114897	0.00216985	0.00722435	0.0845964	0.00513379	No
rs2497318	EIF2S2P3	0.00338208	0.00014047	0.113406	0.0080695	0.0073178	No
rs2511737	ODF1	0.00130747	1.60127e-06	0.0476051	0.000173427	0.000104889	No
rs2881699	GRID2IP	2.53504e-07	0.000422699	1.67196e-05	0.0214529	5.68186e-06	No
rs34881159	FCGR3B	0.00177685	5.62622e-10	0.0425401	4.59178e-08	4.11252e-08	No
rs523118	PCCB	1.36406e-08	4.58965e-06	1.84073e-06	0.000310839	1.27489e-08	No
rs56214516	CRHR1	0.00902206	0.00019458	0.238143	0.0109328	0.0180972	No
rs667633	NXPE2	0.00862835	0.00563726	0.40996	0.229623	0.316582	No
rs7402780	FRMD5	0.00309902	0.00035427	0.614807	0.017914	0.0606699	No
rs7412	APOE4	0.0505216	3.4772e-05	0.573474	0.00210078	0.00930238	No
rs76360119	MGAT4B	4.58058e-07	3.61421e-07	2.84026e-05	2.33523e-05	1.46806e-08	No
rs7647487	RNF168	2.84835e-05	0.000782399	0.00141696	0.0480486	0.000721321	No
rs7866188	ROR2	0.0100575	0.00261057	0.388557	0.102951	0.168762	No
rs9352006	MBD4	0.0055094	0.00364477	0.11931	0.177124	0.10264	No
rs111711955	B3GAT1	8.0675e-75	1.48578e-46	1.10499e-72	1.58561e-44	4.68751e-114	Yes
rs11223982	LOC283177	5.02381e-33	1.92176e-11	5.07871e-31	1.90988e-09	8.81037e-38	Yes
rs11669860	MEF2B	5.64926e-07	0.000427336	7.35733e-05	0.0427458	4.29905e-05	Yes
rs11710456	ST6GAL1	7.15721e-78	1.41905e-67	9.87418e-76	2.36965e-65	7.54626e-138	Yes
rs1257218	MGAT5	3.50881e-11	2.92974e-29	1.27111e-09	4.4189e-27	4.61528e-34	Yes
rs1260326	NRBP1	3.74547e-06	1.01141e-06	0.000204529	0.000123294	4.66411e-07	Yes
rs12738964	EVI5	0.00110052	1.42812e-08	0.0564267	2.34159e-06	2.22497e-06	Yes
rs1329427	CFH	6.28062e-06	0.000792257	0.000649849	0.0361251	0.000273718	Yes
rs13297246	B4GALT1	2.20847e-16	6.89488e-14	3.17524e-14	1.12443e-11	2.04552e-23	Yes
rs16830188	RUNX3	1.12962e-11	3.51338e-26	6.89869e-10	4.0361e-24	2.11505e-31	Yes
rs174528	FADS2	0.000362305	0.000406665	0.0126213	0.0100961	0.00127018	Yes
rs217184	HP	8.53604e-81	3.84689e-58	1.17797e-78	6.4164e-56	2.32437e-131	Yes
rs2186369	SMARCB1	3.69659e-16	1.51437e-21	2.64233e-14	2.74472e-20	5.60663e-32	Yes
rs2470750	ST3GAL6	1.12132e-08	9.51789e-09	5.31877e-07	9.01894e-07	1.40866e-11	Yes
rs2618588	LOC107985440	7.00832e-05	0.0110878	0.00263826	0.391377	0.0081321	Yes
rs2659007	SLC38A10	3.91387e-05	0.000878272	0.00395673	0.0413455	0.00158982	Yes
rs2834847	RUNX1	1.10349e-08	3.87151e-05	9.02582e-07	0.00285434	5.35271e-08	Yes
rs28601761	RP11-136O12	0.000214741	2.26745e-09	0.00946931	2.81591e-07	5.53093e-08	Yes
rs28929474	SERPINA1	0.000129082	1.63312e-08	0.00771956	1.3637e-06	2.03904e-07	Yes
rs34166762	BCL7B	1.89922e-05	0.000427613	0.00104873	0.0677157	0.000749399	Yes
rs36020612	GRAMD1B	6.58742e-06	0.00320419	0.000727185	0.155712	0.00114206	Yes
rs3774964	SLC39A8	8.4035e-05	0.0037237	0.00364759	0.508064	0.0135114	Yes
rs4075105	TMEM121	2.36223e-18	9.25024e-12	2.21884e-16	1.37975e-09	1.75867e-23	Yes
rs4500785	TNFRSF13B	2.96834e-08	1.81096e-05	3.10779e-06	0.000725971	4.71755e-08	Yes
rs4543384	TXLNB	1.08634e-07	1.03782e-10	6.85614e-06	5.3263e-09	1.16642e-12	Yes
rs4821898	MGAT3	3.73342e-33	1.91047e-42	2.80249e-31	3.09505e-40	1.40797e-68	Yes
rs4841133	LOC157273	3.04887e-05	2.75777e-07	0.00191663	1.56236e-05	5.48702e-07	Yes
rs582118	ABO	5.86009e-09	0.0427827	7.22732e-07	0.808321	8.96923e-06	Yes
rs7161378	MAX	4.1296e-08	3.84847e-09	5.58454e-06	4.93678e-07	7.61388e-11	Yes
rs7705720	ELL2	8.50434e-06	0.00127998	0.000609723	0.0991382	0.000647612	Yes
rs7758383	HIVEP2	4.30758e-07	3.68656e-24	2.20453e-05	6.1192e-22	8.17059e-25	Yes
rs7781265	CHPF2	5.54169e-11	0.000552478	5.09202e-09	0.0515551	6.05389e-09	Yes
rs7804185	IKZF1	2.27544e-23	4.40114e-07	3.13865e-21	2.31967e-05	4.28697e-24	Yes
rs78060698	FUT6	3.81306e-82	1.55029e-91	3.35274e-80	2.32825e-89	3.02937e-166	Yes
rs78689694	ST3GAL4	4.85446e-87	7.1449e-119	6.69659e-85	1.19132e-116	3.68368e-198	Yes
rs7970695	HNF1A	2.1329e-11	6.21852e-30	1.21754e-09	6.98675e-28	7.15024e-35	Yes
rs8022053	FUT8	2.03043e-50	3.1077e-60	2.46089e-48	5.18853e-58	3.09668e-103	Yes
rs8046823	CALB2	9.10249e-16	3.80937e-07	5.4845e-14	2.56783e-05	5.92965e-17	Yes
rs8283	C4A-C4B	2.86496e-10	2.1201e-11	2.5892e-08	3.15832e-09	3.11093e-15	Yes
rs9842703	SLC9A9	1.3385e-128	0.0023948	1.02669e-126	0.0735858	2.21897e-125	Yes
