# Supplementary material for: Replication of 10 novel loci involved in human plasma protein N-glycosylation using MALDI-MS and UHPLC-FD data
Source: Glycobiology. 2026 Apr 20;36(6):cwag029. doi: 10.1093/glycob/cwag029 (PMC13159552; doi:10.1093/glycob/cwag029)
Supplement: ST4_cwag029 [file st4_cwag029.xlsx]

## Sheet: ST-4a
Supplementary Table 4a. Summary of in silico post-GWAS follow up for gene and variant prioritization
Prioritized genes - list of genes ranked by a combination of methods Nearest gene - gene, which sequence is the closest to the lead variant in the locus Glycan synthesis gene - gene from N-glycan biosynthesis pathway - see “Figure 1. An Atlas of Human Glycosylation Pathway Maps with Assigned Functions of 169 Glycosyltransferase Genes”, https://doi.org/10.1016/j.molcel.2019.05.017 Damaging/Coding …
SNP	Chr	Position	Prioritized genes	Nearest gene	Glycan synthesis gene	Damaging variation	Coding variation	cis eQTL effect	cis pQTL effect	DEPICT
rs34881159	1	161590503	FCGR2B, FCGR3B, FCGR2C, FCRLB	FCGR2B				FCR2B (CD15+ granulocytes, CD14+ monocytes, CD4+ T lymphocytes (Peripheral blood), FCRLB (CD14+ monocytes (Peripheral blood))		FCGR2B, FCGR3B, FCGR2C
rs10188206	2	26142632	NDUFB4P4, ASXL2	NDUFB4P4						ASXL2
rs523118	3	135965888	PCCB, MSL2, NCK1	PCCB				NCK1 (CEDAR)		MSL2
rs7647487	3	196206175	RNF168, UBXN7-AS1, UBXN7	RNF168			RNF168/rs3796129/P401R,P401Q			UBXN7-AS1,UBXN7
rs76360119	5	179183793	MAML1, MGAT5B, MGAT4B, RNF130, TBC1D9B	MAML1	MGAT4B, MGAT5B		MGAT4B/rs113756550/P172L,P187L,P120L,P27L			MAML1, MGAT4B, RNF130, TBC1D9B
rs2881699	7	6544886	GRID2IP	GRID2IP
rs2511737	8	103580527	ODF1	ODF1
rs10896045	11	65555524	OVOL1	OVOL1
rs1150975	12	32052422	RPLP2P4	RPLP2P4
rs11085197	19	6713175	C3	C3			C3/rs1047286/P314L,P314R; C3/rs2230199/R102C,R102G,R102S,R61C,R61G,R61S			C3

## Sheet: ST-4b
Supplementary Table 4b. Predicted functional consequences of single nucleotides variants (VEP)
The description of output columns can be found here : https://www.ensembl.org/info/docs/tools/vep/vep_formats.html#output
Uploaded_variation	Location	Allele	Consequence	IMPACT	SYMBOL	Gene	Feature_type	Feature	BIOTYPE	EXON	INTRON	HGVSc	HGVSp	cDNA_position	CDS_position	Protein_position	Amino_acids	Codons	Existing_variation	REF_ALLELE	UPLOADED_ALLELE	DISTANCE	STRAND	FLAGS	SYMBOL_SOURCE	HGNC_ID	MANE_SELECT	MANE_PLUS_CLINICAL	TSL	APPRIS	SIFT	PolyPhen	AF	CLIN_SIG	SOMATIC	PHENO	PUBMED	MOTIF_NAME	MOTIF_POS	HIGH_INF_POS	MOTIF_SCORE_CHANGE	TRANSCRIPTION_FACTORS
rs140299449	1:161583444-161583444	A	intron_variant	MODIFIER	FCGR2B	ENSG00000072694	Transcript	ENST00000367960.5	protein_coding	-	1/6	-	-	-	-	-	-	-	rs140299449	T	T/A	-	1	-	HGNC	3618	-	-	-	-	-	-	0.4177	-	-	-	-	-	-	-	-	-
rs140299449	1:161583444-161583444	A	intron_variant	MODIFIER	FCGR2B	ENSG00000072694	Transcript	ENST00000367962.4	protein_coding	-	2/7	-	-	-	-	-	-	-	rs140299449	T	T/A	-	1	-	HGNC	3618	-	-	-	-	-	-	0.4177	-	-	-	-	-	-	-	-	-
rs140299449	1:161583444-161583444	A	intron_variant	MODIFIER	FCGR2B	ENSG00000072694	Transcript	ENST00000403078.3	protein_coding	-	2/6	-	-	-	-	-	-	-	rs140299449	T	T/A	-	1	-	HGNC	3618	-	-	-	-	-	-	0.4177	-	-	-	-	-	-	-	-	-
rs140299449	1:161583444-161583444	A	intron_variant	MODIFIER	FCGR2B	ENSG00000072694	Transcript	ENST00000428605.2	protein_coding	-	2/5	-	-	-	-	-	-	-	rs140299449	T	T/A	-	1	-	HGNC	3618	-	-	-	-	-	-	0.4177	-	-	-	-	-	-	-	-	-
rs140299449	1:161583444-161583444	A	downstream_gene_variant	MODIFIER	RPS23P9	ENSG00000231586	Transcript	ENST00000448848.2	unprocessed_pseudogene	-	-	-	-	-	-	-	-	-	rs140299449	T	T/A	4338	-1	-	HGNC	48341	-	-	-	-	-	-	0.4177	-	-	-	-	-	-	-	-	-
rs140299449	1:161583444-161583444	A	intron_variant	MODIFIER	FCGR3A	ENSG00000203747	Transcript	ENST00000540048.1	protein_coding	-	2/4	-	-	-	-	-	-	-	rs140299449	T	T/A	-	-1	-	HGNC	3619	-	-	-	-	-	-	0.4177	-	-	-	-	-	-	-	-	-
rs61802329	1:161589626-161589626	A	downstream_gene_variant	MODIFIER	FCGR3B	ENSG00000162747	Transcript	ENST00000294800.3	protein_coding	-	-	-	-	-	-	-	-	-	rs61802329	C	C/A/G/T	3366	-1	-	HGNC	3620	-	-	-	-	-	-	-	-	-	-	-	-	-	-	-	-
rs61802329	1:161589626-161589626	G	downstream_gene_variant	MODIFIER	FCGR3B	ENSG00000162747	Transcript	ENST00000294800.3	protein_coding	-	-	-	-	-	-	-	-	-	rs61802329	C	C/A/G/T	3366	-1	-	HGNC	3620	-	-	-	-	-	-	-	-	-	-	-	-	-	-	-	-
rs61802329	1:161589626-161589626	T	downstream_gene_variant	MODIFIER	FCGR3B	ENSG00000162747	Transcript	ENST00000294800.3	protein_coding	-	-	-	-	-	-	-	-	-	rs61802329	C	C/A/G/T	3366	-1	-	HGNC	3620	-	-	-	-	-	-	0.4671	-	-	-	-	-	-	-	-	-
rs61802329	1:161589626-161589626	A	intron_variant	MODIFIER	FCGR2B	ENSG00000072694	Transcript	ENST00000367960.5	protein_coding	-	1/6	-	-	-	-	-	-	-	rs61802329	C	C/A/G/T	-	1	-	HGNC	3618	-	-	-	-	-	-	-	-	-	-	-	-	-	-	-	-
rs61802329	1:161589626-161589626	G	intron_variant	MODIFIER	FCGR2B	ENSG00000072694	Transcript	ENST00000367960.5	protein_coding	-	1/6	-	-	-	-	-	-	-	rs61802329	C	C/A/G/T	-	1	-	HGNC	3618	-	-	-	-	-	-	-	-	-	-	-	-	-	-	-	-
rs61802329	1:161589626-161589626	T	intron_variant	MODIFIER	FCGR2B	ENSG00000072694	Transcript	ENST00000367960.5	protein_coding	-	1/6	-	-	-	-	-	-	-	rs61802329	C	C/A/G/T	-	1	-	HGNC	3618	-	-	-	-	-	-	0.4671	-	-	-	-	-	-	-	-	-
rs61802329	1:161589626-161589626	A	intron_variant	MODIFIER	FCGR2B	ENSG00000072694	Transcript	ENST00000367962.4	protein_coding	-	2/7	-	-	-	-	-	-	-	rs61802329	C	C/A/G/T	-	1	-	HGNC	3618	-	-	-	-	-	-	-	-	-	-	-	-	-	-	-	-
rs61802329	1:161589626-161589626	G	intron_variant	MODIFIER	FCGR2B	ENSG00000072694	Transcript	ENST00000367962.4	protein_coding	-	2/7	-	-	-	-	-	-	-	rs61802329	C	C/A/G/T	-	1	-	HGNC	3618	-	-	-	-	-	-	-	-	-	-	-	-	-	-	-	-
rs61802329	1:161589626-161589626	T	intron_variant	MODIFIER	FCGR2B	ENSG00000072694	Transcript	ENST00000367962.4	protein_coding	-	2/7	-	-	-	-	-	-	-	rs61802329	C	C/A/G/T	-	1	-	HGNC	3618	-	-	-	-	-	-	0.4671	-	-	-	-	-	-	-	-	-
rs61802329	1:161589626-161589626	A	downstream_gene_variant	MODIFIER	FCGR3B	ENSG00000162747	Transcript	ENST00000367964.2	protein_coding	-	-	-	-	-	-	-	-	-	rs61802329	C	C/A/G/T	3360	-1	-	HGNC	3620	-	-	-	-	-	-	-	-	-	-	-	-	-	-	-	-
rs61802329	1:161589626-161589626	G	downstream_gene_variant	MODIFIER	FCGR3B	ENSG00000162747	Transcript	ENST00000367964.2	protein_coding	-	-	-	-	-	-	-	-	-	rs61802329	C	C/A/G/T	3360	-1	-	HGNC	3620	-	-	-	-	-	-	-	-	-	-	-	-	-	-	-	-
rs61802329	1:161589626-161589626	T	downstream_gene_variant	MODIFIER	FCGR3B	ENSG00000162747	Transcript	ENST00000367964.2	protein_coding	-	-	-	-	-	-	-	-	-	rs61802329	C	C/A/G/T	3360	-1	-	HGNC	3620	-	-	-	-	-	-	0.4671	-	-	-	-	-	-	-	-	-
rs61802329	1:161589626-161589626	A	intron_variant	MODIFIER	FCGR2B	ENSG00000072694	Transcript	ENST00000403078.3	protein_coding	-	2/6	-	-	-	-	-	-	-	rs61802329	C	C/A/G/T	-	1	-	HGNC	3618	-	-	-	-	-	-	-	-	-	-	-	-	-	-	-	-
rs61802329	1:161589626-161589626	G	intron_variant	MODIFIER	FCGR2B	ENSG00000072694	Transcript	ENST00000403078.3	protein_coding	-	2/6	-	-	-	-	-	-	-	rs61802329	C	C/A/G/T	-	1	-	HGNC	3618	-	-	-	-	-	-	-	-	-	-	-	-	-	-	-	-
rs61802329	1:161589626-161589626	T	intron_variant	MODIFIER	FCGR2B	ENSG00000072694	Transcript	ENST00000403078.3	protein_coding	-	2/6	-	-	-	-	-	-	-	rs61802329	C	C/A/G/T	-	1	-	HGNC	3618	-	-	-	-	-	-	0.4671	-	-	-	-	-	-	-	-	-
rs61802329	1:161589626-161589626	A	downstream_gene_variant	MODIFIER	FCGR3B	ENSG00000162747	Transcript	ENST00000421702.2	protein_coding	-	-	-	-	-	-	-	-	-	rs61802329	C	C/A/G/T	4387	-1	cds_start_NF	HGNC	3620	-	-	-	-	-	-	-	-	-	-	-	-	-	-	-	-
rs61802329	1:161589626-161589626	G	downstream_gene_variant	MODIFIER	FCGR3B	ENSG00000162747	Transcript	ENST00000421702.2	protein_coding	-	-	-	-	-	-	-	-	-	rs61802329	C	C/A/G/T	4387	-1	cds_start_NF	HGNC	3620	-	-	-	-	-	-	-	-	-	-	-	-	-	-	-	-
rs61802329	1:161589626-161589626	T	downstream_gene_variant	MODIFIER	FCGR3B	ENSG00000162747	Transcript	ENST00000421702.2	protein_coding	-	-	-	-	-	-	-	-	-	rs61802329	C	C/A/G/T	4387	-1	cds_start_NF	HGNC	3620	-	-	-	-	-	-	0.4671	-	-	-	-	-	-	-	-	-
rs61802329	1:161589626-161589626	A	intron_variant	MODIFIER	FCGR2B	ENSG00000072694	Transcript	ENST00000428605.2	protein_coding	-	2/5	-	-	-	-	-	-	-	rs61802329	C	C/A/G/T	-	1	-	HGNC	3618	-	-	-	-	-	-	-	-	-	-	-	-	-	-	-	-
rs61802329	1:161589626-161589626	G	intron_variant	MODIFIER	FCGR2B	ENSG00000072694	Transcript	ENST00000428605.2	protein_coding	-	2/5	-	-	-	-	-	-	-	rs61802329	C	C/A/G/T	-	1	-	HGNC	3618	-	-	-	-	-	-	-	-	-	-	-	-	-	-	-	-
rs61802329	1:161589626-161589626	T	intron_variant	MODIFIER	FCGR2B	ENSG00000072694	Transcript	ENST00000428605.2	protein_coding	-	2/5	-	-	-	-	-	-	-	rs61802329	C	C/A/G/T	-	1	-	HGNC	3618	-	-	-	-	-	-	0.4671	-	-	-	-	-	-	-	-	-
rs61802329	1:161589626-161589626	A	upstream_gene_variant	MODIFIER	RPS23P9	ENSG00000231586	Transcript	ENST00000448848.2	unprocessed_pseudogene	-	-	-	-	-	-	-	-	-	rs61802329	C	C/A/G/T	251	-1	-	HGNC	48341	-	-	-	-	-	-	-	-	-	-	-	-	-	-	-	-
rs61802329	1:161589626-161589626	G	upstream_gene_variant	MODIFIER	RPS23P9	ENSG00000231586	Transcript	ENST00000448848.2	unprocessed_pseudogene	-	-	-	-	-	-	-	-	-	rs61802329	C	C/A/G/T	251	-1	-	HGNC	48341	-	-	-	-	-	-	-	-	-	-	-	-	-	-	-	-
rs61802329	1:161589626-161589626	T	upstream_gene_variant	MODIFIER	RPS23P9	ENSG00000231586	Transcript	ENST00000448848.2	unprocessed_pseudogene	-	-	-	-	-	-	-	-	-	rs61802329	C	C/A/G/T	251	-1	-	HGNC	48341	-	-	-	-	-	-	0.4671	-	-	-	-	-	-	-	-	-
rs61802329	1:161589626-161589626	A	downstream_gene_variant	MODIFIER	FCGR3B	ENSG00000162747	Transcript	ENST00000531221.1	protein_coding	-	-	-	-	-	-	-	-	-	rs61802329	C	C/A/G/T	4154	-1	-	HGNC	3620	-	-	-	-	-	-	-	-	-	-	-	-	-	-	-	-
rs61802329	1:161589626-161589626	G	downstream_gene_variant	MODIFIER	FCGR3B	ENSG00000162747	Transcript	ENST00000531221.1	protein_coding	-	-	-	-	-	-	-	-	-	rs61802329	C	C/A/G/T	4154	-1	-	HGNC	3620	-	-	-	-	-	-	-	-	-	-	-	-	-	-	-	-
rs61802329	1:161589626-161589626	T	downstream_gene_variant	MODIFIER	FCGR3B	ENSG00000162747	Transcript	ENST00000531221.1	protein_coding	-	-	-	-	-	-	-	-	-	rs61802329	C	C/A/G/T	4154	-1	-	HGNC	3620	-	-	-	-	-	-	0.4671	-	-	-	-	-	-	-	-	-
rs61802329	1:161589626-161589626	A	intron_variant	MODIFIER	FCGR3A	ENSG00000203747	Transcript	ENST00000540048.1	protein_coding	-	2/4	-	-	-	-	-	-	-	rs61802329	C	C/A/G/T	-	-1	-	HGNC	3619	-	-	-	-	-	-	-	-	-	-	-	-	-	-	-	-
rs61802329	1:161589626-161589626	G	intron_variant	MODIFIER	FCGR3A	ENSG00000203747	Transcript	ENST00000540048.1	protein_coding	-	2/4	-	-	-	-	-	-	-	rs61802329	C	C/A/G/T	-	-1	-	HGNC	3619	-	-	-	-	-	-	-	-	-	-	-	-	-	-	-	-
rs61802329	1:161589626-161589626	T	intron_variant	MODIFIER	FCGR3A	ENSG00000203747	Transcript	ENST00000540048.1	protein_coding	-	2/4	-	-	-	-	-	-	-	rs61802329	C	C/A/G/T	-	-1	-	HGNC	3619	-	-	-	-	-	-	0.4671	-	-	-	-	-	-	-	-	-
rs61802330	1:161589653-161589653	A	downstream_gene_variant	MODIFIER	FCGR3B	ENSG00000162747	Transcript	ENST00000294800.3	protein_coding	-	-	-	-	-	-	-	-	-	rs61802330	G	G/A/C/T	3339	-1	-	HGNC	3620	-	-	-	-	-	-	-	-	-	-	-	-	-	-	-	-
rs61802330	1:161589653-161589653	C	downstream_gene_variant	MODIFIER	FCGR3B	ENSG00000162747	Transcript	ENST00000294800.3	protein_coding	-	-	-	-	-	-	-	-	-	rs61802330	G	G/A/C/T	3339	-1	-	HGNC	3620	-	-	-	-	-	-	0.4671	-	-	-	-	-	-	-	-	-
rs61802330	1:161589653-161589653	T	downstream_gene_variant	MODIFIER	FCGR3B	ENSG00000162747	Transcript	ENST00000294800.3	protein_coding	-	-	-	-	-	-	-	-	-	rs61802330	G	G/A/C/T	3339	-1	-	HGNC	3620	-	-	-	-	-	-	-	-	-	-	-	-	-	-	-	-
rs61802330	1:161589653-161589653	A	intron_variant	MODIFIER	FCGR2B	ENSG00000072694	Transcript	ENST00000367960.5	protein_coding	-	1/6	-	-	-	-	-	-	-	rs61802330	G	G/A/C/T	-	1	-	HGNC	3618	-	-	-	-	-	-	-	-	-	-	-	-	-	-	-	-
rs61802330	1:161589653-161589653	C	intron_variant	MODIFIER	FCGR2B	ENSG00000072694	Transcript	ENST00000367960.5	protein_coding	-	1/6	-	-	-	-	-	-	-	rs61802330	G	G/A/C/T	-	1	-	HGNC	3618	-	-	-	-	-	-	0.4671	-	-	-	-	-	-	-	-	-
rs61802330	1:161589653-161589653	T	intron_variant	MODIFIER	FCGR2B	ENSG00000072694	Transcript	ENST00000367960.5	protein_coding	-	1/6	-	-	-	-	-	-	-	rs61802330	G	G/A/C/T	-	1	-	HGNC	3618	-	-	-	-	-	-	-	-	-	-	-	-	-	-	-	-
rs61802330	1:161589653-161589653	A	intron_variant	MODIFIER	FCGR2B	ENSG00000072694	Transcript	ENST00000367962.4	protein_coding	-	2/7	-	-	-	-	-	-	-	rs61802330	G	G/A/C/T	-	1	-	HGNC	3618	-	-	-	-	-	-	-	-	-	-	-	-	-	-	-	-
rs61802330	1:161589653-161589653	C	intron_variant	MODIFIER	FCGR2B	ENSG00000072694	Transcript	ENST00000367962.4	protein_coding	-	2/7	-	-	-	-	-	-	-	rs61802330	G	G/A/C/T	-	1	-	HGNC	3618	-	-	-	-	-	-	0.4671	-	-	-	-	-	-	-	-	-
rs61802330	1:161589653-161589653	T	intron_variant	MODIFIER	FCGR2B	ENSG00000072694	Transcript	ENST00000367962.4	protein_coding	-	2/7	-	-	-	-	-	-	-	rs61802330	G	G/A/C/T	-	1	-	HGNC	3618	-	-	-	-	-	-	-	-	-	-	-	-	-	-	-	-
rs61802330	1:161589653-161589653	A	downstream_gene_variant	MODIFIER	FCGR3B	ENSG00000162747	Transcript	ENST00000367964.2	protein_coding	-	-	-	-	-	-	-	-	-	rs61802330	G	G/A/C/T	3333	-1	-	HGNC	3620	-	-	-	-	-	-	-	-	-	-	-	-	-	-	-	-
rs61802330	1:161589653-161589653	C	downstream_gene_variant	MODIFIER	FCGR3B	ENSG00000162747	Transcript	ENST00000367964.2	protein_coding	-	-	-	-	-	-	-	-	-	rs61802330	G	G/A/C/T	3333	-1	-	HGNC	3620	-	-	-	-	-	-	0.4671	-	-	-	-	-	-	-	-	-
rs61802330	1:161589653-161589653	T	downstream_gene_variant	MODIFIER	FCGR3B	ENSG00000162747	Transcript	ENST00000367964.2	protein_coding	-	-	-	-	-	-	-	-	-	rs61802330	G	G/A/C/T	3333	-1	-	HGNC	3620	-	-	-	-	-	-	-	-	-	-	-	-	-	-	-	-
rs61802330	1:161589653-161589653	A	intron_variant	MODIFIER	FCGR2B	ENSG00000072694	Transcript	ENST00000403078.3	protein_coding	-	2/6	-	-	-	-	-	-	-	rs61802330	G	G/A/C/T	-	1	-	HGNC	3618	-	-	-	-	-	-	-	-	-	-	-	-	-	-	-	-
rs61802330	1:161589653-161589653	C	intron_variant	MODIFIER	FCGR2B	ENSG00000072694	Transcript	ENST00000403078.3	protein_coding	-	2/6	-	-	-	-	-	-	-	rs61802330	G	G/A/C/T	-	1	-	HGNC	3618	-	-	-	-	-	-	0.4671	-	-	-	-	-	-	-	-	-
rs61802330	1:161589653-161589653	T	intron_variant	MODIFIER	FCGR2B	ENSG00000072694	Transcript	ENST00000403078.3	protein_coding	-	2/6	-	-	-	-	-	-	-	rs61802330	G	G/A/C/T	-	1	-	HGNC	3618	-	-	-	-	-	-	-	-	-	-	-	-	-	-	-	-
rs61802330	1:161589653-161589653	A	downstream_gene_variant	MODIFIER	FCGR3B	ENSG00000162747	Transcript	ENST00000421702.2	protein_coding	-	-	-	-	-	-	-	-	-	rs61802330	G	G/A/C/T	4360	-1	cds_start_NF	HGNC	3620	-	-	-	-	-	-	-	-	-	-	-	-	-	-	-	-
rs61802330	1:161589653-161589653	C	downstream_gene_variant	MODIFIER	FCGR3B	ENSG00000162747	Transcript	ENST00000421702.2	protein_coding	-	-	-	-	-	-	-	-	-	rs61802330	G	G/A/C/T	4360	-1	cds_start_NF	HGNC	3620	-	-	-	-	-	-	0.4671	-	-	-	-	-	-	-	-	-
rs61802330	1:161589653-161589653	T	downstream_gene_variant	MODIFIER	FCGR3B	ENSG00000162747	Transcript	ENST00000421702.2	protein_coding	-	-	-	-	-	-	-	-	-	rs61802330	G	G/A/C/T	4360	-1	cds_start_NF	HGNC	3620	-	-	-	-	-	-	-	-	-	-	-	-	-	-	-	-
rs61802330	1:161589653-161589653	A	intron_variant	MODIFIER	FCGR2B	ENSG00000072694	Transcript	ENST00000428605.2	protein_coding	-	2/5	-	-	-	-	-	-	-	rs61802330	G	G/A/C/T	-	1	-	HGNC	3618	-	-	-	-	-	-	-	-	-	-	-	-	-	-	-	-
rs61802330	1:161589653-161589653	C	intron_variant	MODIFIER	FCGR2B	ENSG00000072694	Transcript	ENST00000428605.2	protein_coding	-	2/5	-	-	-	-	-	-	-	rs61802330	G	G/A/C/T	-	1	-	HGNC	3618	-	-	-	-	-	-	0.4671	-	-	-	-	-	-	-	-	-
rs61802330	1:161589653-161589653	T	intron_variant	MODIFIER	FCGR2B	ENSG00000072694	Transcript	ENST00000428605.2	protein_coding	-	2/5	-	-	-	-	-	-	-	rs61802330	G	G/A/C/T	-	1	-	HGNC	3618	-	-	-	-	-	-	-	-	-	-	-	-	-	-	-	-
rs61802330	1:161589653-161589653	A	upstream_gene_variant	MODIFIER	RPS23P9	ENSG00000231586	Transcript	ENST00000448848.2	unprocessed_pseudogene	-	-	-	-	-	-	-	-	-	rs61802330	G	G/A/C/T	278	-1	-	HGNC	48341	-	-	-	-	-	-	-	-	-	-	-	-	-	-	-	-
rs61802330	1:161589653-161589653	C	upstream_gene_variant	MODIFIER	RPS23P9	ENSG00000231586	Transcript	ENST00000448848.2	unprocessed_pseudogene	-	-	-	-	-	-	-	-	-	rs61802330	G	G/A/C/T	278	-1	-	HGNC	48341	-	-	-	-	-	-	0.4671	-	-	-	-	-	-	-	-	-
rs61802330	1:161589653-161589653	T	upstream_gene_variant	MODIFIER	RPS23P9	ENSG00000231586	Transcript	ENST00000448848.2	unprocessed_pseudogene	-	-	-	-	-	-	-	-	-	rs61802330	G	G/A/C/T	278	-1	-	HGNC	48341	-	-	-	-	-	-	-	-	-	-	-	-	-	-	-	-
rs61802330	1:161589653-161589653	A	downstream_gene_variant	MODIFIER	FCGR3B	ENSG00000162747	Transcript	ENST00000531221.1	protein_coding	-	-	-	-	-	-	-	-	-	rs61802330	G	G/A/C/T	4127	-1	-	HGNC	3620	-	-	-	-	-	-	-	-	-	-	-	-	-	-	-	-
rs61802330	1:161589653-161589653	C	downstream_gene_variant	MODIFIER	FCGR3B	ENSG00000162747	Transcript	ENST00000531221.1	protein_coding	-	-	-	-	-	-	-	-	-	rs61802330	G	G/A/C/T	4127	-1	-	HGNC	3620	-	-	-	-	-	-	0.4671	-	-	-	-	-	-	-	-	-
rs61802330	1:161589653-161589653	T	downstream_gene_variant	MODIFIER	FCGR3B	ENSG00000162747	Transcript	ENST00000531221.1	protein_coding	-	-	-	-	-	-	-	-	-	rs61802330	G	G/A/C/T	4127	-1	-	HGNC	3620	-	-	-	-	-	-	-	-	-	-	-	-	-	-	-	-
rs61802330	1:161589653-161589653	A	intron_variant	MODIFIER	FCGR3A	ENSG00000203747	Transcript	ENST00000540048.1	protein_coding	-	2/4	-	-	-	-	-	-	-	rs61802330	G	G/A/C/T	-	-1	-	HGNC	3619	-	-	-	-	-	-	-	-	-	-	-	-	-	-	-	-
rs61802330	1:161589653-161589653	C	intron_variant	MODIFIER	FCGR3A	ENSG00000203747	Transcript	ENST00000540048.1	protein_coding	-	2/4	-	-	-	-	-	-	-	rs61802330	G	G/A/C/T	-	-1	-	HGNC	3619	-	-	-	-	-	-	0.4671	-	-	-	-	-	-	-	-	-
rs61802330	1:161589653-161589653	T	intron_variant	MODIFIER	FCGR3A	ENSG00000203747	Transcript	ENST00000540048.1	protein_coding	-	2/4	-	-	-	-	-	-	-	rs61802330	G	G/A/C/T	-	-1	-	HGNC	3619	-	-	-	-	-	-	-	-	-	-	-	-	-	-	-	-
rs61802331	1:161589712-161589712	A	downstream_gene_variant	MODIFIER	FCGR3B	ENSG00000162747	Transcript	ENST00000294800.3	protein_coding	-	-	-	-	-	-	-	-	-	rs61802331	C	C/A/G/T	3280	-1	-	HGNC	3620	-	-	-	-	-	-	-	-	-	-	-	-	-	-	-	-
rs61802331	1:161589712-161589712	G	downstream_gene_variant	MODIFIER	FCGR3B	ENSG00000162747	Transcript	ENST00000294800.3	protein_coding	-	-	-	-	-	-	-	-	-	rs61802331	C	C/A/G/T	3280	-1	-	HGNC	3620	-	-	-	-	-	-	-	-	-	-	-	-	-	-	-	-
rs61802331	1:161589712-161589712	T	downstream_gene_variant	MODIFIER	FCGR3B	ENSG00000162747	Transcript	ENST00000294800.3	protein_coding	-	-	-	-	-	-	-	-	-	rs61802331	C	C/A/G/T	3280	-1	-	HGNC	3620	-	-	-	-	-	-	0.4673	-	-	-	-	-	-	-	-	-
rs61802331	1:161589712-161589712	A	intron_variant	MODIFIER	FCGR2B	ENSG00000072694	Transcript	ENST00000367960.5	protein_coding	-	1/6	-	-	-	-	-	-	-	rs61802331	C	C/A/G/T	-	1	-	HGNC	3618	-	-	-	-	-	-	-	-	-	-	-	-	-	-	-	-
rs61802331	1:161589712-161589712	G	intron_variant	MODIFIER	FCGR2B	ENSG00000072694	Transcript	ENST00000367960.5	protein_coding	-	1/6	-	-	-	-	-	-	-	rs61802331	C	C/A/G/T	-	1	-	HGNC	3618	-	-	-	-	-	-	-	-	-	-	-	-	-	-	-	-
rs61802331	1:161589712-161589712	T	intron_variant	MODIFIER	FCGR2B	ENSG00000072694	Transcript	ENST00000367960.5	protein_coding	-	1/6	-	-	-	-	-	-	-	rs61802331	C	C/A/G/T	-	1	-	HGNC	3618	-	-	-	-	-	-	0.4673	-	-	-	-	-	-	-	-	-
rs61802331	1:161589712-161589712	A	intron_variant	MODIFIER	FCGR2B	ENSG00000072694	Transcript	ENST00000367962.4	protein_coding	-	2/7	-	-	-	-	-	-	-	rs61802331	C	C/A/G/T	-	1	-	HGNC	3618	-	-	-	-	-	-	-	-	-	-	-	-	-	-	-	-
rs61802331	1:161589712-161589712	G	intron_variant	MODIFIER	FCGR2B	ENSG00000072694	Transcript	ENST00000367962.4	protein_coding	-	2/7	-	-	-	-	-	-	-	rs61802331	C	C/A/G/T	-	1	-	HGNC	3618	-	-	-	-	-	-	-	-	-	-	-	-	-	-	-	-
rs61802331	1:161589712-161589712	T	intron_variant	MODIFIER	FCGR2B	ENSG00000072694	Transcript	ENST00000367962.4	protein_coding	-	2/7	-	-	-	-	-	-	-	rs61802331	C	C/A/G/T	-	1	-	HGNC	3618	-	-	-	-	-	-	0.4673	-	-	-	-	-	-	-	-	-
rs61802331	1:161589712-161589712	A	downstream_gene_variant	MODIFIER	FCGR3B	ENSG00000162747	Transcript	ENST00000367964.2	protein_coding	-	-	-	-	-	-	-	-	-	rs61802331	C	C/A/G/T	3274	-1	-	HGNC	3620	-	-	-	-	-	-	-	-	-	-	-	-	-	-	-	-
rs61802331	1:161589712-161589712	G	downstream_gene_variant	MODIFIER	FCGR3B	ENSG00000162747	Transcript	ENST00000367964.2	protein_coding	-	-	-	-	-	-	-	-	-	rs61802331	C	C/A/G/T	3274	-1	-	HGNC	3620	-	-	-	-	-	-	-	-	-	-	-	-	-	-	-	-
rs61802331	1:161589712-161589712	T	downstream_gene_variant	MODIFIER	FCGR3B	ENSG00000162747	Transcript	ENST00000367964.2	protein_coding	-	-	-	-	-	-	-	-	-	rs61802331	C	C/A/G/T	3274	-1	-	HGNC	3620	-	-	-	-	-	-	0.4673	-	-	-	-	-	-	-	-	-
rs61802331	1:161589712-161589712	A	intron_variant	MODIFIER	FCGR2B	ENSG00000072694	Transcript	ENST00000403078.3	protein_coding	-	2/6	-	-	-	-	-	-	-	rs61802331	C	C/A/G/T	-	1	-	HGNC	3618	-	-	-	-	-	-	-	-	-	-	-	-	-	-	-	-
rs61802331	1:161589712-161589712	G	intron_variant	MODIFIER	FCGR2B	ENSG00000072694	Transcript	ENST00000403078.3	protein_coding	-	2/6	-	-	-	-	-	-	-	rs61802331	C	C/A/G/T	-	1	-	HGNC	3618	-	-	-	-	-	-	-	-	-	-	-	-	-	-	-	-
rs61802331	1:161589712-161589712	T	intron_variant	MODIFIER	FCGR2B	ENSG00000072694	Transcript	ENST00000403078.3	protein_coding	-	2/6	-	-	-	-	-	-	-	rs61802331	C	C/A/G/T	-	1	-	HGNC	3618	-	-	-	-	-	-	0.4673	-	-	-	-	-	-	-	-	-
rs61802331	1:161589712-161589712	A	downstream_gene_variant	MODIFIER	FCGR3B	ENSG00000162747	Transcript	ENST00000421702.2	protein_coding	-	-	-	-	-	-	-	-	-	rs61802331	C	C/A/G/T	4301	-1	cds_start_NF	HGNC	3620	-	-	-	-	-	-	-	-	-	-	-	-	-	-	-	-
rs61802331	1:161589712-161589712	G	downstream_gene_variant	MODIFIER	FCGR3B	ENSG00000162747	Transcript	ENST00000421702.2	protein_coding	-	-	-	-	-	-	-	-	-	rs61802331	C	C/A/G/T	4301	-1	cds_start_NF	HGNC	3620	-	-	-	-	-	-	-	-	-	-	-	-	-	-	-	-
rs61802331	1:161589712-161589712	T	downstream_gene_variant	MODIFIER	FCGR3B	ENSG00000162747	Transcript	ENST00000421702.2	protein_coding	-	-	-	-	-	-	-	-	-	rs61802331	C	C/A/G/T	4301	-1	cds_start_NF	HGNC	3620	-	-	-	-	-	-	0.4673	-	-	-	-	-	-	-	-	-
rs61802331	1:161589712-161589712	A	intron_variant	MODIFIER	FCGR2B	ENSG00000072694	Transcript	ENST00000428605.2	protein_coding	-	2/5	-	-	-	-	-	-	-	rs61802331	C	C/A/G/T	-	1	-	HGNC	3618	-	-	-	-	-	-	-	-	-	-	-	-	-	-	-	-
rs61802331	1:161589712-161589712	G	intron_variant	MODIFIER	FCGR2B	ENSG00000072694	Transcript	ENST00000428605.2	protein_coding	-	2/5	-	-	-	-	-	-	-	rs61802331	C	C/A/G/T	-	1	-	HGNC	3618	-	-	-	-	-	-	-	-	-	-	-	-	-	-	-	-
rs61802331	1:161589712-161589712	T	intron_variant	MODIFIER	FCGR2B	ENSG00000072694	Transcript	ENST00000428605.2	protein_coding	-	2/5	-	-	-	-	-	-	-	rs61802331	C	C/A/G/T	-	1	-	HGNC	3618	-	-	-	-	-	-	0.4673	-	-	-	-	-	-	-	-	-
rs61802331	1:161589712-161589712	A	upstream_gene_variant	MODIFIER	RPS23P9	ENSG00000231586	Transcript	ENST00000448848.2	unprocessed_pseudogene	-	-	-	-	-	-	-	-	-	rs61802331	C	C/A/G/T	337	-1	-	HGNC	48341	-	-	-	-	-	-	-	-	-	-	-	-	-	-	-	-
rs61802331	1:161589712-161589712	G	upstream_gene_variant	MODIFIER	RPS23P9	ENSG00000231586	Transcript	ENST00000448848.2	unprocessed_pseudogene	-	-	-	-	-	-	-	-	-	rs61802331	C	C/A/G/T	337	-1	-	HGNC	48341	-	-	-	-	-	-	-	-	-	-	-	-	-	-	-	-
rs61802331	1:161589712-161589712	T	upstream_gene_variant	MODIFIER	RPS23P9	ENSG00000231586	Transcript	ENST00000448848.2	unprocessed_pseudogene	-	-	-	-	-	-	-	-	-	rs61802331	C	C/A/G/T	337	-1	-	HGNC	48341	-	-	-	-	-	-	0.4673	-	-	-	-	-	-	-	-	-
rs61802331	1:161589712-161589712	A	downstream_gene_variant	MODIFIER	FCGR3B	ENSG00000162747	Transcript	ENST00000531221.1	protein_coding	-	-	-	-	-	-	-	-	-	rs61802331	C	C/A/G/T	4068	-1	-	HGNC	3620	-	-	-	-	-	-	-	-	-	-	-	-	-	-	-	-
rs61802331	1:161589712-161589712	G	downstream_gene_variant	MODIFIER	FCGR3B	ENSG00000162747	Transcript	ENST00000531221.1	protein_coding	-	-	-	-	-	-	-	-	-	rs61802331	C	C/A/G/T	4068	-1	-	HGNC	3620	-	-	-	-	-	-	-	-	-	-	-	-	-	-	-	-
rs61802331	1:161589712-161589712	T	downstream_gene_variant	MODIFIER	FCGR3B	ENSG00000162747	Transcript	ENST00000531221.1	protein_coding	-	-	-	-	-	-	-	-	-	rs61802331	C	C/A/G/T	4068	-1	-	HGNC	3620	-	-	-	-	-	-	0.4673	-	-	-	-	-	-	-	-	-
rs61802331	1:161589712-161589712	A	intron_variant	MODIFIER	FCGR3A	ENSG00000203747	Transcript	ENST00000540048.1	protein_coding	-	2/4	-	-	-	-	-	-	-	rs61802331	C	C/A/G/T	-	-1	-	HGNC	3619	-	-	-	-	-	-	-	-	-	-	-	-	-	-	-	-
rs61802331	1:161589712-161589712	G	intron_variant	MODIFIER	FCGR3A	ENSG00000203747	Transcript	ENST00000540048.1	protein_coding	-	2/4	-	-	-	-	-	-	-	rs61802331	C	C/A/G/T	-	-1	-	HGNC	3619	-	-	-	-	-	-	-	-	-	-	-	-	-	-	-	-
rs61802331	1:161589712-161589712	T	intron_variant	MODIFIER	FCGR3A	ENSG00000203747	Transcript	ENST00000540048.1	protein_coding	-	2/4	-	-	-	-	-	-	-	rs61802331	C	C/A/G/T	-	-1	-	HGNC	3619	-	-	-	-	-	-	0.4673	-	-	-	-	-	-	-	-	-
rs61802332	1:161589756-161589756	A	downstream_gene_variant	MODIFIER	FCGR3B	ENSG00000162747	Transcript	ENST00000294800.3	protein_coding	-	-	-	-	-	-	-	-	-	rs61802332	C	C/A/G/T	3236	-1	-	HGNC	3620	-	-	-	-	-	-	-	-	-	-	-	-	-	-	-	-
rs61802332	1:161589756-161589756	G	downstream_gene_variant	MODIFIER	FCGR3B	ENSG00000162747	Transcript	ENST00000294800.3	protein_coding	-	-	-	-	-	-	-	-	-	rs61802332	C	C/A/G/T	3236	-1	-	HGNC	3620	-	-	-	-	-	-	-	-	-	-	-	-	-	-	-	-
rs61802332	1:161589756-161589756	T	downstream_gene_variant	MODIFIER	FCGR3B	ENSG00000162747	Transcript	ENST00000294800.3	protein_coding	-	-	-	-	-	-	-	-	-	rs61802332	C	C/A/G/T	3236	-1	-	HGNC	3620	-	-	-	-	-	-	0.4691	-	-	-	-	-	-	-	-	-
rs61802332	1:161589756-161589756	A	intron_variant	MODIFIER	FCGR2B	ENSG00000072694	Transcript	ENST00000367960.5	protein_coding	-	1/6	-	-	-	-	-	-	-	rs61802332	C	C/A/G/T	-	1	-	HGNC	3618	-	-	-	-	-	-	-	-	-	-	-	-	-	-	-	-
rs61802332	1:161589756-161589756	G	intron_variant	MODIFIER	FCGR2B	ENSG00000072694	Transcript	ENST00000367960.5	protein_coding	-	1/6	-	-	-	-	-	-	-	rs61802332	C	C/A/G/T	-	1	-	HGNC	3618	-	-	-	-	-	-	-	-	-	-	-	-	-	-	-	-
rs61802332	1:161589756-161589756	T	intron_variant	MODIFIER	FCGR2B	ENSG00000072694	Transcript	ENST00000367960.5	protein_coding	-	1/6	-	-	-	-	-	-	-	rs61802332	C	C/A/G/T	-	1	-	HGNC	3618	-	-	-	-	-	-	0.4691	-	-	-	-	-	-	-	-	-
rs61802332	1:161589756-161589756	A	intron_variant	MODIFIER	FCGR2B	ENSG00000072694	Transcript	ENST00000367962.4	protein_coding	-	2/7	-	-	-	-	-	-	-	rs61802332	C	C/A/G/T	-	1	-	HGNC	3618	-	-	-	-	-	-	-	-	-	-	-	-	-	-	-	-
rs61802332	1:161589756-161589756	G	intron_variant	MODIFIER	FCGR2B	ENSG00000072694	Transcript	ENST00000367962.4	protein_coding	-	2/7	-	-	-	-	-	-	-	rs61802332	C	C/A/G/T	-	1	-	HGNC	3618	-	-	-	-	-	-	-	-	-	-	-	-	-	-	-	-
rs61802332	1:161589756-161589756	T	intron_variant	MODIFIER	FCGR2B	ENSG00000072694	Transcript	ENST00000367962.4	protein_coding	-	2/7	-	-	-	-	-	-	-	rs61802332	C	C/A/G/T	-	1	-	HGNC	3618	-	-	-	-	-	-	0.4691	-	-	-	-	-	-	-	-	-
rs61802332	1:161589756-161589756	A	downstream_gene_variant	MODIFIER	FCGR3B	ENSG00000162747	Transcript	ENST00000367964.2	protein_coding	-	-	-	-	-	-	-	-	-	rs61802332	C	C/A/G/T	3230	-1	-	HGNC	3620	-	-	-	-	-	-	-	-	-	-	-	-	-	-	-	-
rs61802332	1:161589756-161589756	G	downstream_gene_variant	MODIFIER	FCGR3B	ENSG00000162747	Transcript	ENST00000367964.2	protein_coding	-	-	-	-	-	-	-	-	-	rs61802332	C	C/A/G/T	3230	-1	-	HGNC	3620	-	-	-	-	-	-	-	-	-	-	-	-	-	-	-	-
rs61802332	1:161589756-161589756	T	downstream_gene_variant	MODIFIER	FCGR3B	ENSG00000162747	Transcript	ENST00000367964.2	protein_coding	-	-	-	-	-	-	-	-	-	rs61802332	C	C/A/G/T	3230	-1	-	HGNC	3620	-	-	-	-	-	-	0.4691	-	-	-	-	-	-	-	-	-
rs61802332	1:161589756-161589756	A	intron_variant	MODIFIER	FCGR2B	ENSG00000072694	Transcript	ENST00000403078.3	protein_coding	-	2/6	-	-	-	-	-	-	-	rs61802332	C	C/A/G/T	-	1	-	HGNC	3618	-	-	-	-	-	-	-	-	-	-	-	-	-	-	-	-
rs61802332	1:161589756-161589756	G	intron_variant	MODIFIER	FCGR2B	ENSG00000072694	Transcript	ENST00000403078.3	protein_coding	-	2/6	-	-	-	-	-	-	-	rs61802332	C	C/A/G/T	-	1	-	HGNC	3618	-	-	-	-	-	-	-	-	-	-	-	-	-	-	-	-
rs61802332	1:161589756-161589756	T	intron_variant	MODIFIER	FCGR2B	ENSG00000072694	Transcript	ENST00000403078.3	protein_coding	-	2/6	-	-	-	-	-	-	-	rs61802332	C	C/A/G/T	-	1	-	HGNC	3618	-	-	-	-	-	-	0.4691	-	-	-	-	-	-	-	-	-
rs61802332	1:161589756-161589756	A	downstream_gene_variant	MODIFIER	FCGR3B	ENSG00000162747	Transcript	ENST00000421702.2	protein_coding	-	-	-	-	-	-	-	-	-	rs61802332	C	C/A/G/T	4257	-1	cds_start_NF	HGNC	3620	-	-	-	-	-	-	-	-	-	-	-	-	-	-	-	-
rs61802332	1:161589756-161589756	G	downstream_gene_variant	MODIFIER	FCGR3B	ENSG00000162747	Transcript	ENST00000421702.2	protein_coding	-	-	-	-	-	-	-	-	-	rs61802332	C	C/A/G/T	4257	-1	cds_start_NF	HGNC	3620	-	-	-	-	-	-	-	-	-	-	-	-	-	-	-	-
rs61802332	1:161589756-161589756	T	downstream_gene_variant	MODIFIER	FCGR3B	ENSG00000162747	Transcript	ENST00000421702.2	protein_coding	-	-	-	-	-	-	-	-	-	rs61802332	C	C/A/G/T	4257	-1	cds_start_NF	HGNC	3620	-	-	-	-	-	-	0.4691	-	-	-	-	-	-	-	-	-
rs61802332	1:161589756-161589756	A	intron_variant	MODIFIER	FCGR2B	ENSG00000072694	Transcript	ENST00000428605.2	protein_coding	-	2/5	-	-	-	-	-	-	-	rs61802332	C	C/A/G/T	-	1	-	HGNC	3618	-	-	-	-	-	-	-	-	-	-	-	-	-	-	-	-
rs61802332	1:161589756-161589756	G	intron_variant	MODIFIER	FCGR2B	ENSG00000072694	Transcript	ENST00000428605.2	protein_coding	-	2/5	-	-	-	-	-	-	-	rs61802332	C	C/A/G/T	-	1	-	HGNC	3618	-	-	-	-	-	-	-	-	-	-	-	-	-	-	-	-
rs61802332	1:161589756-161589756	T	intron_variant	MODIFIER	FCGR2B	ENSG00000072694	Transcript	ENST00000428605.2	protein_coding	-	2/5	-	-	-	-	-	-	-	rs61802332	C	C/A/G/T	-	1	-	HGNC	3618	-	-	-	-	-	-	0.4691	-	-	-	-	-	-	-	-	-
rs61802332	1:161589756-161589756	A	upstream_gene_variant	MODIFIER	RPS23P9	ENSG00000231586	Transcript	ENST00000448848.2	unprocessed_pseudogene	-	-	-	-	-	-	-	-	-	rs61802332	C	C/A/G/T	381	-1	-	HGNC	48341	-	-	-	-	-	-	-	-	-	-	-	-	-	-	-	-
rs61802332	1:161589756-161589756	G	upstream_gene_variant	MODIFIER	RPS23P9	ENSG00000231586	Transcript	ENST00000448848.2	unprocessed_pseudogene	-	-	-	-	-	-	-	-	-	rs61802332	C	C/A/G/T	381	-1	-	HGNC	48341	-	-	-	-	-	-	-	-	-	-	-	-	-	-	-	-
rs61802332	1:161589756-161589756	T	upstream_gene_variant	MODIFIER	RPS23P9	ENSG00000231586	Transcript	ENST00000448848.2	unprocessed_pseudogene	-	-	-	-	-	-	-	-	-	rs61802332	C	C/A/G/T	381	-1	-	HGNC	48341	-	-	-	-	-	-	0.4691	-	-	-	-	-	-	-	-	-
rs61802332	1:161589756-161589756	A	downstream_gene_variant	MODIFIER	FCGR3B	ENSG00000162747	Transcript	ENST00000531221.1	protein_coding	-	-	-	-	-	-	-	-	-	rs61802332	C	C/A/G/T	4024	-1	-	HGNC	3620	-	-	-	-	-	-	-	-	-	-	-	-	-	-	-	-
rs61802332	1:161589756-161589756	G	downstream_gene_variant	MODIFIER	FCGR3B	ENSG00000162747	Transcript	ENST00000531221.1	protein_coding	-	-	-	-	-	-	-	-	-	rs61802332	C	C/A/G/T	4024	-1	-	HGNC	3620	-	-	-	-	-	-	-	-	-	-	-	-	-	-	-	-
rs61802332	1:161589756-161589756	T	downstream_gene_variant	MODIFIER	FCGR3B	ENSG00000162747	Transcript	ENST00000531221.1	protein_coding	-	-	-	-	-	-	-	-	-	rs61802332	C	C/A/G/T	4024	-1	-	HGNC	3620	-	-	-	-	-	-	0.4691	-	-	-	-	-	-	-	-	-
rs61802332	1:161589756-161589756	A	intron_variant	MODIFIER	FCGR3A	ENSG00000203747	Transcript	ENST00000540048.1	protein_coding	-	2/4	-	-	-	-	-	-	-	rs61802332	C	C/A/G/T	-	-1	-	HGNC	3619	-	-	-	-	-	-	-	-	-	-	-	-	-	-	-	-
rs61802332	1:161589756-161589756	G	intron_variant	MODIFIER	FCGR3A	ENSG00000203747	Transcript	ENST00000540048.1	protein_coding	-	2/4	-	-	-	-	-	-	-	rs61802332	C	C/A/G/T	-	-1	-	HGNC	3619	-	-	-	-	-	-	-	-	-	-	-	-	-	-	-	-
rs61802332	1:161589756-161589756	T	intron_variant	MODIFIER	FCGR3A	ENSG00000203747	Transcript	ENST00000540048.1	protein_coding	-	2/4	-	-	-	-	-	-	-	rs61802332	C	C/A/G/T	-	-1	-	HGNC	3619	-	-	-	-	-	-	0.4691	-	-	-	-	-	-	-	-	-
rs61802333	1:161589982-161589982	C	downstream_gene_variant	MODIFIER	FCGR3B	ENSG00000162747	Transcript	ENST00000294800.3	protein_coding	-	-	-	-	-	-	-	-	-	rs61802333	G	G/C/T	3010	-1	-	HGNC	3620	-	-	-	-	-	-	-	-	-	1	32929287	-	-	-	-	-
rs61802333	1:161589982-161589982	T	downstream_gene_variant	MODIFIER	FCGR3B	ENSG00000162747	Transcript	ENST00000294800.3	protein_coding	-	-	-	-	-	-	-	-	-	rs61802333	G	G/C/T	3010	-1	-	HGNC	3620	-	-	-	-	-	-	0.4681	-	-	1	32929287	-	-	-	-	-
rs61802333	1:161589982-161589982	C	intron_variant	MODIFIER	FCGR2B	ENSG00000072694	Transcript	ENST00000367960.5	protein_coding	-	1/6	-	-	-	-	-	-	-	rs61802333	G	G/C/T	-	1	-	HGNC	3618	-	-	-	-	-	-	-	-	-	1	32929287	-	-	-	-	-
rs61802333	1:161589982-161589982	T	intron_variant	MODIFIER	FCGR2B	ENSG00000072694	Transcript	ENST00000367960.5	protein_coding	-	1/6	-	-	-	-	-	-	-	rs61802333	G	G/C/T	-	1	-	HGNC	3618	-	-	-	-	-	-	0.4681	-	-	1	32929287	-	-	-	-	-
rs61802333	1:161589982-161589982	C	intron_variant	MODIFIER	FCGR2B	ENSG00000072694	Transcript	ENST00000367962.4	protein_coding	-	2/7	-	-	-	-	-	-	-	rs61802333	G	G/C/T	-	1	-	HGNC	3618	-	-	-	-	-	-	-	-	-	1	32929287	-	-	-	-	-
rs61802333	1:161589982-161589982	T	intron_variant	MODIFIER	FCGR2B	ENSG00000072694	Transcript	ENST00000367962.4	protein_coding	-	2/7	-	-	-	-	-	-	-	rs61802333	G	G/C/T	-	1	-	HGNC	3618	-	-	-	-	-	-	0.4681	-	-	1	32929287	-	-	-	-	-
rs61802333	1:161589982-161589982	C	downstream_gene_variant	MODIFIER	FCGR3B	ENSG00000162747	Transcript	ENST00000367964.2	protein_coding	-	-	-	-	-	-	-	-	-	rs61802333	G	G/C/T	3004	-1	-	HGNC	3620	-	-	-	-	-	-	-	-	-	1	32929287	-	-	-	-	-
rs61802333	1:161589982-161589982	T	downstream_gene_variant	MODIFIER	FCGR3B	ENSG00000162747	Transcript	ENST00000367964.2	protein_coding	-	-	-	-	-	-	-	-	-	rs61802333	G	G/C/T	3004	-1	-	HGNC	3620	-	-	-	-	-	-	0.4681	-	-	1	32929287	-	-	-	-	-
rs61802333	1:161589982-161589982	C	intron_variant	MODIFIER	FCGR2B	ENSG00000072694	Transcript	ENST00000403078.3	protein_coding	-	2/6	-	-	-	-	-	-	-	rs61802333	G	G/C/T	-	1	-	HGNC	3618	-	-	-	-	-	-	-	-	-	1	32929287	-	-	-	-	-
rs61802333	1:161589982-161589982	T	intron_variant	MODIFIER	FCGR2B	ENSG00000072694	Transcript	ENST00000403078.3	protein_coding	-	2/6	-	-	-	-	-	-	-	rs61802333	G	G/C/T	-	1	-	HGNC	3618	-	-	-	-	-	-	0.4681	-	-	1	32929287	-	-	-	-	-
rs61802333	1:161589982-161589982	C	downstream_gene_variant	MODIFIER	FCGR3B	ENSG00000162747	Transcript	ENST00000421702.2	protein_coding	-	-	-	-	-	-	-	-	-	rs61802333	G	G/C/T	4031	-1	cds_start_NF	HGNC	3620	-	-	-	-	-	-	-	-	-	1	32929287	-	-	-	-	-
rs61802333	1:161589982-161589982	T	downstream_gene_variant	MODIFIER	FCGR3B	ENSG00000162747	Transcript	ENST00000421702.2	protein_coding	-	-	-	-	-	-	-	-	-	rs61802333	G	G/C/T	4031	-1	cds_start_NF	HGNC	3620	-	-	-	-	-	-	0.4681	-	-	1	32929287	-	-	-	-	-
rs61802333	1:161589982-161589982	C	intron_variant	MODIFIER	FCGR2B	ENSG00000072694	Transcript	ENST00000428605.2	protein_coding	-	2/5	-	-	-	-	-	-	-	rs61802333	G	G/C/T	-	1	-	HGNC	3618	-	-	-	-	-	-	-	-	-	1	32929287	-	-	-	-	-
rs61802333	1:161589982-161589982	T	intron_variant	MODIFIER	FCGR2B	ENSG00000072694	Transcript	ENST00000428605.2	protein_coding	-	2/5	-	-	-	-	-	-	-	rs61802333	G	G/C/T	-	1	-	HGNC	3618	-	-	-	-	-	-	0.4681	-	-	1	32929287	-	-	-	-	-
rs61802333	1:161589982-161589982	C	upstream_gene_variant	MODIFIER	RPS23P9	ENSG00000231586	Transcript	ENST00000448848.2	unprocessed_pseudogene	-	-	-	-	-	-	-	-	-	rs61802333	G	G/C/T	607	-1	-	HGNC	48341	-	-	-	-	-	-	-	-	-	1	32929287	-	-	-	-	-
rs61802333	1:161589982-161589982	T	upstream_gene_variant	MODIFIER	RPS23P9	ENSG00000231586	Transcript	ENST00000448848.2	unprocessed_pseudogene	-	-	-	-	-	-	-	-	-	rs61802333	G	G/C/T	607	-1	-	HGNC	48341	-	-	-	-	-	-	0.4681	-	-	1	32929287	-	-	-	-	-
rs61802333	1:161589982-161589982	C	downstream_gene_variant	MODIFIER	FCGR3B	ENSG00000162747	Transcript	ENST00000531221.1	protein_coding	-	-	-	-	-	-	-	-	-	rs61802333	G	G/C/T	3798	-1	-	HGNC	3620	-	-	-	-	-	-	-	-	-	1	32929287	-	-	-	-	-
rs61802333	1:161589982-161589982	T	downstream_gene_variant	MODIFIER	FCGR3B	ENSG00000162747	Transcript	ENST00000531221.1	protein_coding	-	-	-	-	-	-	-	-	-	rs61802333	G	G/C/T	3798	-1	-	HGNC	3620	-	-	-	-	-	-	0.4681	-	-	1	32929287	-	-	-	-	-
rs61802333	1:161589982-161589982	C	intron_variant	MODIFIER	FCGR3A	ENSG00000203747	Transcript	ENST00000540048.1	protein_coding	-	2/4	-	-	-	-	-	-	-	rs61802333	G	G/C/T	-	-1	-	HGNC	3619	-	-	-	-	-	-	-	-	-	1	32929287	-	-	-	-	-
rs61802333	1:161589982-161589982	T	intron_variant	MODIFIER	FCGR3A	ENSG00000203747	Transcript	ENST00000540048.1	protein_coding	-	2/4	-	-	-	-	-	-	-	rs61802333	G	G/C/T	-	-1	-	HGNC	3619	-	-	-	-	-	-	0.4681	-	-	1	32929287	-	-	-	-	-
rs61802334	1:161590277-161590277	A	downstream_gene_variant	MODIFIER	FCGR3B	ENSG00000162747	Transcript	ENST00000294800.3	protein_coding	-	-	-	-	-	-	-	-	-	rs61802334	G	G/A	2715	-1	-	HGNC	3620	-	-	-	-	-	-	0.4681	-	-	1	35078996	-	-	-	-	-
rs61802334	1:161590277-161590277	A	intron_variant	MODIFIER	FCGR2B	ENSG00000072694	Transcript	ENST00000367960.5	protein_coding	-	1/6	-	-	-	-	-	-	-	rs61802334	G	G/A	-	1	-	HGNC	3618	-	-	-	-	-	-	0.4681	-	-	1	35078996	-	-	-	-	-
rs61802334	1:161590277-161590277	A	intron_variant	MODIFIER	FCGR2B	ENSG00000072694	Transcript	ENST00000367962.4	protein_coding	-	2/7	-	-	-	-	-	-	-	rs61802334	G	G/A	-	1	-	HGNC	3618	-	-	-	-	-	-	0.4681	-	-	1	35078996	-	-	-	-	-
rs61802334	1:161590277-161590277	A	downstream_gene_variant	MODIFIER	FCGR3B	ENSG00000162747	Transcript	ENST00000367964.2	protein_coding	-	-	-	-	-	-	-	-	-	rs61802334	G	G/A	2709	-1	-	HGNC	3620	-	-	-	-	-	-	0.4681	-	-	1	35078996	-	-	-	-	-
rs61802334	1:161590277-161590277	A	intron_variant	MODIFIER	FCGR2B	ENSG00000072694	Transcript	ENST00000403078.3	protein_coding	-	2/6	-	-	-	-	-	-	-	rs61802334	G	G/A	-	1	-	HGNC	3618	-	-	-	-	-	-	0.4681	-	-	1	35078996	-	-	-	-	-
rs61802334	1:161590277-161590277	A	downstream_gene_variant	MODIFIER	FCGR3B	ENSG00000162747	Transcript	ENST00000421702.2	protein_coding	-	-	-	-	-	-	-	-	-	rs61802334	G	G/A	3736	-1	cds_start_NF	HGNC	3620	-	-	-	-	-	-	0.4681	-	-	1	35078996	-	-	-	-	-
rs61802334	1:161590277-161590277	A	intron_variant	MODIFIER	FCGR2B	ENSG00000072694	Transcript	ENST00000428605.2	protein_coding	-	2/5	-	-	-	-	-	-	-	rs61802334	G	G/A	-	1	-	HGNC	3618	-	-	-	-	-	-	0.4681	-	-	1	35078996	-	-	-	-	-
rs61802334	1:161590277-161590277	A	upstream_gene_variant	MODIFIER	RPS23P9	ENSG00000231586	Transcript	ENST00000448848.2	unprocessed_pseudogene	-	-	-	-	-	-	-	-	-	rs61802334	G	G/A	902	-1	-	HGNC	48341	-	-	-	-	-	-	0.4681	-	-	1	35078996	-	-	-	-	-
rs61802334	1:161590277-161590277	A	downstream_gene_variant	MODIFIER	FCGR3B	ENSG00000162747	Transcript	ENST00000531221.1	protein_coding	-	-	-	-	-	-	-	-	-	rs61802334	G	G/A	3503	-1	-	HGNC	3620	-	-	-	-	-	-	0.4681	-	-	1	35078996	-	-	-	-	-
rs61802334	1:161590277-161590277	A	intron_variant	MODIFIER	FCGR3A	ENSG00000203747	Transcript	ENST00000540048.1	protein_coding	-	2/4	-	-	-	-	-	-	-	rs61802334	G	G/A	-	-1	-	HGNC	3619	-	-	-	-	-	-	0.4681	-	-	1	35078996	-	-	-	-	-
rs34566209	1:161590349-161590349	G	downstream_gene_variant	MODIFIER	FCGR3B	ENSG00000162747	Transcript	ENST00000294800.3	protein_coding	-	-	-	-	-	-	-	-	-	rs34566209	C	C/G/T	2643	-1	-	HGNC	3620	-	-	-	-	-	-	-	-	-	-	-	-	-	-	-	-
rs34566209	1:161590349-161590349	T	downstream_gene_variant	MODIFIER	FCGR3B	ENSG00000162747	Transcript	ENST00000294800.3	protein_coding	-	-	-	-	-	-	-	-	-	rs34566209	C	C/G/T	2643	-1	-	HGNC	3620	-	-	-	-	-	-	0.4679	-	-	-	-	-	-	-	-	-
rs34566209	1:161590349-161590349	G	intron_variant	MODIFIER	FCGR2B	ENSG00000072694	Transcript	ENST00000367960.5	protein_coding	-	1/6	-	-	-	-	-	-	-	rs34566209	C	C/G/T	-	1	-	HGNC	3618	-	-	-	-	-	-	-	-	-	-	-	-	-	-	-	-
rs34566209	1:161590349-161590349	T	intron_variant	MODIFIER	FCGR2B	ENSG00000072694	Transcript	ENST00000367960.5	protein_coding	-	1/6	-	-	-	-	-	-	-	rs34566209	C	C/G/T	-	1	-	HGNC	3618	-	-	-	-	-	-	0.4679	-	-	-	-	-	-	-	-	-
rs34566209	1:161590349-161590349	G	intron_variant	MODIFIER	FCGR2B	ENSG00000072694	Transcript	ENST00000367962.4	protein_coding	-	2/7	-	-	-	-	-	-	-	rs34566209	C	C/G/T	-	1	-	HGNC	3618	-	-	-	-	-	-	-	-	-	-	-	-	-	-	-	-
rs34566209	1:161590349-161590349	T	intron_variant	MODIFIER	FCGR2B	ENSG00000072694	Transcript	ENST00000367962.4	protein_coding	-	2/7	-	-	-	-	-	-	-	rs34566209	C	C/G/T	-	1	-	HGNC	3618	-	-	-	-	-	-	0.4679	-	-	-	-	-	-	-	-	-
rs34566209	1:161590349-161590349	G	downstream_gene_variant	MODIFIER	FCGR3B	ENSG00000162747	Transcript	ENST00000367964.2	protein_coding	-	-	-	-	-	-	-	-	-	rs34566209	C	C/G/T	2637	-1	-	HGNC	3620	-	-	-	-	-	-	-	-	-	-	-	-	-	-	-	-
rs34566209	1:161590349-161590349	T	downstream_gene_variant	MODIFIER	FCGR3B	ENSG00000162747	Transcript	ENST00000367964.2	protein_coding	-	-	-	-	-	-	-	-	-	rs34566209	C	C/G/T	2637	-1	-	HGNC	3620	-	-	-	-	-	-	0.4679	-	-	-	-	-	-	-	-	-
rs34566209	1:161590349-161590349	G	intron_variant	MODIFIER	FCGR2B	ENSG00000072694	Transcript	ENST00000403078.3	protein_coding	-	2/6	-	-	-	-	-	-	-	rs34566209	C	C/G/T	-	1	-	HGNC	3618	-	-	-	-	-	-	-	-	-	-	-	-	-	-	-	-
rs34566209	1:161590349-161590349	T	intron_variant	MODIFIER	FCGR2B	ENSG00000072694	Transcript	ENST00000403078.3	protein_coding	-	2/6	-	-	-	-	-	-	-	rs34566209	C	C/G/T	-	1	-	HGNC	3618	-	-	-	-	-	-	0.4679	-	-	-	-	-	-	-	-	-
rs34566209	1:161590349-161590349	G	downstream_gene_variant	MODIFIER	FCGR3B	ENSG00000162747	Transcript	ENST00000421702.2	protein_coding	-	-	-	-	-	-	-	-	-	rs34566209	C	C/G/T	3664	-1	cds_start_NF	HGNC	3620	-	-	-	-	-	-	-	-	-	-	-	-	-	-	-	-
rs34566209	1:161590349-161590349	T	downstream_gene_variant	MODIFIER	FCGR3B	ENSG00000162747	Transcript	ENST00000421702.2	protein_coding	-	-	-	-	-	-	-	-	-	rs34566209	C	C/G/T	3664	-1	cds_start_NF	HGNC	3620	-	-	-	-	-	-	0.4679	-	-	-	-	-	-	-	-	-
rs34566209	1:161590349-161590349	G	intron_variant	MODIFIER	FCGR2B	ENSG00000072694	Transcript	ENST00000428605.2	protein_coding	-	2/5	-	-	-	-	-	-	-	rs34566209	C	C/G/T	-	1	-	HGNC	3618	-	-	-	-	-	-	-	-	-	-	-	-	-	-	-	-
rs34566209	1:161590349-161590349	T	intron_variant	MODIFIER	FCGR2B	ENSG00000072694	Transcript	ENST00000428605.2	protein_coding	-	2/5	-	-	-	-	-	-	-	rs34566209	C	C/G/T	-	1	-	HGNC	3618	-	-	-	-	-	-	0.4679	-	-	-	-	-	-	-	-	-
rs34566209	1:161590349-161590349	G	upstream_gene_variant	MODIFIER	RPS23P9	ENSG00000231586	Transcript	ENST00000448848.2	unprocessed_pseudogene	-	-	-	-	-	-	-	-	-	rs34566209	C	C/G/T	974	-1	-	HGNC	48341	-	-	-	-	-	-	-	-	-	-	-	-	-	-	-	-
rs34566209	1:161590349-161590349	T	upstream_gene_variant	MODIFIER	RPS23P9	ENSG00000231586	Transcript	ENST00000448848.2	unprocessed_pseudogene	-	-	-	-	-	-	-	-	-	rs34566209	C	C/G/T	974	-1	-	HGNC	48341	-	-	-	-	-	-	0.4679	-	-	-	-	-	-	-	-	-
rs34566209	1:161590349-161590349	G	downstream_gene_variant	MODIFIER	FCGR3B	ENSG00000162747	Transcript	ENST00000531221.1	protein_coding	-	-	-	-	-	-	-	-	-	rs34566209	C	C/G/T	3431	-1	-	HGNC	3620	-	-	-	-	-	-	-	-	-	-	-	-	-	-	-	-
rs34566209	1:161590349-161590349	T	downstream_gene_variant	MODIFIER	FCGR3B	ENSG00000162747	Transcript	ENST00000531221.1	protein_coding	-	-	-	-	-	-	-	-	-	rs34566209	C	C/G/T	3431	-1	-	HGNC	3620	-	-	-	-	-	-	0.4679	-	-	-	-	-	-	-	-	-
rs34566209	1:161590349-161590349	G	intron_variant	MODIFIER	FCGR3A	ENSG00000203747	Transcript	ENST00000540048.1	protein_coding	-	2/4	-	-	-	-	-	-	-	rs34566209	C	C/G/T	-	-1	-	HGNC	3619	-	-	-	-	-	-	-	-	-	-	-	-	-	-	-	-
rs34566209	1:161590349-161590349	T	intron_variant	MODIFIER	FCGR3A	ENSG00000203747	Transcript	ENST00000540048.1	protein_coding	-	2/4	-	-	-	-	-	-	-	rs34566209	C	C/G/T	-	-1	-	HGNC	3619	-	-	-	-	-	-	0.4679	-	-	-	-	-	-	-	-	-
rs34160304	1:161590453-161590453	G	downstream_gene_variant	MODIFIER	FCGR3B	ENSG00000162747	Transcript	ENST00000294800.3	protein_coding	-	-	-	-	-	-	-	-	-	rs34160304	A	A/G	2539	-1	-	HGNC	3620	-	-	-	-	-	-	0.4684	-	-	-	-	-	-	-	-	-
rs34160304	1:161590453-161590453	G	intron_variant	MODIFIER	FCGR2B	ENSG00000072694	Transcript	ENST00000367960.5	protein_coding	-	1/6	-	-	-	-	-	-	-	rs34160304	A	A/G	-	1	-	HGNC	3618	-	-	-	-	-	-	0.4684	-	-	-	-	-	-	-	-	-
rs34160304	1:161590453-161590453	G	intron_variant	MODIFIER	FCGR2B	ENSG00000072694	Transcript	ENST00000367962.4	protein_coding	-	2/7	-	-	-	-	-	-	-	rs34160304	A	A/G	-	1	-	HGNC	3618	-	-	-	-	-	-	0.4684	-	-	-	-	-	-	-	-	-
rs34160304	1:161590453-161590453	G	downstream_gene_variant	MODIFIER	FCGR3B	ENSG00000162747	Transcript	ENST00000367964.2	protein_coding	-	-	-	-	-	-	-	-	-	rs34160304	A	A/G	2533	-1	-	HGNC	3620	-	-	-	-	-	-	0.4684	-	-	-	-	-	-	-	-	-
rs34160304	1:161590453-161590453	G	intron_variant	MODIFIER	FCGR2B	ENSG00000072694	Transcript	ENST00000403078.3	protein_coding	-	2/6	-	-	-	-	-	-	-	rs34160304	A	A/G	-	1	-	HGNC	3618	-	-	-	-	-	-	0.4684	-	-	-	-	-	-	-	-	-
rs34160304	1:161590453-161590453	G	downstream_gene_variant	MODIFIER	FCGR3B	ENSG00000162747	Transcript	ENST00000421702.2	protein_coding	-	-	-	-	-	-	-	-	-	rs34160304	A	A/G	3560	-1	cds_start_NF	HGNC	3620	-	-	-	-	-	-	0.4684	-	-	-	-	-	-	-	-	-
rs34160304	1:161590453-161590453	G	intron_variant	MODIFIER	FCGR2B	ENSG00000072694	Transcript	ENST00000428605.2	protein_coding	-	2/5	-	-	-	-	-	-	-	rs34160304	A	A/G	-	1	-	HGNC	3618	-	-	-	-	-	-	0.4684	-	-	-	-	-	-	-	-	-
rs34160304	1:161590453-161590453	G	upstream_gene_variant	MODIFIER	RPS23P9	ENSG00000231586	Transcript	ENST00000448848.2	unprocessed_pseudogene	-	-	-	-	-	-	-	-	-	rs34160304	A	A/G	1078	-1	-	HGNC	48341	-	-	-	-	-	-	0.4684	-	-	-	-	-	-	-	-	-
rs34160304	1:161590453-161590453	G	downstream_gene_variant	MODIFIER	FCGR3B	ENSG00000162747	Transcript	ENST00000531221.1	protein_coding	-	-	-	-	-	-	-	-	-	rs34160304	A	A/G	3327	-1	-	HGNC	3620	-	-	-	-	-	-	0.4684	-	-	-	-	-	-	-	-	-
rs34160304	1:161590453-161590453	G	intron_variant	MODIFIER	FCGR3A	ENSG00000203747	Transcript	ENST00000540048.1	protein_coding	-	2/4	-	-	-	-	-	-	-	rs34160304	A	A/G	-	-1	-	HGNC	3619	-	-	-	-	-	-	0.4684	-	-	-	-	-	-	-	-	-
rs34160304	1:161590453-161590453	G	regulatory_region_variant	MODIFIER	-	-	RegulatoryFeature	ENSR00001788541	promoter	-	-	-	-	-	-	-	-	-	rs34160304	A	A/G	-	-	-	-	-	-	-	-	-	-	-	0.4684	-	-	-	-	-	-	-	-	-
rs34881159	1:161590503-161590503	A	downstream_gene_variant	MODIFIER	FCGR3B	ENSG00000162747	Transcript	ENST00000294800.3	protein_coding	-	-	-	-	-	-	-	-	-	rs34881159	T	T/A	2489	-1	-	HGNC	3620	-	-	-	-	-	-	0.4684	-	-	-	-	-	-	-	-	-
rs34881159	1:161590503-161590503	A	intron_variant	MODIFIER	FCGR2B	ENSG00000072694	Transcript	ENST00000367960.5	protein_coding	-	1/6	-	-	-	-	-	-	-	rs34881159	T	T/A	-	1	-	HGNC	3618	-	-	-	-	-	-	0.4684	-	-	-	-	-	-	-	-	-
rs34881159	1:161590503-161590503	A	intron_variant	MODIFIER	FCGR2B	ENSG00000072694	Transcript	ENST00000367962.4	protein_coding	-	2/7	-	-	-	-	-	-	-	rs34881159	T	T/A	-	1	-	HGNC	3618	-	-	-	-	-	-	0.4684	-	-	-	-	-	-	-	-	-
rs34881159	1:161590503-161590503	A	downstream_gene_variant	MODIFIER	FCGR3B	ENSG00000162747	Transcript	ENST00000367964.2	protein_coding	-	-	-	-	-	-	-	-	-	rs34881159	T	T/A	2483	-1	-	HGNC	3620	-	-	-	-	-	-	0.4684	-	-	-	-	-	-	-	-	-
rs34881159	1:161590503-161590503	A	intron_variant	MODIFIER	FCGR2B	ENSG00000072694	Transcript	ENST00000403078.3	protein_coding	-	2/6	-	-	-	-	-	-	-	rs34881159	T	T/A	-	1	-	HGNC	3618	-	-	-	-	-	-	0.4684	-	-	-	-	-	-	-	-	-
rs34881159	1:161590503-161590503	A	downstream_gene_variant	MODIFIER	FCGR3B	ENSG00000162747	Transcript	ENST00000421702.2	protein_coding	-	-	-	-	-	-	-	-	-	rs34881159	T	T/A	3510	-1	cds_start_NF	HGNC	3620	-	-	-	-	-	-	0.4684	-	-	-	-	-	-	-	-	-
rs34881159	1:161590503-161590503	A	intron_variant	MODIFIER	FCGR2B	ENSG00000072694	Transcript	ENST00000428605.2	protein_coding	-	2/5	-	-	-	-	-	-	-	rs34881159	T	T/A	-	1	-	HGNC	3618	-	-	-	-	-	-	0.4684	-	-	-	-	-	-	-	-	-
rs34881159	1:161590503-161590503	A	upstream_gene_variant	MODIFIER	RPS23P9	ENSG00000231586	Transcript	ENST00000448848.2	unprocessed_pseudogene	-	-	-	-	-	-	-	-	-	rs34881159	T	T/A	1128	-1	-	HGNC	48341	-	-	-	-	-	-	0.4684	-	-	-	-	-	-	-	-	-
rs34881159	1:161590503-161590503	A	downstream_gene_variant	MODIFIER	FCGR3B	ENSG00000162747	Transcript	ENST00000531221.1	protein_coding	-	-	-	-	-	-	-	-	-	rs34881159	T	T/A	3277	-1	-	HGNC	3620	-	-	-	-	-	-	0.4684	-	-	-	-	-	-	-	-	-
rs34881159	1:161590503-161590503	A	intron_variant	MODIFIER	FCGR3A	ENSG00000203747	Transcript	ENST00000540048.1	protein_coding	-	2/4	-	-	-	-	-	-	-	rs34881159	T	T/A	-	-1	-	HGNC	3619	-	-	-	-	-	-	0.4684	-	-	-	-	-	-	-	-	-
rs34881159	1:161590503-161590503	A	regulatory_region_variant	MODIFIER	-	-	RegulatoryFeature	ENSR00001788541	promoter	-	-	-	-	-	-	-	-	-	rs34881159	T	T/A	-	-	-	-	-	-	-	-	-	-	-	0.4684	-	-	-	-	-	-	-	-	-
rs36117182	1:161590653-161590653	A	downstream_gene_variant	MODIFIER	FCGR3B	ENSG00000162747	Transcript	ENST00000294800.3	protein_coding	-	-	-	-	-	-	-	-	-	rs36117182	C	C/A/G	2339	-1	-	HGNC	3620	-	-	-	-	-	-	0.4688	-	-	-	-	-	-	-	-	-
rs36117182	1:161590653-161590653	G	downstream_gene_variant	MODIFIER	FCGR3B	ENSG00000162747	Transcript	ENST00000294800.3	protein_coding	-	-	-	-	-	-	-	-	-	rs36117182	C	C/A/G	2339	-1	-	HGNC	3620	-	-	-	-	-	-	-	-	-	-	-	-	-	-	-	-
rs36117182	1:161590653-161590653	A	intron_variant	MODIFIER	FCGR2B	ENSG00000072694	Transcript	ENST00000367960.5	protein_coding	-	1/6	-	-	-	-	-	-	-	rs36117182	C	C/A/G	-	1	-	HGNC	3618	-	-	-	-	-	-	0.4688	-	-	-	-	-	-	-	-	-
rs36117182	1:161590653-161590653	G	intron_variant	MODIFIER	FCGR2B	ENSG00000072694	Transcript	ENST00000367960.5	protein_coding	-	1/6	-	-	-	-	-	-	-	rs36117182	C	C/A/G	-	1	-	HGNC	3618	-	-	-	-	-	-	-	-	-	-	-	-	-	-	-	-
rs36117182	1:161590653-161590653	A	intron_variant	MODIFIER	FCGR2B	ENSG00000072694	Transcript	ENST00000367962.4	protein_coding	-	2/7	-	-	-	-	-	-	-	rs36117182	C	C/A/G	-	1	-	HGNC	3618	-	-	-	-	-	-	0.4688	-	-	-	-	-	-	-	-	-
rs36117182	1:161590653-161590653	G	intron_variant	MODIFIER	FCGR2B	ENSG00000072694	Transcript	ENST00000367962.4	protein_coding	-	2/7	-	-	-	-	-	-	-	rs36117182	C	C/A/G	-	1	-	HGNC	3618	-	-	-	-	-	-	-	-	-	-	-	-	-	-	-	-
rs36117182	1:161590653-161590653	A	downstream_gene_variant	MODIFIER	FCGR3B	ENSG00000162747	Transcript	ENST00000367964.2	protein_coding	-	-	-	-	-	-	-	-	-	rs36117182	C	C/A/G	2333	-1	-	HGNC	3620	-	-	-	-	-	-	0.4688	-	-	-	-	-	-	-	-	-
rs36117182	1:161590653-161590653	G	downstream_gene_variant	MODIFIER	FCGR3B	ENSG00000162747	Transcript	ENST00000367964.2	protein_coding	-	-	-	-	-	-	-	-	-	rs36117182	C	C/A/G	2333	-1	-	HGNC	3620	-	-	-	-	-	-	-	-	-	-	-	-	-	-	-	-
rs36117182	1:161590653-161590653	A	intron_variant	MODIFIER	FCGR2B	ENSG00000072694	Transcript	ENST00000403078.3	protein_coding	-	2/6	-	-	-	-	-	-	-	rs36117182	C	C/A/G	-	1	-	HGNC	3618	-	-	-	-	-	-	0.4688	-	-	-	-	-	-	-	-	-
rs36117182	1:161590653-161590653	G	intron_variant	MODIFIER	FCGR2B	ENSG00000072694	Transcript	ENST00000403078.3	protein_coding	-	2/6	-	-	-	-	-	-	-	rs36117182	C	C/A/G	-	1	-	HGNC	3618	-	-	-	-	-	-	-	-	-	-	-	-	-	-	-	-
rs36117182	1:161590653-161590653	A	downstream_gene_variant	MODIFIER	FCGR3B	ENSG00000162747	Transcript	ENST00000421702.2	protein_coding	-	-	-	-	-	-	-	-	-	rs36117182	C	C/A/G	3360	-1	cds_start_NF	HGNC	3620	-	-	-	-	-	-	0.4688	-	-	-	-	-	-	-	-	-
rs36117182	1:161590653-161590653	G	downstream_gene_variant	MODIFIER	FCGR3B	ENSG00000162747	Transcript	ENST00000421702.2	protein_coding	-	-	-	-	-	-	-	-	-	rs36117182	C	C/A/G	3360	-1	cds_start_NF	HGNC	3620	-	-	-	-	-	-	-	-	-	-	-	-	-	-	-	-
rs36117182	1:161590653-161590653	A	intron_variant	MODIFIER	FCGR2B	ENSG00000072694	Transcript	ENST00000428605.2	protein_coding	-	2/5	-	-	-	-	-	-	-	rs36117182	C	C/A/G	-	1	-	HGNC	3618	-	-	-	-	-	-	0.4688	-	-	-	-	-	-	-	-	-
rs36117182	1:161590653-161590653	G	intron_variant	MODIFIER	FCGR2B	ENSG00000072694	Transcript	ENST00000428605.2	protein_coding	-	2/5	-	-	-	-	-	-	-	rs36117182	C	C/A/G	-	1	-	HGNC	3618	-	-	-	-	-	-	-	-	-	-	-	-	-	-	-	-
rs36117182	1:161590653-161590653	A	upstream_gene_variant	MODIFIER	RPS23P9	ENSG00000231586	Transcript	ENST00000448848.2	unprocessed_pseudogene	-	-	-	-	-	-	-	-	-	rs36117182	C	C/A/G	1278	-1	-	HGNC	48341	-	-	-	-	-	-	0.4688	-	-	-	-	-	-	-	-	-
rs36117182	1:161590653-161590653	G	upstream_gene_variant	MODIFIER	RPS23P9	ENSG00000231586	Transcript	ENST00000448848.2	unprocessed_pseudogene	-	-	-	-	-	-	-	-	-	rs36117182	C	C/A/G	1278	-1	-	HGNC	48341	-	-	-	-	-	-	-	-	-	-	-	-	-	-	-	-
rs36117182	1:161590653-161590653	A	downstream_gene_variant	MODIFIER	FCGR3B	ENSG00000162747	Transcript	ENST00000531221.1	protein_coding	-	-	-	-	-	-	-	-	-	rs36117182	C	C/A/G	3127	-1	-	HGNC	3620	-	-	-	-	-	-	0.4688	-	-	-	-	-	-	-	-	-
rs36117182	1:161590653-161590653	G	downstream_gene_variant	MODIFIER	FCGR3B	ENSG00000162747	Transcript	ENST00000531221.1	protein_coding	-	-	-	-	-	-	-	-	-	rs36117182	C	C/A/G	3127	-1	-	HGNC	3620	-	-	-	-	-	-	-	-	-	-	-	-	-	-	-	-
rs36117182	1:161590653-161590653	A	intron_variant	MODIFIER	FCGR3A	ENSG00000203747	Transcript	ENST00000540048.1	protein_coding	-	2/4	-	-	-	-	-	-	-	rs36117182	C	C/A/G	-	-1	-	HGNC	3619	-	-	-	-	-	-	0.4688	-	-	-	-	-	-	-	-	-
rs36117182	1:161590653-161590653	G	intron_variant	MODIFIER	FCGR3A	ENSG00000203747	Transcript	ENST00000540048.1	protein_coding	-	2/4	-	-	-	-	-	-	-	rs36117182	C	C/A/G	-	-1	-	HGNC	3619	-	-	-	-	-	-	-	-	-	-	-	-	-	-	-	-
rs36117182	1:161590653-161590653	A	regulatory_region_variant	MODIFIER	-	-	RegulatoryFeature	ENSR00001788541	promoter	-	-	-	-	-	-	-	-	-	rs36117182	C	C/A/G	-	-	-	-	-	-	-	-	-	-	-	0.4688	-	-	-	-	-	-	-	-	-
rs36117182	1:161590653-161590653	G	regulatory_region_variant	MODIFIER	-	-	RegulatoryFeature	ENSR00001788541	promoter	-	-	-	-	-	-	-	-	-	rs36117182	C	C/A/G	-	-	-	-	-	-	-	-	-	-	-	-	-	-	-	-	-	-	-	-	-
rs34416533	1:161590693-161590693	C	downstream_gene_variant	MODIFIER	FCGR3B	ENSG00000162747	Transcript	ENST00000294800.3	protein_coding	-	-	-	-	-	-	-	-	-	rs34416533	T	T/C	2299	-1	-	HGNC	3620	-	-	-	-	-	-	0.4691	-	-	-	-	-	-	-	-	-
rs34416533	1:161590693-161590693	C	intron_variant	MODIFIER	FCGR2B	ENSG00000072694	Transcript	ENST00000367960.5	protein_coding	-	1/6	-	-	-	-	-	-	-	rs34416533	T	T/C	-	1	-	HGNC	3618	-	-	-	-	-	-	0.4691	-	-	-	-	-	-	-	-	-
rs34416533	1:161590693-161590693	C	intron_variant	MODIFIER	FCGR2B	ENSG00000072694	Transcript	ENST00000367962.4	protein_coding	-	2/7	-	-	-	-	-	-	-	rs34416533	T	T/C	-	1	-	HGNC	3618	-	-	-	-	-	-	0.4691	-	-	-	-	-	-	-	-	-
rs34416533	1:161590693-161590693	C	downstream_gene_variant	MODIFIER	FCGR3B	ENSG00000162747	Transcript	ENST00000367964.2	protein_coding	-	-	-	-	-	-	-	-	-	rs34416533	T	T/C	2293	-1	-	HGNC	3620	-	-	-	-	-	-	0.4691	-	-	-	-	-	-	-	-	-
rs34416533	1:161590693-161590693	C	intron_variant	MODIFIER	FCGR2B	ENSG00000072694	Transcript	ENST00000403078.3	protein_coding	-	2/6	-	-	-	-	-	-	-	rs34416533	T	T/C	-	1	-	HGNC	3618	-	-	-	-	-	-	0.4691	-	-	-	-	-	-	-	-	-
rs34416533	1:161590693-161590693	C	downstream_gene_variant	MODIFIER	FCGR3B	ENSG00000162747	Transcript	ENST00000421702.2	protein_coding	-	-	-	-	-	-	-	-	-	rs34416533	T	T/C	3320	-1	cds_start_NF	HGNC	3620	-	-	-	-	-	-	0.4691	-	-	-	-	-	-	-	-	-
rs34416533	1:161590693-161590693	C	intron_variant	MODIFIER	FCGR2B	ENSG00000072694	Transcript	ENST00000428605.2	protein_coding	-	2/5	-	-	-	-	-	-	-	rs34416533	T	T/C	-	1	-	HGNC	3618	-	-	-	-	-	-	0.4691	-	-	-	-	-	-	-	-	-
rs34416533	1:161590693-161590693	C	upstream_gene_variant	MODIFIER	RPS23P9	ENSG00000231586	Transcript	ENST00000448848.2	unprocessed_pseudogene	-	-	-	-	-	-	-	-	-	rs34416533	T	T/C	1318	-1	-	HGNC	48341	-	-	-	-	-	-	0.4691	-	-	-	-	-	-	-	-	-
rs34416533	1:161590693-161590693	C	downstream_gene_variant	MODIFIER	FCGR3B	ENSG00000162747	Transcript	ENST00000531221.1	protein_coding	-	-	-	-	-	-	-	-	-	rs34416533	T	T/C	3087	-1	-	HGNC	3620	-	-	-	-	-	-	0.4691	-	-	-	-	-	-	-	-	-
rs34416533	1:161590693-161590693	C	intron_variant	MODIFIER	FCGR3A	ENSG00000203747	Transcript	ENST00000540048.1	protein_coding	-	2/4	-	-	-	-	-	-	-	rs34416533	T	T/C	-	-1	-	HGNC	3619	-	-	-	-	-	-	0.4691	-	-	-	-	-	-	-	-	-
rs34416533	1:161590693-161590693	C	regulatory_region_variant	MODIFIER	-	-	RegulatoryFeature	ENSR00001788541	promoter	-	-	-	-	-	-	-	-	-	rs34416533	T	T/C	-	-	-	-	-	-	-	-	-	-	-	0.4691	-	-	-	-	-	-	-	-	-
rs35181127	1:161590743-161590743	C	downstream_gene_variant	MODIFIER	FCGR3B	ENSG00000162747	Transcript	ENST00000294800.3	protein_coding	-	-	-	-	-	-	-	-	-	rs35181127	A	A/C/G/T	2249	-1	-	HGNC	3620	-	-	-	-	-	-	-	-	-	-	-	-	-	-	-	-
rs35181127	1:161590743-161590743	G	downstream_gene_variant	MODIFIER	FCGR3B	ENSG00000162747	Transcript	ENST00000294800.3	protein_coding	-	-	-	-	-	-	-	-	-	rs35181127	A	A/C/G/T	2249	-1	-	HGNC	3620	-	-	-	-	-	-	0.4698	-	-	-	-	-	-	-	-	-
rs35181127	1:161590743-161590743	T	downstream_gene_variant	MODIFIER	FCGR3B	ENSG00000162747	Transcript	ENST00000294800.3	protein_coding	-	-	-	-	-	-	-	-	-	rs35181127	A	A/C/G/T	2249	-1	-	HGNC	3620	-	-	-	-	-	-	-	-	-	-	-	-	-	-	-	-
rs35181127	1:161590743-161590743	C	intron_variant	MODIFIER	FCGR2B	ENSG00000072694	Transcript	ENST00000367960.5	protein_coding	-	1/6	-	-	-	-	-	-	-	rs35181127	A	A/C/G/T	-	1	-	HGNC	3618	-	-	-	-	-	-	-	-	-	-	-	-	-	-	-	-
rs35181127	1:161590743-161590743	G	intron_variant	MODIFIER	FCGR2B	ENSG00000072694	Transcript	ENST00000367960.5	protein_coding	-	1/6	-	-	-	-	-	-	-	rs35181127	A	A/C/G/T	-	1	-	HGNC	3618	-	-	-	-	-	-	0.4698	-	-	-	-	-	-	-	-	-
rs35181127	1:161590743-161590743	T	intron_variant	MODIFIER	FCGR2B	ENSG00000072694	Transcript	ENST00000367960.5	protein_coding	-	1/6	-	-	-	-	-	-	-	rs35181127	A	A/C/G/T	-	1	-	HGNC	3618	-	-	-	-	-	-	-	-	-	-	-	-	-	-	-	-
rs35181127	1:161590743-161590743	C	intron_variant	MODIFIER	FCGR2B	ENSG00000072694	Transcript	ENST00000367962.4	protein_coding	-	2/7	-	-	-	-	-	-	-	rs35181127	A	A/C/G/T	-	1	-	HGNC	3618	-	-	-	-	-	-	-	-	-	-	-	-	-	-	-	-
rs35181127	1:161590743-161590743	G	intron_variant	MODIFIER	FCGR2B	ENSG00000072694	Transcript	ENST00000367962.4	protein_coding	-	2/7	-	-	-	-	-	-	-	rs35181127	A	A/C/G/T	-	1	-	HGNC	3618	-	-	-	-	-	-	0.4698	-	-	-	-	-	-	-	-	-
rs35181127	1:161590743-161590743	T	intron_variant	MODIFIER	FCGR2B	ENSG00000072694	Transcript	ENST00000367962.4	protein_coding	-	2/7	-	-	-	-	-	-	-	rs35181127	A	A/C/G/T	-	1	-	HGNC	3618	-	-	-	-	-	-	-	-	-	-	-	-	-	-	-	-
rs35181127	1:161590743-161590743	C	downstream_gene_variant	MODIFIER	FCGR3B	ENSG00000162747	Transcript	ENST00000367964.2	protein_coding	-	-	-	-	-	-	-	-	-	rs35181127	A	A/C/G/T	2243	-1	-	HGNC	3620	-	-	-	-	-	-	-	-	-	-	-	-	-	-	-	-
rs35181127	1:161590743-161590743	G	downstream_gene_variant	MODIFIER	FCGR3B	ENSG00000162747	Transcript	ENST00000367964.2	protein_coding	-	-	-	-	-	-	-	-	-	rs35181127	A	A/C/G/T	2243	-1	-	HGNC	3620	-	-	-	-	-	-	0.4698	-	-	-	-	-	-	-	-	-
rs35181127	1:161590743-161590743	T	downstream_gene_variant	MODIFIER	FCGR3B	ENSG00000162747	Transcript	ENST00000367964.2	protein_coding	-	-	-	-	-	-	-	-	-	rs35181127	A	A/C/G/T	2243	-1	-	HGNC	3620	-	-	-	-	-	-	-	-	-	-	-	-	-	-	-	-
rs35181127	1:161590743-161590743	C	intron_variant	MODIFIER	FCGR2B	ENSG00000072694	Transcript	ENST00000403078.3	protein_coding	-	2/6	-	-	-	-	-	-	-	rs35181127	A	A/C/G/T	-	1	-	HGNC	3618	-	-	-	-	-	-	-	-	-	-	-	-	-	-	-	-
rs35181127	1:161590743-161590743	G	intron_variant	MODIFIER	FCGR2B	ENSG00000072694	Transcript	ENST00000403078.3	protein_coding	-	2/6	-	-	-	-	-	-	-	rs35181127	A	A/C/G/T	-	1	-	HGNC	3618	-	-	-	-	-	-	0.4698	-	-	-	-	-	-	-	-	-
rs35181127	1:161590743-161590743	T	intron_variant	MODIFIER	FCGR2B	ENSG00000072694	Transcript	ENST00000403078.3	protein_coding	-	2/6	-	-	-	-	-	-	-	rs35181127	A	A/C/G/T	-	1	-	HGNC	3618	-	-	-	-	-	-	-	-	-	-	-	-	-	-	-	-
rs35181127	1:161590743-161590743	C	downstream_gene_variant	MODIFIER	FCGR3B	ENSG00000162747	Transcript	ENST00000421702.2	protein_coding	-	-	-	-	-	-	-	-	-	rs35181127	A	A/C/G/T	3270	-1	cds_start_NF	HGNC	3620	-	-	-	-	-	-	-	-	-	-	-	-	-	-	-	-
rs35181127	1:161590743-161590743	G	downstream_gene_variant	MODIFIER	FCGR3B	ENSG00000162747	Transcript	ENST00000421702.2	protein_coding	-	-	-	-	-	-	-	-	-	rs35181127	A	A/C/G/T	3270	-1	cds_start_NF	HGNC	3620	-	-	-	-	-	-	0.4698	-	-	-	-	-	-	-	-	-
rs35181127	1:161590743-161590743	T	downstream_gene_variant	MODIFIER	FCGR3B	ENSG00000162747	Transcript	ENST00000421702.2	protein_coding	-	-	-	-	-	-	-	-	-	rs35181127	A	A/C/G/T	3270	-1	cds_start_NF	HGNC	3620	-	-	-	-	-	-	-	-	-	-	-	-	-	-	-	-
rs35181127	1:161590743-161590743	C	intron_variant	MODIFIER	FCGR2B	ENSG00000072694	Transcript	ENST00000428605.2	protein_coding	-	2/5	-	-	-	-	-	-	-	rs35181127	A	A/C/G/T	-	1	-	HGNC	3618	-	-	-	-	-	-	-	-	-	-	-	-	-	-	-	-
rs35181127	1:161590743-161590743	G	intron_variant	MODIFIER	FCGR2B	ENSG00000072694	Transcript	ENST00000428605.2	protein_coding	-	2/5	-	-	-	-	-	-	-	rs35181127	A	A/C/G/T	-	1	-	HGNC	3618	-	-	-	-	-	-	0.4698	-	-	-	-	-	-	-	-	-
rs35181127	1:161590743-161590743	T	intron_variant	MODIFIER	FCGR2B	ENSG00000072694	Transcript	ENST00000428605.2	protein_coding	-	2/5	-	-	-	-	-	-	-	rs35181127	A	A/C/G/T	-	1	-	HGNC	3618	-	-	-	-	-	-	-	-	-	-	-	-	-	-	-	-
rs35181127	1:161590743-161590743	C	upstream_gene_variant	MODIFIER	RPS23P9	ENSG00000231586	Transcript	ENST00000448848.2	unprocessed_pseudogene	-	-	-	-	-	-	-	-	-	rs35181127	A	A/C/G/T	1368	-1	-	HGNC	48341	-	-	-	-	-	-	-	-	-	-	-	-	-	-	-	-
rs35181127	1:161590743-161590743	G	upstream_gene_variant	MODIFIER	RPS23P9	ENSG00000231586	Transcript	ENST00000448848.2	unprocessed_pseudogene	-	-	-	-	-	-	-	-	-	rs35181127	A	A/C/G/T	1368	-1	-	HGNC	48341	-	-	-	-	-	-	0.4698	-	-	-	-	-	-	-	-	-
rs35181127	1:161590743-161590743	T	upstream_gene_variant	MODIFIER	RPS23P9	ENSG00000231586	Transcript	ENST00000448848.2	unprocessed_pseudogene	-	-	-	-	-	-	-	-	-	rs35181127	A	A/C/G/T	1368	-1	-	HGNC	48341	-	-	-	-	-	-	-	-	-	-	-	-	-	-	-	-
rs35181127	1:161590743-161590743	C	downstream_gene_variant	MODIFIER	FCGR3B	ENSG00000162747	Transcript	ENST00000531221.1	protein_coding	-	-	-	-	-	-	-	-	-	rs35181127	A	A/C/G/T	3037	-1	-	HGNC	3620	-	-	-	-	-	-	-	-	-	-	-	-	-	-	-	-
rs35181127	1:161590743-161590743	G	downstream_gene_variant	MODIFIER	FCGR3B	ENSG00000162747	Transcript	ENST00000531221.1	protein_coding	-	-	-	-	-	-	-	-	-	rs35181127	A	A/C/G/T	3037	-1	-	HGNC	3620	-	-	-	-	-	-	0.4698	-	-	-	-	-	-	-	-	-
rs35181127	1:161590743-161590743	T	downstream_gene_variant	MODIFIER	FCGR3B	ENSG00000162747	Transcript	ENST00000531221.1	protein_coding	-	-	-	-	-	-	-	-	-	rs35181127	A	A/C/G/T	3037	-1	-	HGNC	3620	-	-	-	-	-	-	-	-	-	-	-	-	-	-	-	-
rs35181127	1:161590743-161590743	C	intron_variant	MODIFIER	FCGR3A	ENSG00000203747	Transcript	ENST00000540048.1	protein_coding	-	2/4	-	-	-	-	-	-	-	rs35181127	A	A/C/G/T	-	-1	-	HGNC	3619	-	-	-	-	-	-	-	-	-	-	-	-	-	-	-	-
rs35181127	1:161590743-161590743	G	intron_variant	MODIFIER	FCGR3A	ENSG00000203747	Transcript	ENST00000540048.1	protein_coding	-	2/4	-	-	-	-	-	-	-	rs35181127	A	A/C/G/T	-	-1	-	HGNC	3619	-	-	-	-	-	-	0.4698	-	-	-	-	-	-	-	-	-
rs35181127	1:161590743-161590743	T	intron_variant	MODIFIER	FCGR3A	ENSG00000203747	Transcript	ENST00000540048.1	protein_coding	-	2/4	-	-	-	-	-	-	-	rs35181127	A	A/C/G/T	-	-1	-	HGNC	3619	-	-	-	-	-	-	-	-	-	-	-	-	-	-	-	-
rs35181127	1:161590743-161590743	C	regulatory_region_variant	MODIFIER	-	-	RegulatoryFeature	ENSR00001788541	promoter	-	-	-	-	-	-	-	-	-	rs35181127	A	A/C/G/T	-	-	-	-	-	-	-	-	-	-	-	-	-	-	-	-	-	-	-	-	-
rs35181127	1:161590743-161590743	G	regulatory_region_variant	MODIFIER	-	-	RegulatoryFeature	ENSR00001788541	promoter	-	-	-	-	-	-	-	-	-	rs35181127	A	A/C/G/T	-	-	-	-	-	-	-	-	-	-	-	0.4698	-	-	-	-	-	-	-	-	-
rs35181127	1:161590743-161590743	T	regulatory_region_variant	MODIFIER	-	-	RegulatoryFeature	ENSR00001788541	promoter	-	-	-	-	-	-	-	-	-	rs35181127	A	A/C/G/T	-	-	-	-	-	-	-	-	-	-	-	-	-	-	-	-	-	-	-	-	-
rs36063867	1:161590980-161590980	T	downstream_gene_variant	MODIFIER	FCGR3B	ENSG00000162747	Transcript	ENST00000294800.3	protein_coding	-	-	-	-	-	-	-	-	-	rs36063867	C	C/T	2012	-1	-	HGNC	3620	-	-	-	-	-	-	0.4696	-	-	-	-	-	-	-	-	-
rs36063867	1:161590980-161590980	T	intron_variant	MODIFIER	FCGR2B	ENSG00000072694	Transcript	ENST00000367960.5	protein_coding	-	1/6	-	-	-	-	-	-	-	rs36063867	C	C/T	-	1	-	HGNC	3618	-	-	-	-	-	-	0.4696	-	-	-	-	-	-	-	-	-
rs36063867	1:161590980-161590980	T	intron_variant	MODIFIER	FCGR2B	ENSG00000072694	Transcript	ENST00000367962.4	protein_coding	-	2/7	-	-	-	-	-	-	-	rs36063867	C	C/T	-	1	-	HGNC	3618	-	-	-	-	-	-	0.4696	-	-	-	-	-	-	-	-	-
rs36063867	1:161590980-161590980	T	downstream_gene_variant	MODIFIER	FCGR3B	ENSG00000162747	Transcript	ENST00000367964.2	protein_coding	-	-	-	-	-	-	-	-	-	rs36063867	C	C/T	2006	-1	-	HGNC	3620	-	-	-	-	-	-	0.4696	-	-	-	-	-	-	-	-	-
rs36063867	1:161590980-161590980	T	intron_variant	MODIFIER	FCGR2B	ENSG00000072694	Transcript	ENST00000403078.3	protein_coding	-	2/6	-	-	-	-	-	-	-	rs36063867	C	C/T	-	1	-	HGNC	3618	-	-	-	-	-	-	0.4696	-	-	-	-	-	-	-	-	-
rs36063867	1:161590980-161590980	T	downstream_gene_variant	MODIFIER	FCGR3B	ENSG00000162747	Transcript	ENST00000421702.2	protein_coding	-	-	-	-	-	-	-	-	-	rs36063867	C	C/T	3033	-1	cds_start_NF	HGNC	3620	-	-	-	-	-	-	0.4696	-	-	-	-	-	-	-	-	-
rs36063867	1:161590980-161590980	T	intron_variant	MODIFIER	FCGR2B	ENSG00000072694	Transcript	ENST00000428605.2	protein_coding	-	2/5	-	-	-	-	-	-	-	rs36063867	C	C/T	-	1	-	HGNC	3618	-	-	-	-	-	-	0.4696	-	-	-	-	-	-	-	-	-
rs36063867	1:161590980-161590980	T	upstream_gene_variant	MODIFIER	RPS23P9	ENSG00000231586	Transcript	ENST00000448848.2	unprocessed_pseudogene	-	-	-	-	-	-	-	-	-	rs36063867	C	C/T	1605	-1	-	HGNC	48341	-	-	-	-	-	-	0.4696	-	-	-	-	-	-	-	-	-
rs36063867	1:161590980-161590980	T	downstream_gene_variant	MODIFIER	FCGR3B	ENSG00000162747	Transcript	ENST00000531221.1	protein_coding	-	-	-	-	-	-	-	-	-	rs36063867	C	C/T	2800	-1	-	HGNC	3620	-	-	-	-	-	-	0.4696	-	-	-	-	-	-	-	-	-
rs36063867	1:161590980-161590980	T	intron_variant	MODIFIER	FCGR3A	ENSG00000203747	Transcript	ENST00000540048.1	protein_coding	-	2/4	-	-	-	-	-	-	-	rs36063867	C	C/T	-	-1	-	HGNC	3619	-	-	-	-	-	-	0.4696	-	-	-	-	-	-	-	-	-
rs36063867	1:161590980-161590980	T	regulatory_region_variant	MODIFIER	-	-	RegulatoryFeature	ENSR00001788541	promoter	-	-	-	-	-	-	-	-	-	rs36063867	C	C/T	-	-	-	-	-	-	-	-	-	-	-	0.4696	-	-	-	-	-	-	-	-	-
rs61802996	1:161591067-161591067	A	downstream_gene_variant	MODIFIER	FCGR3B	ENSG00000162747	Transcript	ENST00000294800.3	protein_coding	-	-	-	-	-	-	-	-	-	rs61802996	T	T/A/C/G	1925	-1	-	HGNC	3620	-	-	-	-	-	-	-	-	-	-	-	-	-	-	-	-
rs61802996	1:161591067-161591067	C	downstream_gene_variant	MODIFIER	FCGR3B	ENSG00000162747	Transcript	ENST00000294800.3	protein_coding	-	-	-	-	-	-	-	-	-	rs61802996	T	T/A/C/G	1925	-1	-	HGNC	3620	-	-	-	-	-	-	0.4698	-	-	-	-	-	-	-	-	-
rs61802996	1:161591067-161591067	G	downstream_gene_variant	MODIFIER	FCGR3B	ENSG00000162747	Transcript	ENST00000294800.3	protein_coding	-	-	-	-	-	-	-	-	-	rs61802996	T	T/A/C/G	1925	-1	-	HGNC	3620	-	-	-	-	-	-	-	-	-	-	-	-	-	-	-	-
rs61802996	1:161591067-161591067	A	intron_variant	MODIFIER	FCGR2B	ENSG00000072694	Transcript	ENST00000367960.5	protein_coding	-	1/6	-	-	-	-	-	-	-	rs61802996	T	T/A/C/G	-	1	-	HGNC	3618	-	-	-	-	-	-	-	-	-	-	-	-	-	-	-	-
rs61802996	1:161591067-161591067	C	intron_variant	MODIFIER	FCGR2B	ENSG00000072694	Transcript	ENST00000367960.5	protein_coding	-	1/6	-	-	-	-	-	-	-	rs61802996	T	T/A/C/G	-	1	-	HGNC	3618	-	-	-	-	-	-	0.4698	-	-	-	-	-	-	-	-	-
rs61802996	1:161591067-161591067	G	intron_variant	MODIFIER	FCGR2B	ENSG00000072694	Transcript	ENST00000367960.5	protein_coding	-	1/6	-	-	-	-	-	-	-	rs61802996	T	T/A/C/G	-	1	-	HGNC	3618	-	-	-	-	-	-	-	-	-	-	-	-	-	-	-	-
rs61802996	1:161591067-161591067	A	intron_variant	MODIFIER	FCGR2B	ENSG00000072694	Transcript	ENST00000367962.4	protein_coding	-	2/7	-	-	-	-	-	-	-	rs61802996	T	T/A/C/G	-	1	-	HGNC	3618	-	-	-	-	-	-	-	-	-	-	-	-	-	-	-	-
rs61802996	1:161591067-161591067	C	intron_variant	MODIFIER	FCGR2B	ENSG00000072694	Transcript	ENST00000367962.4	protein_coding	-	2/7	-	-	-	-	-	-	-	rs61802996	T	T/A/C/G	-	1	-	HGNC	3618	-	-	-	-	-	-	0.4698	-	-	-	-	-	-	-	-	-
rs61802996	1:161591067-161591067	G	intron_variant	MODIFIER	FCGR2B	ENSG00000072694	Transcript	ENST00000367962.4	protein_coding	-	2/7	-	-	-	-	-	-	-	rs61802996	T	T/A/C/G	-	1	-	HGNC	3618	-	-	-	-	-	-	-	-	-	-	-	-	-	-	-	-
rs61802996	1:161591067-161591067	A	downstream_gene_variant	MODIFIER	FCGR3B	ENSG00000162747	Transcript	ENST00000367964.2	protein_coding	-	-	-	-	-	-	-	-	-	rs61802996	T	T/A/C/G	1919	-1	-	HGNC	3620	-	-	-	-	-	-	-	-	-	-	-	-	-	-	-	-
rs61802996	1:161591067-161591067	C	downstream_gene_variant	MODIFIER	FCGR3B	ENSG00000162747	Transcript	ENST00000367964.2	protein_coding	-	-	-	-	-	-	-	-	-	rs61802996	T	T/A/C/G	1919	-1	-	HGNC	3620	-	-	-	-	-	-	0.4698	-	-	-	-	-	-	-	-	-
rs61802996	1:161591067-161591067	G	downstream_gene_variant	MODIFIER	FCGR3B	ENSG00000162747	Transcript	ENST00000367964.2	protein_coding	-	-	-	-	-	-	-	-	-	rs61802996	T	T/A/C/G	1919	-1	-	HGNC	3620	-	-	-	-	-	-	-	-	-	-	-	-	-	-	-	-
rs61802996	1:161591067-161591067	A	intron_variant	MODIFIER	FCGR2B	ENSG00000072694	Transcript	ENST00000403078.3	protein_coding	-	2/6	-	-	-	-	-	-	-	rs61802996	T	T/A/C/G	-	1	-	HGNC	3618	-	-	-	-	-	-	-	-	-	-	-	-	-	-	-	-
rs61802996	1:161591067-161591067	C	intron_variant	MODIFIER	FCGR2B	ENSG00000072694	Transcript	ENST00000403078.3	protein_coding	-	2/6	-	-	-	-	-	-	-	rs61802996	T	T/A/C/G	-	1	-	HGNC	3618	-	-	-	-	-	-	0.4698	-	-	-	-	-	-	-	-	-
rs61802996	1:161591067-161591067	G	intron_variant	MODIFIER	FCGR2B	ENSG00000072694	Transcript	ENST00000403078.3	protein_coding	-	2/6	-	-	-	-	-	-	-	rs61802996	T	T/A/C/G	-	1	-	HGNC	3618	-	-	-	-	-	-	-	-	-	-	-	-	-	-	-	-
rs61802996	1:161591067-161591067	A	downstream_gene_variant	MODIFIER	FCGR3B	ENSG00000162747	Transcript	ENST00000421702.2	protein_coding	-	-	-	-	-	-	-	-	-	rs61802996	T	T/A/C/G	2946	-1	cds_start_NF	HGNC	3620	-	-	-	-	-	-	-	-	-	-	-	-	-	-	-	-
rs61802996	1:161591067-161591067	C	downstream_gene_variant	MODIFIER	FCGR3B	ENSG00000162747	Transcript	ENST00000421702.2	protein_coding	-	-	-	-	-	-	-	-	-	rs61802996	T	T/A/C/G	2946	-1	cds_start_NF	HGNC	3620	-	-	-	-	-	-	0.4698	-	-	-	-	-	-	-	-	-
rs61802996	1:161591067-161591067	G	downstream_gene_variant	MODIFIER	FCGR3B	ENSG00000162747	Transcript	ENST00000421702.2	protein_coding	-	-	-	-	-	-	-	-	-	rs61802996	T	T/A/C/G	2946	-1	cds_start_NF	HGNC	3620	-	-	-	-	-	-	-	-	-	-	-	-	-	-	-	-
rs61802996	1:161591067-161591067	A	intron_variant	MODIFIER	FCGR2B	ENSG00000072694	Transcript	ENST00000428605.2	protein_coding	-	2/5	-	-	-	-	-	-	-	rs61802996	T	T/A/C/G	-	1	-	HGNC	3618	-	-	-	-	-	-	-	-	-	-	-	-	-	-	-	-
rs61802996	1:161591067-161591067	C	intron_variant	MODIFIER	FCGR2B	ENSG00000072694	Transcript	ENST00000428605.2	protein_coding	-	2/5	-	-	-	-	-	-	-	rs61802996	T	T/A/C/G	-	1	-	HGNC	3618	-	-	-	-	-	-	0.4698	-	-	-	-	-	-	-	-	-
rs61802996	1:161591067-161591067	G	intron_variant	MODIFIER	FCGR2B	ENSG00000072694	Transcript	ENST00000428605.2	protein_coding	-	2/5	-	-	-	-	-	-	-	rs61802996	T	T/A/C/G	-	1	-	HGNC	3618	-	-	-	-	-	-	-	-	-	-	-	-	-	-	-	-
rs61802996	1:161591067-161591067	A	upstream_gene_variant	MODIFIER	RPS23P9	ENSG00000231586	Transcript	ENST00000448848.2	unprocessed_pseudogene	-	-	-	-	-	-	-	-	-	rs61802996	T	T/A/C/G	1692	-1	-	HGNC	48341	-	-	-	-	-	-	-	-	-	-	-	-	-	-	-	-
rs61802996	1:161591067-161591067	C	upstream_gene_variant	MODIFIER	RPS23P9	ENSG00000231586	Transcript	ENST00000448848.2	unprocessed_pseudogene	-	-	-	-	-	-	-	-	-	rs61802996	T	T/A/C/G	1692	-1	-	HGNC	48341	-	-	-	-	-	-	0.4698	-	-	-	-	-	-	-	-	-
rs61802996	1:161591067-161591067	G	upstream_gene_variant	MODIFIER	RPS23P9	ENSG00000231586	Transcript	ENST00000448848.2	unprocessed_pseudogene	-	-	-	-	-	-	-	-	-	rs61802996	T	T/A/C/G	1692	-1	-	HGNC	48341	-	-	-	-	-	-	-	-	-	-	-	-	-	-	-	-
rs61802996	1:161591067-161591067	A	downstream_gene_variant	MODIFIER	FCGR3B	ENSG00000162747	Transcript	ENST00000531221.1	protein_coding	-	-	-	-	-	-	-	-	-	rs61802996	T	T/A/C/G	2713	-1	-	HGNC	3620	-	-	-	-	-	-	-	-	-	-	-	-	-	-	-	-
rs61802996	1:161591067-161591067	C	downstream_gene_variant	MODIFIER	FCGR3B	ENSG00000162747	Transcript	ENST00000531221.1	protein_coding	-	-	-	-	-	-	-	-	-	rs61802996	T	T/A/C/G	2713	-1	-	HGNC	3620	-	-	-	-	-	-	0.4698	-	-	-	-	-	-	-	-	-
rs61802996	1:161591067-161591067	G	downstream_gene_variant	MODIFIER	FCGR3B	ENSG00000162747	Transcript	ENST00000531221.1	protein_coding	-	-	-	-	-	-	-	-	-	rs61802996	T	T/A/C/G	2713	-1	-	HGNC	3620	-	-	-	-	-	-	-	-	-	-	-	-	-	-	-	-
rs61802996	1:161591067-161591067	A	intron_variant	MODIFIER	FCGR3A	ENSG00000203747	Transcript	ENST00000540048.1	protein_coding	-	2/4	-	-	-	-	-	-	-	rs61802996	T	T/A/C/G	-	-1	-	HGNC	3619	-	-	-	-	-	-	-	-	-	-	-	-	-	-	-	-
rs61802996	1:161591067-161591067	C	intron_variant	MODIFIER	FCGR3A	ENSG00000203747	Transcript	ENST00000540048.1	protein_coding	-	2/4	-	-	-	-	-	-	-	rs61802996	T	T/A/C/G	-	-1	-	HGNC	3619	-	-	-	-	-	-	0.4698	-	-	-	-	-	-	-	-	-
rs61802996	1:161591067-161591067	G	intron_variant	MODIFIER	FCGR3A	ENSG00000203747	Transcript	ENST00000540048.1	protein_coding	-	2/4	-	-	-	-	-	-	-	rs61802996	T	T/A/C/G	-	-1	-	HGNC	3619	-	-	-	-	-	-	-	-	-	-	-	-	-	-	-	-
rs61802996	1:161591067-161591067	A	regulatory_region_variant	MODIFIER	-	-	RegulatoryFeature	ENSR00001788541	promoter	-	-	-	-	-	-	-	-	-	rs61802996	T	T/A/C/G	-	-	-	-	-	-	-	-	-	-	-	-	-	-	-	-	-	-	-	-	-
rs61802996	1:161591067-161591067	C	regulatory_region_variant	MODIFIER	-	-	RegulatoryFeature	ENSR00001788541	promoter	-	-	-	-	-	-	-	-	-	rs61802996	T	T/A/C/G	-	-	-	-	-	-	-	-	-	-	-	0.4698	-	-	-	-	-	-	-	-	-
rs61802996	1:161591067-161591067	G	regulatory_region_variant	MODIFIER	-	-	RegulatoryFeature	ENSR00001788541	promoter	-	-	-	-	-	-	-	-	-	rs61802996	T	T/A/C/G	-	-	-	-	-	-	-	-	-	-	-	-	-	-	-	-	-	-	-	-	-
rs61802998	1:161591542-161591542	A	downstream_gene_variant	MODIFIER	FCGR3B	ENSG00000162747	Transcript	ENST00000294800.3	protein_coding	-	-	-	-	-	-	-	-	-	rs61802998	G	G/A	1450	-1	-	HGNC	3620	-	-	-	-	-	-	0.4698	-	-	-	-	-	-	-	-	-
rs61802998	1:161591542-161591542	A	intron_variant	MODIFIER	FCGR2B	ENSG00000072694	Transcript	ENST00000367960.5	protein_coding	-	1/6	-	-	-	-	-	-	-	rs61802998	G	G/A	-	1	-	HGNC	3618	-	-	-	-	-	-	0.4698	-	-	-	-	-	-	-	-	-
rs61802998	1:161591542-161591542	A	intron_variant	MODIFIER	FCGR2B	ENSG00000072694	Transcript	ENST00000367962.4	protein_coding	-	2/7	-	-	-	-	-	-	-	rs61802998	G	G/A	-	1	-	HGNC	3618	-	-	-	-	-	-	0.4698	-	-	-	-	-	-	-	-	-
rs61802998	1:161591542-161591542	A	downstream_gene_variant	MODIFIER	FCGR3B	ENSG00000162747	Transcript	ENST00000367964.2	protein_coding	-	-	-	-	-	-	-	-	-	rs61802998	G	G/A	1444	-1	-	HGNC	3620	-	-	-	-	-	-	0.4698	-	-	-	-	-	-	-	-	-
rs61802998	1:161591542-161591542	A	intron_variant	MODIFIER	FCGR2B	ENSG00000072694	Transcript	ENST00000403078.3	protein_coding	-	2/6	-	-	-	-	-	-	-	rs61802998	G	G/A	-	1	-	HGNC	3618	-	-	-	-	-	-	0.4698	-	-	-	-	-	-	-	-	-
rs61802998	1:161591542-161591542	A	downstream_gene_variant	MODIFIER	FCGR3B	ENSG00000162747	Transcript	ENST00000421702.2	protein_coding	-	-	-	-	-	-	-	-	-	rs61802998	G	G/A	2471	-1	cds_start_NF	HGNC	3620	-	-	-	-	-	-	0.4698	-	-	-	-	-	-	-	-	-
rs61802998	1:161591542-161591542	A	intron_variant	MODIFIER	FCGR2B	ENSG00000072694	Transcript	ENST00000428605.2	protein_coding	-	2/5	-	-	-	-	-	-	-	rs61802998	G	G/A	-	1	-	HGNC	3618	-	-	-	-	-	-	0.4698	-	-	-	-	-	-	-	-	-
rs61802998	1:161591542-161591542	A	upstream_gene_variant	MODIFIER	RPS23P9	ENSG00000231586	Transcript	ENST00000448848.2	unprocessed_pseudogene	-	-	-	-	-	-	-	-	-	rs61802998	G	G/A	2167	-1	-	HGNC	48341	-	-	-	-	-	-	0.4698	-	-	-	-	-	-	-	-	-
rs61802998	1:161591542-161591542	A	downstream_gene_variant	MODIFIER	FCGR3B	ENSG00000162747	Transcript	ENST00000531221.1	protein_coding	-	-	-	-	-	-	-	-	-	rs61802998	G	G/A	2238	-1	-	HGNC	3620	-	-	-	-	-	-	0.4698	-	-	-	-	-	-	-	-	-
rs61802998	1:161591542-161591542	A	downstream_gene_variant	MODIFIER	FCGR3B	ENSG00000162747	Transcript	ENST00000533780.1	retained_intron	-	-	-	-	-	-	-	-	-	rs61802998	G	G/A	4555	-1	-	HGNC	3620	-	-	-	-	-	-	0.4698	-	-	-	-	-	-	-	-	-
rs61802998	1:161591542-161591542	A	downstream_gene_variant	MODIFIER	FCGR3B	ENSG00000162747	Transcript	ENST00000534776.1	protein_coding	-	-	-	-	-	-	-	-	-	rs61802998	G	G/A	4605	-1	cds_end_NF	HGNC	3620	-	-	-	-	-	-	0.4698	-	-	-	-	-	-	-	-	-
rs61802998	1:161591542-161591542	A	intron_variant	MODIFIER	FCGR3A	ENSG00000203747	Transcript	ENST00000540048.1	protein_coding	-	2/4	-	-	-	-	-	-	-	rs61802998	G	G/A	-	-1	-	HGNC	3619	-	-	-	-	-	-	0.4698	-	-	-	-	-	-	-	-	-
rs61802998	1:161591542-161591542	A	regulatory_region_variant	MODIFIER	-	-	RegulatoryFeature	ENSR00001788541	promoter	-	-	-	-	-	-	-	-	-	rs61802998	G	G/A	-	-	-	-	-	-	-	-	-	-	-	0.4698	-	-	-	-	-	-	-	-	-
rs2085694	1:161591979-161591979	T	downstream_gene_variant	MODIFIER	FCGR3B	ENSG00000162747	Transcript	ENST00000294800.3	protein_coding	-	-	-	-	-	-	-	-	-	rs2085694	C	C/T	1013	-1	-	HGNC	3620	-	-	-	-	-	-	0.4681	-	-	-	-	-	-	-	-	-
rs2085694	1:161591979-161591979	T	intron_variant	MODIFIER	FCGR2B	ENSG00000072694	Transcript	ENST00000367960.5	protein_coding	-	1/6	-	-	-	-	-	-	-	rs2085694	C	C/T	-	1	-	HGNC	3618	-	-	-	-	-	-	0.4681	-	-	-	-	-	-	-	-	-
rs2085694	1:161591979-161591979	T	intron_variant	MODIFIER	FCGR2B	ENSG00000072694	Transcript	ENST00000367962.4	protein_coding	-	2/7	-	-	-	-	-	-	-	rs2085694	C	C/T	-	1	-	HGNC	3618	-	-	-	-	-	-	0.4681	-	-	-	-	-	-	-	-	-
rs2085694	1:161591979-161591979	T	downstream_gene_variant	MODIFIER	FCGR3B	ENSG00000162747	Transcript	ENST00000367964.2	protein_coding	-	-	-	-	-	-	-	-	-	rs2085694	C	C/T	1007	-1	-	HGNC	3620	-	-	-	-	-	-	0.4681	-	-	-	-	-	-	-	-	-
rs2085694	1:161591979-161591979	T	intron_variant	MODIFIER	FCGR2B	ENSG00000072694	Transcript	ENST00000403078.3	protein_coding	-	2/6	-	-	-	-	-	-	-	rs2085694	C	C/T	-	1	-	HGNC	3618	-	-	-	-	-	-	0.4681	-	-	-	-	-	-	-	-	-
rs2085694	1:161591979-161591979	T	downstream_gene_variant	MODIFIER	FCGR3B	ENSG00000162747	Transcript	ENST00000421702.2	protein_coding	-	-	-	-	-	-	-	-	-	rs2085694	C	C/T	2034	-1	cds_start_NF	HGNC	3620	-	-	-	-	-	-	0.4681	-	-	-	-	-	-	-	-	-
rs2085694	1:161591979-161591979	T	intron_variant	MODIFIER	FCGR2B	ENSG00000072694	Transcript	ENST00000428605.2	protein_coding	-	2/5	-	-	-	-	-	-	-	rs2085694	C	C/T	-	1	-	HGNC	3618	-	-	-	-	-	-	0.4681	-	-	-	-	-	-	-	-	-
rs2085694	1:161591979-161591979	T	upstream_gene_variant	MODIFIER	RPS23P9	ENSG00000231586	Transcript	ENST00000448848.2	unprocessed_pseudogene	-	-	-	-	-	-	-	-	-	rs2085694	C	C/T	2604	-1	-	HGNC	48341	-	-	-	-	-	-	0.4681	-	-	-	-	-	-	-	-	-
rs2085694	1:161591979-161591979	T	downstream_gene_variant	MODIFIER	FCGR3B	ENSG00000162747	Transcript	ENST00000531221.1	protein_coding	-	-	-	-	-	-	-	-	-	rs2085694	C	C/T	1801	-1	-	HGNC	3620	-	-	-	-	-	-	0.4681	-	-	-	-	-	-	-	-	-
rs2085694	1:161591979-161591979	T	downstream_gene_variant	MODIFIER	FCGR3B	ENSG00000162747	Transcript	ENST00000533780.1	retained_intron	-	-	-	-	-	-	-	-	-	rs2085694	C	C/T	4118	-1	-	HGNC	3620	-	-	-	-	-	-	0.4681	-	-	-	-	-	-	-	-	-
rs2085694	1:161591979-161591979	T	downstream_gene_variant	MODIFIER	FCGR3B	ENSG00000162747	Transcript	ENST00000534776.1	protein_coding	-	-	-	-	-	-	-	-	-	rs2085694	C	C/T	4168	-1	cds_end_NF	HGNC	3620	-	-	-	-	-	-	0.4681	-	-	-	-	-	-	-	-	-
rs2085694	1:161591979-161591979	T	intron_variant	MODIFIER	FCGR3A	ENSG00000203747	Transcript	ENST00000540048.1	protein_coding	-	2/4	-	-	-	-	-	-	-	rs2085694	C	C/T	-	-1	-	HGNC	3619	-	-	-	-	-	-	0.4681	-	-	-	-	-	-	-	-	-
rs2085694	1:161591979-161591979	T	regulatory_region_variant	MODIFIER	-	-	RegulatoryFeature	ENSR00001788541	promoter	-	-	-	-	-	-	-	-	-	rs2085694	C	C/T	-	-	-	-	-	-	-	-	-	-	-	0.4681	-	-	-	-	-	-	-	-	-
rs2085695	1:161592104-161592104	G	downstream_gene_variant	MODIFIER	FCGR3B	ENSG00000162747	Transcript	ENST00000294800.3	protein_coding	-	-	-	-	-	-	-	-	-	rs2085695	C	C/G/T	888	-1	-	HGNC	3620	-	-	-	-	-	-	-	-	-	-	-	-	-	-	-	-
rs2085695	1:161592104-161592104	T	downstream_gene_variant	MODIFIER	FCGR3B	ENSG00000162747	Transcript	ENST00000294800.3	protein_coding	-	-	-	-	-	-	-	-	-	rs2085695	C	C/G/T	888	-1	-	HGNC	3620	-	-	-	-	-	-	0.4691	-	-	-	-	-	-	-	-	-
rs2085695	1:161592104-161592104	G	intron_variant	MODIFIER	FCGR2B	ENSG00000072694	Transcript	ENST00000367960.5	protein_coding	-	1/6	-	-	-	-	-	-	-	rs2085695	C	C/G/T	-	1	-	HGNC	3618	-	-	-	-	-	-	-	-	-	-	-	-	-	-	-	-
rs2085695	1:161592104-161592104	T	intron_variant	MODIFIER	FCGR2B	ENSG00000072694	Transcript	ENST00000367960.5	protein_coding	-	1/6	-	-	-	-	-	-	-	rs2085695	C	C/G/T	-	1	-	HGNC	3618	-	-	-	-	-	-	0.4691	-	-	-	-	-	-	-	-	-
rs2085695	1:161592104-161592104	G	intron_variant	MODIFIER	FCGR2B	ENSG00000072694	Transcript	ENST00000367962.4	protein_coding	-	2/7	-	-	-	-	-	-	-	rs2085695	C	C/G/T	-	1	-	HGNC	3618	-	-	-	-	-	-	-	-	-	-	-	-	-	-	-	-
rs2085695	1:161592104-161592104	T	intron_variant	MODIFIER	FCGR2B	ENSG00000072694	Transcript	ENST00000367962.4	protein_coding	-	2/7	-	-	-	-	-	-	-	rs2085695	C	C/G/T	-	1	-	HGNC	3618	-	-	-	-	-	-	0.4691	-	-	-	-	-	-	-	-	-
rs2085695	1:161592104-161592104	G	downstream_gene_variant	MODIFIER	FCGR3B	ENSG00000162747	Transcript	ENST00000367964.2	protein_coding	-	-	-	-	-	-	-	-	-	rs2085695	C	C/G/T	882	-1	-	HGNC	3620	-	-	-	-	-	-	-	-	-	-	-	-	-	-	-	-
rs2085695	1:161592104-161592104	T	downstream_gene_variant	MODIFIER	FCGR3B	ENSG00000162747	Transcript	ENST00000367964.2	protein_coding	-	-	-	-	-	-	-	-	-	rs2085695	C	C/G/T	882	-1	-	HGNC	3620	-	-	-	-	-	-	0.4691	-	-	-	-	-	-	-	-	-
rs2085695	1:161592104-161592104	G	intron_variant	MODIFIER	FCGR2B	ENSG00000072694	Transcript	ENST00000403078.3	protein_coding	-	2/6	-	-	-	-	-	-	-	rs2085695	C	C/G/T	-	1	-	HGNC	3618	-	-	-	-	-	-	-	-	-	-	-	-	-	-	-	-
rs2085695	1:161592104-161592104	T	intron_variant	MODIFIER	FCGR2B	ENSG00000072694	Transcript	ENST00000403078.3	protein_coding	-	2/6	-	-	-	-	-	-	-	rs2085695	C	C/G/T	-	1	-	HGNC	3618	-	-	-	-	-	-	0.4691	-	-	-	-	-	-	-	-	-
rs2085695	1:161592104-161592104	G	downstream_gene_variant	MODIFIER	FCGR3B	ENSG00000162747	Transcript	ENST00000421702.2	protein_coding	-	-	-	-	-	-	-	-	-	rs2085695	C	C/G/T	1909	-1	cds_start_NF	HGNC	3620	-	-	-	-	-	-	-	-	-	-	-	-	-	-	-	-
rs2085695	1:161592104-161592104	T	downstream_gene_variant	MODIFIER	FCGR3B	ENSG00000162747	Transcript	ENST00000421702.2	protein_coding	-	-	-	-	-	-	-	-	-	rs2085695	C	C/G/T	1909	-1	cds_start_NF	HGNC	3620	-	-	-	-	-	-	0.4691	-	-	-	-	-	-	-	-	-
rs2085695	1:161592104-161592104	G	intron_variant	MODIFIER	FCGR2B	ENSG00000072694	Transcript	ENST00000428605.2	protein_coding	-	2/5	-	-	-	-	-	-	-	rs2085695	C	C/G/T	-	1	-	HGNC	3618	-	-	-	-	-	-	-	-	-	-	-	-	-	-	-	-
rs2085695	1:161592104-161592104	T	intron_variant	MODIFIER	FCGR2B	ENSG00000072694	Transcript	ENST00000428605.2	protein_coding	-	2/5	-	-	-	-	-	-	-	rs2085695	C	C/G/T	-	1	-	HGNC	3618	-	-	-	-	-	-	0.4691	-	-	-	-	-	-	-	-	-
rs2085695	1:161592104-161592104	G	upstream_gene_variant	MODIFIER	RPS23P9	ENSG00000231586	Transcript	ENST00000448848.2	unprocessed_pseudogene	-	-	-	-	-	-	-	-	-	rs2085695	C	C/G/T	2729	-1	-	HGNC	48341	-	-	-	-	-	-	-	-	-	-	-	-	-	-	-	-
rs2085695	1:161592104-161592104	T	upstream_gene_variant	MODIFIER	RPS23P9	ENSG00000231586	Transcript	ENST00000448848.2	unprocessed_pseudogene	-	-	-	-	-	-	-	-	-	rs2085695	C	C/G/T	2729	-1	-	HGNC	48341	-	-	-	-	-	-	0.4691	-	-	-	-	-	-	-	-	-
rs2085695	1:161592104-161592104	G	downstream_gene_variant	MODIFIER	FCGR3B	ENSG00000162747	Transcript	ENST00000531221.1	protein_coding	-	-	-	-	-	-	-	-	-	rs2085695	C	C/G/T	1676	-1	-	HGNC	3620	-	-	-	-	-	-	-	-	-	-	-	-	-	-	-	-
rs2085695	1:161592104-161592104	T	downstream_gene_variant	MODIFIER	FCGR3B	ENSG00000162747	Transcript	ENST00000531221.1	protein_coding	-	-	-	-	-	-	-	-	-	rs2085695	C	C/G/T	1676	-1	-	HGNC	3620	-	-	-	-	-	-	0.4691	-	-	-	-	-	-	-	-	-
rs2085695	1:161592104-161592104	G	downstream_gene_variant	MODIFIER	FCGR3B	ENSG00000162747	Transcript	ENST00000533780.1	retained_intron	-	-	-	-	-	-	-	-	-	rs2085695	C	C/G/T	3993	-1	-	HGNC	3620	-	-	-	-	-	-	-	-	-	-	-	-	-	-	-	-
rs2085695	1:161592104-161592104	T	downstream_gene_variant	MODIFIER	FCGR3B	ENSG00000162747	Transcript	ENST00000533780.1	retained_intron	-	-	-	-	-	-	-	-	-	rs2085695	C	C/G/T	3993	-1	-	HGNC	3620	-	-	-	-	-	-	0.4691	-	-	-	-	-	-	-	-	-
rs2085695	1:161592104-161592104	G	downstream_gene_variant	MODIFIER	FCGR3B	ENSG00000162747	Transcript	ENST00000534776.1	protein_coding	-	-	-	-	-	-	-	-	-	rs2085695	C	C/G/T	4043	-1	cds_end_NF	HGNC	3620	-	-	-	-	-	-	-	-	-	-	-	-	-	-	-	-
rs2085695	1:161592104-161592104	T	downstream_gene_variant	MODIFIER	FCGR3B	ENSG00000162747	Transcript	ENST00000534776.1	protein_coding	-	-	-	-	-	-	-	-	-	rs2085695	C	C/G/T	4043	-1	cds_end_NF	HGNC	3620	-	-	-	-	-	-	0.4691	-	-	-	-	-	-	-	-	-
rs2085695	1:161592104-161592104	G	intron_variant	MODIFIER	FCGR3A	ENSG00000203747	Transcript	ENST00000540048.1	protein_coding	-	2/4	-	-	-	-	-	-	-	rs2085695	C	C/G/T	-	-1	-	HGNC	3619	-	-	-	-	-	-	-	-	-	-	-	-	-	-	-	-
rs2085695	1:161592104-161592104	T	intron_variant	MODIFIER	FCGR3A	ENSG00000203747	Transcript	ENST00000540048.1	protein_coding	-	2/4	-	-	-	-	-	-	-	rs2085695	C	C/G/T	-	-1	-	HGNC	3619	-	-	-	-	-	-	0.4691	-	-	-	-	-	-	-	-	-
rs2085695	1:161592104-161592104	G	regulatory_region_variant	MODIFIER	-	-	RegulatoryFeature	ENSR00001788541	promoter	-	-	-	-	-	-	-	-	-	rs2085695	C	C/G/T	-	-	-	-	-	-	-	-	-	-	-	-	-	-	-	-	-	-	-	-	-
rs2085695	1:161592104-161592104	T	regulatory_region_variant	MODIFIER	-	-	RegulatoryFeature	ENSR00001788541	promoter	-	-	-	-	-	-	-	-	-	rs2085695	C	C/G/T	-	-	-	-	-	-	-	-	-	-	-	0.4691	-	-	-	-	-	-	-	-	-
rs35674644	1:161592226-161592226	C	downstream_gene_variant	MODIFIER	FCGR3B	ENSG00000162747	Transcript	ENST00000294800.3	protein_coding	-	-	-	-	-	-	-	-	-	rs35674644	A	A/C/T	766	-1	-	HGNC	3620	-	-	-	-	-	-	-	-	-	-	-	-	-	-	-	-
rs35674644	1:161592226-161592226	T	downstream_gene_variant	MODIFIER	FCGR3B	ENSG00000162747	Transcript	ENST00000294800.3	protein_coding	-	-	-	-	-	-	-	-	-	rs35674644	A	A/C/T	766	-1	-	HGNC	3620	-	-	-	-	-	-	0.4313	-	-	-	-	-	-	-	-	-
rs35674644	1:161592226-161592226	C	intron_variant	MODIFIER	FCGR2B	ENSG00000072694	Transcript	ENST00000367960.5	protein_coding	-	1/6	-	-	-	-	-	-	-	rs35674644	A	A/C/T	-	1	-	HGNC	3618	-	-	-	-	-	-	-	-	-	-	-	-	-	-	-	-
rs35674644	1:161592226-161592226	T	intron_variant	MODIFIER	FCGR2B	ENSG00000072694	Transcript	ENST00000367960.5	protein_coding	-	1/6	-	-	-	-	-	-	-	rs35674644	A	A/C/T	-	1	-	HGNC	3618	-	-	-	-	-	-	0.4313	-	-	-	-	-	-	-	-	-
rs35674644	1:161592226-161592226	C	intron_variant	MODIFIER	FCGR2B	ENSG00000072694	Transcript	ENST00000367962.4	protein_coding	-	2/7	-	-	-	-	-	-	-	rs35674644	A	A/C/T	-	1	-	HGNC	3618	-	-	-	-	-	-	-	-	-	-	-	-	-	-	-	-
rs35674644	1:161592226-161592226	T	intron_variant	MODIFIER	FCGR2B	ENSG00000072694	Transcript	ENST00000367962.4	protein_coding	-	2/7	-	-	-	-	-	-	-	rs35674644	A	A/C/T	-	1	-	HGNC	3618	-	-	-	-	-	-	0.4313	-	-	-	-	-	-	-	-	-
rs35674644	1:161592226-161592226	C	downstream_gene_variant	MODIFIER	FCGR3B	ENSG00000162747	Transcript	ENST00000367964.2	protein_coding	-	-	-	-	-	-	-	-	-	rs35674644	A	A/C/T	760	-1	-	HGNC	3620	-	-	-	-	-	-	-	-	-	-	-	-	-	-	-	-
rs35674644	1:161592226-161592226	T	downstream_gene_variant	MODIFIER	FCGR3B	ENSG00000162747	Transcript	ENST00000367964.2	protein_coding	-	-	-	-	-	-	-	-	-	rs35674644	A	A/C/T	760	-1	-	HGNC	3620	-	-	-	-	-	-	0.4313	-	-	-	-	-	-	-	-	-
rs35674644	1:161592226-161592226	C	intron_variant	MODIFIER	FCGR2B	ENSG00000072694	Transcript	ENST00000403078.3	protein_coding	-	2/6	-	-	-	-	-	-	-	rs35674644	A	A/C/T	-	1	-	HGNC	3618	-	-	-	-	-	-	-	-	-	-	-	-	-	-	-	-
rs35674644	1:161592226-161592226	T	intron_variant	MODIFIER	FCGR2B	ENSG00000072694	Transcript	ENST00000403078.3	protein_coding	-	2/6	-	-	-	-	-	-	-	rs35674644	A	A/C/T	-	1	-	HGNC	3618	-	-	-	-	-	-	0.4313	-	-	-	-	-	-	-	-	-
rs35674644	1:161592226-161592226	C	downstream_gene_variant	MODIFIER	FCGR3B	ENSG00000162747	Transcript	ENST00000421702.2	protein_coding	-	-	-	-	-	-	-	-	-	rs35674644	A	A/C/T	1787	-1	cds_start_NF	HGNC	3620	-	-	-	-	-	-	-	-	-	-	-	-	-	-	-	-
rs35674644	1:161592226-161592226	T	downstream_gene_variant	MODIFIER	FCGR3B	ENSG00000162747	Transcript	ENST00000421702.2	protein_coding	-	-	-	-	-	-	-	-	-	rs35674644	A	A/C/T	1787	-1	cds_start_NF	HGNC	3620	-	-	-	-	-	-	0.4313	-	-	-	-	-	-	-	-	-
rs35674644	1:161592226-161592226	C	intron_variant	MODIFIER	FCGR2B	ENSG00000072694	Transcript	ENST00000428605.2	protein_coding	-	2/5	-	-	-	-	-	-	-	rs35674644	A	A/C/T	-	1	-	HGNC	3618	-	-	-	-	-	-	-	-	-	-	-	-	-	-	-	-
rs35674644	1:161592226-161592226	T	intron_variant	MODIFIER	FCGR2B	ENSG00000072694	Transcript	ENST00000428605.2	protein_coding	-	2/5	-	-	-	-	-	-	-	rs35674644	A	A/C/T	-	1	-	HGNC	3618	-	-	-	-	-	-	0.4313	-	-	-	-	-	-	-	-	-
rs35674644	1:161592226-161592226	C	upstream_gene_variant	MODIFIER	RPS23P9	ENSG00000231586	Transcript	ENST00000448848.2	unprocessed_pseudogene	-	-	-	-	-	-	-	-	-	rs35674644	A	A/C/T	2851	-1	-	HGNC	48341	-	-	-	-	-	-	-	-	-	-	-	-	-	-	-	-
rs35674644	1:161592226-161592226	T	upstream_gene_variant	MODIFIER	RPS23P9	ENSG00000231586	Transcript	ENST00000448848.2	unprocessed_pseudogene	-	-	-	-	-	-	-	-	-	rs35674644	A	A/C/T	2851	-1	-	HGNC	48341	-	-	-	-	-	-	0.4313	-	-	-	-	-	-	-	-	-
rs35674644	1:161592226-161592226	C	downstream_gene_variant	MODIFIER	FCGR3B	ENSG00000162747	Transcript	ENST00000531221.1	protein_coding	-	-	-	-	-	-	-	-	-	rs35674644	A	A/C/T	1554	-1	-	HGNC	3620	-	-	-	-	-	-	-	-	-	-	-	-	-	-	-	-
rs35674644	1:161592226-161592226	T	downstream_gene_variant	MODIFIER	FCGR3B	ENSG00000162747	Transcript	ENST00000531221.1	protein_coding	-	-	-	-	-	-	-	-	-	rs35674644	A	A/C/T	1554	-1	-	HGNC	3620	-	-	-	-	-	-	0.4313	-	-	-	-	-	-	-	-	-
rs35674644	1:161592226-161592226	C	downstream_gene_variant	MODIFIER	FCGR3B	ENSG00000162747	Transcript	ENST00000533780.1	retained_intron	-	-	-	-	-	-	-	-	-	rs35674644	A	A/C/T	3871	-1	-	HGNC	3620	-	-	-	-	-	-	-	-	-	-	-	-	-	-	-	-
rs35674644	1:161592226-161592226	T	downstream_gene_variant	MODIFIER	FCGR3B	ENSG00000162747	Transcript	ENST00000533780.1	retained_intron	-	-	-	-	-	-	-	-	-	rs35674644	A	A/C/T	3871	-1	-	HGNC	3620	-	-	-	-	-	-	0.4313	-	-	-	-	-	-	-	-	-
rs35674644	1:161592226-161592226	C	downstream_gene_variant	MODIFIER	FCGR3B	ENSG00000162747	Transcript	ENST00000534776.1	protein_coding	-	-	-	-	-	-	-	-	-	rs35674644	A	A/C/T	3921	-1	cds_end_NF	HGNC	3620	-	-	-	-	-	-	-	-	-	-	-	-	-	-	-	-
rs35674644	1:161592226-161592226	T	downstream_gene_variant	MODIFIER	FCGR3B	ENSG00000162747	Transcript	ENST00000534776.1	protein_coding	-	-	-	-	-	-	-	-	-	rs35674644	A	A/C/T	3921	-1	cds_end_NF	HGNC	3620	-	-	-	-	-	-	0.4313	-	-	-	-	-	-	-	-	-
rs35674644	1:161592226-161592226	C	intron_variant	MODIFIER	FCGR3A	ENSG00000203747	Transcript	ENST00000540048.1	protein_coding	-	2/4	-	-	-	-	-	-	-	rs35674644	A	A/C/T	-	-1	-	HGNC	3619	-	-	-	-	-	-	-	-	-	-	-	-	-	-	-	-
rs35674644	1:161592226-161592226	T	intron_variant	MODIFIER	FCGR3A	ENSG00000203747	Transcript	ENST00000540048.1	protein_coding	-	2/4	-	-	-	-	-	-	-	rs35674644	A	A/C/T	-	-1	-	HGNC	3619	-	-	-	-	-	-	0.4313	-	-	-	-	-	-	-	-	-
rs35674644	1:161592226-161592226	C	regulatory_region_variant	MODIFIER	-	-	RegulatoryFeature	ENSR00001788541	promoter	-	-	-	-	-	-	-	-	-	rs35674644	A	A/C/T	-	-	-	-	-	-	-	-	-	-	-	-	-	-	-	-	-	-	-	-	-
rs35674644	1:161592226-161592226	T	regulatory_region_variant	MODIFIER	-	-	RegulatoryFeature	ENSR00001788541	promoter	-	-	-	-	-	-	-	-	-	rs35674644	A	A/C/T	-	-	-	-	-	-	-	-	-	-	-	0.4313	-	-	-	-	-	-	-	-	-
rs144577943	1:161592397-161592397	A	downstream_gene_variant	MODIFIER	FCGR3B	ENSG00000162747	Transcript	ENST00000294800.3	protein_coding	-	-	-	-	-	-	-	-	-	rs144577943	G	G/A	595	-1	-	HGNC	3620	-	-	-	-	-	-	0.4002	-	-	-	-	-	-	-	-	-
rs144577943	1:161592397-161592397	A	intron_variant	MODIFIER	FCGR2B	ENSG00000072694	Transcript	ENST00000367960.5	protein_coding	-	1/6	-	-	-	-	-	-	-	rs144577943	G	G/A	-	1	-	HGNC	3618	-	-	-	-	-	-	0.4002	-	-	-	-	-	-	-	-	-
rs144577943	1:161592397-161592397	A	intron_variant	MODIFIER	FCGR2B	ENSG00000072694	Transcript	ENST00000367962.4	protein_coding	-	2/7	-	-	-	-	-	-	-	rs144577943	G	G/A	-	1	-	HGNC	3618	-	-	-	-	-	-	0.4002	-	-	-	-	-	-	-	-	-
rs144577943	1:161592397-161592397	A	downstream_gene_variant	MODIFIER	FCGR3B	ENSG00000162747	Transcript	ENST00000367964.2	protein_coding	-	-	-	-	-	-	-	-	-	rs144577943	G	G/A	589	-1	-	HGNC	3620	-	-	-	-	-	-	0.4002	-	-	-	-	-	-	-	-	-
rs144577943	1:161592397-161592397	A	intron_variant	MODIFIER	FCGR2B	ENSG00000072694	Transcript	ENST00000403078.3	protein_coding	-	2/6	-	-	-	-	-	-	-	rs144577943	G	G/A	-	1	-	HGNC	3618	-	-	-	-	-	-	0.4002	-	-	-	-	-	-	-	-	-
rs144577943	1:161592397-161592397	A	downstream_gene_variant	MODIFIER	FCGR3B	ENSG00000162747	Transcript	ENST00000421702.2	protein_coding	-	-	-	-	-	-	-	-	-	rs144577943	G	G/A	1616	-1	cds_start_NF	HGNC	3620	-	-	-	-	-	-	0.4002	-	-	-	-	-	-	-	-	-
rs144577943	1:161592397-161592397	A	intron_variant	MODIFIER	FCGR2B	ENSG00000072694	Transcript	ENST00000428605.2	protein_coding	-	2/5	-	-	-	-	-	-	-	rs144577943	G	G/A	-	1	-	HGNC	3618	-	-	-	-	-	-	0.4002	-	-	-	-	-	-	-	-	-
rs144577943	1:161592397-161592397	A	upstream_gene_variant	MODIFIER	RPS23P9	ENSG00000231586	Transcript	ENST00000448848.2	unprocessed_pseudogene	-	-	-	-	-	-	-	-	-	rs144577943	G	G/A	3022	-1	-	HGNC	48341	-	-	-	-	-	-	0.4002	-	-	-	-	-	-	-	-	-
rs144577943	1:161592397-161592397	A	downstream_gene_variant	MODIFIER	FCGR3B	ENSG00000162747	Transcript	ENST00000531221.1	protein_coding	-	-	-	-	-	-	-	-	-	rs144577943	G	G/A	1383	-1	-	HGNC	3620	-	-	-	-	-	-	0.4002	-	-	-	-	-	-	-	-	-
rs144577943	1:161592397-161592397	A	downstream_gene_variant	MODIFIER	FCGR3B	ENSG00000162747	Transcript	ENST00000533780.1	retained_intron	-	-	-	-	-	-	-	-	-	rs144577943	G	G/A	3700	-1	-	HGNC	3620	-	-	-	-	-	-	0.4002	-	-	-	-	-	-	-	-	-
rs144577943	1:161592397-161592397	A	downstream_gene_variant	MODIFIER	FCGR3B	ENSG00000162747	Transcript	ENST00000534776.1	protein_coding	-	-	-	-	-	-	-	-	-	rs144577943	G	G/A	3750	-1	cds_end_NF	HGNC	3620	-	-	-	-	-	-	0.4002	-	-	-	-	-	-	-	-	-
rs144577943	1:161592397-161592397	A	intron_variant	MODIFIER	FCGR3A	ENSG00000203747	Transcript	ENST00000540048.1	protein_coding	-	2/4	-	-	-	-	-	-	-	rs144577943	G	G/A	-	-1	-	HGNC	3619	-	-	-	-	-	-	0.4002	-	-	-	-	-	-	-	-	-
rs144577943	1:161592397-161592397	A	regulatory_region_variant	MODIFIER	-	-	RegulatoryFeature	ENSR00001788541	promoter	-	-	-	-	-	-	-	-	-	rs144577943	G	G/A	-	-	-	-	-	-	-	-	-	-	-	0.4002	-	-	-	-	-	-	-	-	-
rs143596860	1:161595730-161595730	A	intron_variant	MODIFIER	FCGR3B	ENSG00000162747	Transcript	ENST00000294800.3	protein_coding	-	4/4	-	-	-	-	-	-	-	rs143596860	C	C/A/T	-	-1	-	HGNC	3620	-	-	-	-	-	-	0.3736	-	-	-	-	-	-	-	-	-
rs143596860	1:161595730-161595730	T	intron_variant	MODIFIER	FCGR3B	ENSG00000162747	Transcript	ENST00000294800.3	protein_coding	-	4/4	-	-	-	-	-	-	-	rs143596860	C	C/A/T	-	-1	-	HGNC	3620	-	-	-	-	-	-	-	-	-	-	-	-	-	-	-	-
rs143596860	1:161595730-161595730	A	intron_variant	MODIFIER	FCGR2B	ENSG00000072694	Transcript	ENST00000367960.5	protein_coding	-	1/6	-	-	-	-	-	-	-	rs143596860	C	C/A/T	-	1	-	HGNC	3618	-	-	-	-	-	-	0.3736	-	-	-	-	-	-	-	-	-
rs143596860	1:161595730-161595730	T	intron_variant	MODIFIER	FCGR2B	ENSG00000072694	Transcript	ENST00000367960.5	protein_coding	-	1/6	-	-	-	-	-	-	-	rs143596860	C	C/A/T	-	1	-	HGNC	3618	-	-	-	-	-	-	-	-	-	-	-	-	-	-	-	-
rs143596860	1:161595730-161595730	A	intron_variant	MODIFIER	FCGR2B	ENSG00000072694	Transcript	ENST00000367962.4	protein_coding	-	2/7	-	-	-	-	-	-	-	rs143596860	C	C/A/T	-	1	-	HGNC	3618	-	-	-	-	-	-	0.3736	-	-	-	-	-	-	-	-	-
rs143596860	1:161595730-161595730	T	intron_variant	MODIFIER	FCGR2B	ENSG00000072694	Transcript	ENST00000367962.4	protein_coding	-	2/7	-	-	-	-	-	-	-	rs143596860	C	C/A/T	-	1	-	HGNC	3618	-	-	-	-	-	-	-	-	-	-	-	-	-	-	-	-
rs143596860	1:161595730-161595730	A	intron_variant	MODIFIER	FCGR3B	ENSG00000162747	Transcript	ENST00000367964.2	protein_coding	-	5/5	-	-	-	-	-	-	-	rs143596860	C	C/A/T	-	-1	-	HGNC	3620	-	-	-	-	-	-	0.3736	-	-	-	-	-	-	-	-	-
rs143596860	1:161595730-161595730	T	intron_variant	MODIFIER	FCGR3B	ENSG00000162747	Transcript	ENST00000367964.2	protein_coding	-	5/5	-	-	-	-	-	-	-	rs143596860	C	C/A/T	-	-1	-	HGNC	3620	-	-	-	-	-	-	-	-	-	-	-	-	-	-	-	-
rs143596860	1:161595730-161595730	A	intron_variant	MODIFIER	FCGR2B	ENSG00000072694	Transcript	ENST00000403078.3	protein_coding	-	2/6	-	-	-	-	-	-	-	rs143596860	C	C/A/T	-	1	-	HGNC	3618	-	-	-	-	-	-	0.3736	-	-	-	-	-	-	-	-	-
rs143596860	1:161595730-161595730	T	intron_variant	MODIFIER	FCGR2B	ENSG00000072694	Transcript	ENST00000403078.3	protein_coding	-	2/6	-	-	-	-	-	-	-	rs143596860	C	C/A/T	-	1	-	HGNC	3618	-	-	-	-	-	-	-	-	-	-	-	-	-	-	-	-
rs143596860	1:161595730-161595730	A	intron_variant	MODIFIER	FCGR3B	ENSG00000162747	Transcript	ENST00000421702.2	protein_coding	-	4/4	-	-	-	-	-	-	-	rs143596860	C	C/A/T	-	-1	cds_start_NF	HGNC	3620	-	-	-	-	-	-	0.3736	-	-	-	-	-	-	-	-	-
rs143596860	1:161595730-161595730	T	intron_variant	MODIFIER	FCGR3B	ENSG00000162747	Transcript	ENST00000421702.2	protein_coding	-	4/4	-	-	-	-	-	-	-	rs143596860	C	C/A/T	-	-1	cds_start_NF	HGNC	3620	-	-	-	-	-	-	-	-	-	-	-	-	-	-	-	-
rs143596860	1:161595730-161595730	A	intron_variant	MODIFIER	FCGR2B	ENSG00000072694	Transcript	ENST00000428605.2	protein_coding	-	2/5	-	-	-	-	-	-	-	rs143596860	C	C/A/T	-	1	-	HGNC	3618	-	-	-	-	-	-	0.3736	-	-	-	-	-	-	-	-	-
rs143596860	1:161595730-161595730	T	intron_variant	MODIFIER	FCGR2B	ENSG00000072694	Transcript	ENST00000428605.2	protein_coding	-	2/5	-	-	-	-	-	-	-	rs143596860	C	C/A/T	-	1	-	HGNC	3618	-	-	-	-	-	-	-	-	-	-	-	-	-	-	-	-
rs143596860	1:161595730-161595730	A	intron_variant	MODIFIER	FCGR3B	ENSG00000162747	Transcript	ENST00000531221.1	protein_coding	-	4/4	-	-	-	-	-	-	-	rs143596860	C	C/A/T	-	-1	-	HGNC	3620	-	-	-	-	-	-	0.3736	-	-	-	-	-	-	-	-	-
rs143596860	1:161595730-161595730	T	intron_variant	MODIFIER	FCGR3B	ENSG00000162747	Transcript	ENST00000531221.1	protein_coding	-	4/4	-	-	-	-	-	-	-	rs143596860	C	C/A/T	-	-1	-	HGNC	3620	-	-	-	-	-	-	-	-	-	-	-	-	-	-	-	-
rs143596860	1:161595730-161595730	A	downstream_gene_variant	MODIFIER	FCGR3B	ENSG00000162747	Transcript	ENST00000533780.1	retained_intron	-	-	-	-	-	-	-	-	-	rs143596860	C	C/A/T	367	-1	-	HGNC	3620	-	-	-	-	-	-	0.3736	-	-	-	-	-	-	-	-	-
rs143596860	1:161595730-161595730	T	downstream_gene_variant	MODIFIER	FCGR3B	ENSG00000162747	Transcript	ENST00000533780.1	retained_intron	-	-	-	-	-	-	-	-	-	rs143596860	C	C/A/T	367	-1	-	HGNC	3620	-	-	-	-	-	-	-	-	-	-	-	-	-	-	-	-
rs143596860	1:161595730-161595730	A	downstream_gene_variant	MODIFIER	FCGR3B	ENSG00000162747	Transcript	ENST00000534489.1	retained_intron	-	-	-	-	-	-	-	-	-	rs143596860	C	C/A/T	3950	-1	-	HGNC	3620	-	-	-	-	-	-	0.3736	-	-	-	-	-	-	-	-	-
rs143596860	1:161595730-161595730	T	downstream_gene_variant	MODIFIER	FCGR3B	ENSG00000162747	Transcript	ENST00000534489.1	retained_intron	-	-	-	-	-	-	-	-	-	rs143596860	C	C/A/T	3950	-1	-	HGNC	3620	-	-	-	-	-	-	-	-	-	-	-	-	-	-	-	-
rs143596860	1:161595730-161595730	A	downstream_gene_variant	MODIFIER	FCGR3B	ENSG00000162747	Transcript	ENST00000534776.1	protein_coding	-	-	-	-	-	-	-	-	-	rs143596860	C	C/A/T	417	-1	cds_end_NF	HGNC	3620	-	-	-	-	-	-	0.3736	-	-	-	-	-	-	-	-	-
rs143596860	1:161595730-161595730	T	downstream_gene_variant	MODIFIER	FCGR3B	ENSG00000162747	Transcript	ENST00000534776.1	protein_coding	-	-	-	-	-	-	-	-	-	rs143596860	C	C/A/T	417	-1	cds_end_NF	HGNC	3620	-	-	-	-	-	-	-	-	-	-	-	-	-	-	-	-
rs143596860	1:161595730-161595730	A	intron_variant	MODIFIER	FCGR3A	ENSG00000203747	Transcript	ENST00000540048.1	protein_coding	-	2/4	-	-	-	-	-	-	-	rs143596860	C	C/A/T	-	-1	-	HGNC	3619	-	-	-	-	-	-	0.3736	-	-	-	-	-	-	-	-	-
rs143596860	1:161595730-161595730	T	intron_variant	MODIFIER	FCGR3A	ENSG00000203747	Transcript	ENST00000540048.1	protein_coding	-	2/4	-	-	-	-	-	-	-	rs143596860	C	C/A/T	-	-1	-	HGNC	3619	-	-	-	-	-	-	-	-	-	-	-	-	-	-	-	-
rs67295569	1:161597821-161597821	G	intron_variant	MODIFIER	FCGR3B	ENSG00000162747	Transcript	ENST00000294800.3	protein_coding	-	3/4	-	-	-	-	-	-	-	rs67295569	T	T/G	-	-1	-	HGNC	3620	-	-	-	-	-	-	0.4099	-	-	-	-	-	-	-	-	-
rs67295569	1:161597821-161597821	G	intron_variant	MODIFIER	FCGR2B	ENSG00000072694	Transcript	ENST00000367960.5	protein_coding	-	1/6	-	-	-	-	-	-	-	rs67295569	T	T/G	-	1	-	HGNC	3618	-	-	-	-	-	-	0.4099	-	-	-	-	-	-	-	-	-
rs67295569	1:161597821-161597821	G	intron_variant	MODIFIER	FCGR2B	ENSG00000072694	Transcript	ENST00000367962.4	protein_coding	-	2/7	-	-	-	-	-	-	-	rs67295569	T	T/G	-	1	-	HGNC	3618	-	-	-	-	-	-	0.4099	-	-	-	-	-	-	-	-	-
rs67295569	1:161597821-161597821	G	intron_variant	MODIFIER	FCGR3B	ENSG00000162747	Transcript	ENST00000367964.2	protein_coding	-	4/5	-	-	-	-	-	-	-	rs67295569	T	T/G	-	-1	-	HGNC	3620	-	-	-	-	-	-	0.4099	-	-	-	-	-	-	-	-	-
rs67295569	1:161597821-161597821	G	intron_variant	MODIFIER	FCGR2B	ENSG00000072694	Transcript	ENST00000403078.3	protein_coding	-	2/6	-	-	-	-	-	-	-	rs67295569	T	T/G	-	1	-	HGNC	3618	-	-	-	-	-	-	0.4099	-	-	-	-	-	-	-	-	-
rs67295569	1:161597821-161597821	G	intron_variant	MODIFIER	FCGR3B	ENSG00000162747	Transcript	ENST00000421702.2	protein_coding	-	3/4	-	-	-	-	-	-	-	rs67295569	T	T/G	-	-1	cds_start_NF	HGNC	3620	-	-	-	-	-	-	0.4099	-	-	-	-	-	-	-	-	-
rs67295569	1:161597821-161597821	G	intron_variant	MODIFIER	FCGR2B	ENSG00000072694	Transcript	ENST00000428605.2	protein_coding	-	2/5	-	-	-	-	-	-	-	rs67295569	T	T/G	-	1	-	HGNC	3618	-	-	-	-	-	-	0.4099	-	-	-	-	-	-	-	-	-
rs67295569	1:161597821-161597821	G	intron_variant	MODIFIER	FCGR3B	ENSG00000162747	Transcript	ENST00000531221.1	protein_coding	-	3/4	-	-	-	-	-	-	-	rs67295569	T	T/G	-	-1	-	HGNC	3620	-	-	-	-	-	-	0.4099	-	-	-	-	-	-	-	-	-
rs67295569	1:161597821-161597821	G	intron_variant,non_coding_transcript_variant	MODIFIER	FCGR3B	ENSG00000162747	Transcript	ENST00000533780.1	retained_intron	-	1/1	-	-	-	-	-	-	-	rs67295569	T	T/G	-	-1	-	HGNC	3620	-	-	-	-	-	-	0.4099	-	-	-	-	-	-	-	-	-
rs67295569	1:161597821-161597821	G	downstream_gene_variant	MODIFIER	FCGR3B	ENSG00000162747	Transcript	ENST00000534489.1	retained_intron	-	-	-	-	-	-	-	-	-	rs67295569	T	T/G	1859	-1	-	HGNC	3620	-	-	-	-	-	-	0.4099	-	-	-	-	-	-	-	-	-
rs67295569	1:161597821-161597821	G	intron_variant	MODIFIER	FCGR3B	ENSG00000162747	Transcript	ENST00000534776.1	protein_coding	-	3/3	-	-	-	-	-	-	-	rs67295569	T	T/G	-	-1	cds_end_NF	HGNC	3620	-	-	-	-	-	-	0.4099	-	-	-	-	-	-	-	-	-
rs67295569	1:161597821-161597821	G	intron_variant	MODIFIER	FCGR3A	ENSG00000203747	Transcript	ENST00000540048.1	protein_coding	-	2/4	-	-	-	-	-	-	-	rs67295569	T	T/G	-	-1	-	HGNC	3619	-	-	-	-	-	-	0.4099	-	-	-	-	-	-	-	-	-
rs143868437	1:161600288-161600290	TT	intron_variant	MODIFIER	FCGR3B	ENSG00000162747	Transcript	ENST00000294800.3	protein_coding	-	1/4	-	-	-	-	-	-	-	rs111878922	TTTT	TTTT/TT/TTT	-	-1	-	HGNC	3620	-	-	-	-	-	-	-	-	-	-	-	-	-	-	-	-
rs143868437	1:161600288-161600290	TTT	intron_variant	MODIFIER	FCGR3B	ENSG00000162747	Transcript	ENST00000294800.3	protein_coding	-	1/4	-	-	-	-	-	-	-	rs111878922	TTTT	TTTT/TT/TTT	-	-1	-	HGNC	3620	-	-	-	-	-	-	0.3984	-	-	-	-	-	-	-	-	-
rs143868437	1:161600288-161600290	TT	intron_variant	MODIFIER	FCGR2B	ENSG00000072694	Transcript	ENST00000367960.5	protein_coding	-	1/6	-	-	-	-	-	-	-	rs111878922	TTTT	TTTT/TT/TTT	-	1	-	HGNC	3618	-	-	-	-	-	-	-	-	-	-	-	-	-	-	-	-
rs143868437	1:161600288-161600290	TTT	intron_variant	MODIFIER	FCGR2B	ENSG00000072694	Transcript	ENST00000367960.5	protein_coding	-	1/6	-	-	-	-	-	-	-	rs111878922	TTTT	TTTT/TT/TTT	-	1	-	HGNC	3618	-	-	-	-	-	-	0.3984	-	-	-	-	-	-	-	-	-
rs143868437	1:161600288-161600290	TT	intron_variant	MODIFIER	FCGR2B	ENSG00000072694	Transcript	ENST00000367962.4	protein_coding	-	2/7	-	-	-	-	-	-	-	rs111878922	TTTT	TTTT/TT/TTT	-	1	-	HGNC	3618	-	-	-	-	-	-	-	-	-	-	-	-	-	-	-	-
rs143868437	1:161600288-161600290	TTT	intron_variant	MODIFIER	FCGR2B	ENSG00000072694	Transcript	ENST00000367962.4	protein_coding	-	2/7	-	-	-	-	-	-	-	rs111878922	TTTT	TTTT/TT/TTT	-	1	-	HGNC	3618	-	-	-	-	-	-	0.3984	-	-	-	-	-	-	-	-	-
rs143868437	1:161600288-161600290	TT	intron_variant	MODIFIER	FCGR3B	ENSG00000162747	Transcript	ENST00000367964.2	protein_coding	-	2/5	-	-	-	-	-	-	-	rs111878922	TTTT	TTTT/TT/TTT	-	-1	-	HGNC	3620	-	-	-	-	-	-	-	-	-	-	-	-	-	-	-	-
rs143868437	1:161600288-161600290	TTT	intron_variant	MODIFIER	FCGR3B	ENSG00000162747	Transcript	ENST00000367964.2	protein_coding	-	2/5	-	-	-	-	-	-	-	rs111878922	TTTT	TTTT/TT/TTT	-	-1	-	HGNC	3620	-	-	-	-	-	-	0.3984	-	-	-	-	-	-	-	-	-
rs143868437	1:161600288-161600290	TT	intron_variant	MODIFIER	FCGR2B	ENSG00000072694	Transcript	ENST00000403078.3	protein_coding	-	2/6	-	-	-	-	-	-	-	rs111878922	TTTT	TTTT/TT/TTT	-	1	-	HGNC	3618	-	-	-	-	-	-	-	-	-	-	-	-	-	-	-	-
rs143868437	1:161600288-161600290	TTT	intron_variant	MODIFIER	FCGR2B	ENSG00000072694	Transcript	ENST00000403078.3	protein_coding	-	2/6	-	-	-	-	-	-	-	rs111878922	TTTT	TTTT/TT/TTT	-	1	-	HGNC	3618	-	-	-	-	-	-	0.3984	-	-	-	-	-	-	-	-	-
rs143868437	1:161600288-161600290	TT	intron_variant	MODIFIER	FCGR3B	ENSG00000162747	Transcript	ENST00000421702.2	protein_coding	-	1/4	-	-	-	-	-	-	-	rs111878922	TTTT	TTTT/TT/TTT	-	-1	cds_start_NF	HGNC	3620	-	-	-	-	-	-	-	-	-	-	-	-	-	-	-	-
rs143868437	1:161600288-161600290	TTT	intron_variant	MODIFIER	FCGR3B	ENSG00000162747	Transcript	ENST00000421702.2	protein_coding	-	1/4	-	-	-	-	-	-	-	rs111878922	TTTT	TTTT/TT/TTT	-	-1	cds_start_NF	HGNC	3620	-	-	-	-	-	-	0.3984	-	-	-	-	-	-	-	-	-
rs143868437	1:161600288-161600290	TT	intron_variant	MODIFIER	FCGR2B	ENSG00000072694	Transcript	ENST00000428605.2	protein_coding	-	2/5	-	-	-	-	-	-	-	rs111878922	TTTT	TTTT/TT/TTT	-	1	-	HGNC	3618	-	-	-	-	-	-	-	-	-	-	-	-	-	-	-	-
rs143868437	1:161600288-161600290	TTT	intron_variant	MODIFIER	FCGR2B	ENSG00000072694	Transcript	ENST00000428605.2	protein_coding	-	2/5	-	-	-	-	-	-	-	rs111878922	TTTT	TTTT/TT/TTT	-	1	-	HGNC	3618	-	-	-	-	-	-	0.3984	-	-	-	-	-	-	-	-	-
rs143868437	1:161600288-161600290	TT	intron_variant	MODIFIER	FCGR3B	ENSG00000162747	Transcript	ENST00000531221.1	protein_coding	-	1/4	-	-	-	-	-	-	-	rs111878922	TTTT	TTTT/TT/TTT	-	-1	-	HGNC	3620	-	-	-	-	-	-	-	-	-	-	-	-	-	-	-	-
rs143868437	1:161600288-161600290	TTT	intron_variant	MODIFIER	FCGR3B	ENSG00000162747	Transcript	ENST00000531221.1	protein_coding	-	1/4	-	-	-	-	-	-	-	rs111878922	TTTT	TTTT/TT/TTT	-	-1	-	HGNC	3620	-	-	-	-	-	-	0.3984	-	-	-	-	-	-	-	-	-
rs143868437	1:161600288-161600290	TT	upstream_gene_variant	MODIFIER	FCGR3B	ENSG00000162747	Transcript	ENST00000533780.1	retained_intron	-	-	-	-	-	-	-	-	-	rs111878922	TTTT	TTTT/TT/TTT	248	-1	-	HGNC	3620	-	-	-	-	-	-	-	-	-	-	-	-	-	-	-	-
rs143868437	1:161600288-161600290	TTT	upstream_gene_variant	MODIFIER	FCGR3B	ENSG00000162747	Transcript	ENST00000533780.1	retained_intron	-	-	-	-	-	-	-	-	-	rs111878922	TTTT	TTTT/TT/TTT	248	-1	-	HGNC	3620	-	-	-	-	-	-	0.3984	-	-	-	-	-	-	-	-	-
rs143868437	1:161600288-161600290	TT	intron_variant,non_coding_transcript_variant	MODIFIER	FCGR3B	ENSG00000162747	Transcript	ENST00000534489.1	retained_intron	-	1/1	-	-	-	-	-	-	-	rs111878922	TTTT	TTTT/TT/TTT	-	-1	-	HGNC	3620	-	-	-	-	-	-	-	-	-	-	-	-	-	-	-	-
rs143868437	1:161600288-161600290	TTT	intron_variant,non_coding_transcript_variant	MODIFIER	FCGR3B	ENSG00000162747	Transcript	ENST00000534489.1	retained_intron	-	1/1	-	-	-	-	-	-	-	rs111878922	TTTT	TTTT/TT/TTT	-	-1	-	HGNC	3620	-	-	-	-	-	-	0.3984	-	-	-	-	-	-	-	-	-
rs143868437	1:161600288-161600290	TT	intron_variant	MODIFIER	FCGR3B	ENSG00000162747	Transcript	ENST00000534776.1	protein_coding	-	1/3	-	-	-	-	-	-	-	rs111878922	TTTT	TTTT/TT/TTT	-	-1	cds_end_NF	HGNC	3620	-	-	-	-	-	-	-	-	-	-	-	-	-	-	-	-
rs143868437	1:161600288-161600290	TTT	intron_variant	MODIFIER	FCGR3B	ENSG00000162747	Transcript	ENST00000534776.1	protein_coding	-	1/3	-	-	-	-	-	-	-	rs111878922	TTTT	TTTT/TT/TTT	-	-1	cds_end_NF	HGNC	3620	-	-	-	-	-	-	0.3984	-	-	-	-	-	-	-	-	-
rs143868437	1:161600288-161600290	TT	intron_variant	MODIFIER	FCGR3A	ENSG00000203747	Transcript	ENST00000540048.1	protein_coding	-	1/4	-	-	-	-	-	-	-	rs111878922	TTTT	TTTT/TT/TTT	-	-1	-	HGNC	3619	-	-	-	-	-	-	-	-	-	-	-	-	-	-	-	-
rs143868437	1:161600288-161600290	TTT	intron_variant	MODIFIER	FCGR3A	ENSG00000203747	Transcript	ENST00000540048.1	protein_coding	-	1/4	-	-	-	-	-	-	-	rs111878922	TTTT	TTTT/TT/TTT	-	-1	-	HGNC	3619	-	-	-	-	-	-	0.3984	-	-	-	-	-	-	-	-	-
rs72704050	1:161600592-161600592	A	intron_variant	MODIFIER	FCGR3B	ENSG00000162747	Transcript	ENST00000294800.3	protein_coding	-	1/4	-	-	-	-	-	-	-	rs72704050	G	G/A	-	-1	-	HGNC	3620	-	-	-	-	-	-	0.4579	-	-	1	2.86281e+07	-	-	-	-	-
rs72704050	1:161600592-161600592	A	intron_variant	MODIFIER	FCGR2B	ENSG00000072694	Transcript	ENST00000367960.5	protein_coding	-	1/6	-	-	-	-	-	-	-	rs72704050	G	G/A	-	1	-	HGNC	3618	-	-	-	-	-	-	0.4579	-	-	1	2.86281e+07	-	-	-	-	-
rs72704050	1:161600592-161600592	A	intron_variant	MODIFIER	FCGR2B	ENSG00000072694	Transcript	ENST00000367962.4	protein_coding	-	2/7	-	-	-	-	-	-	-	rs72704050	G	G/A	-	1	-	HGNC	3618	-	-	-	-	-	-	0.4579	-	-	1	2.86281e+07	-	-	-	-	-
rs72704050	1:161600592-161600592	A	intron_variant	MODIFIER	FCGR3B	ENSG00000162747	Transcript	ENST00000367964.2	protein_coding	-	2/5	-	-	-	-	-	-	-	rs72704050	G	G/A	-	-1	-	HGNC	3620	-	-	-	-	-	-	0.4579	-	-	1	2.86281e+07	-	-	-	-	-
rs72704050	1:161600592-161600592	A	intron_variant	MODIFIER	FCGR2B	ENSG00000072694	Transcript	ENST00000403078.3	protein_coding	-	2/6	-	-	-	-	-	-	-	rs72704050	G	G/A	-	1	-	HGNC	3618	-	-	-	-	-	-	0.4579	-	-	1	2.86281e+07	-	-	-	-	-
rs72704050	1:161600592-161600592	A	intron_variant	MODIFIER	FCGR3B	ENSG00000162747	Transcript	ENST00000421702.2	protein_coding	-	1/4	-	-	-	-	-	-	-	rs72704050	G	G/A	-	-1	cds_start_NF	HGNC	3620	-	-	-	-	-	-	0.4579	-	-	1	2.86281e+07	-	-	-	-	-
rs72704050	1:161600592-161600592	A	intron_variant	MODIFIER	FCGR2B	ENSG00000072694	Transcript	ENST00000428605.2	protein_coding	-	2/5	-	-	-	-	-	-	-	rs72704050	G	G/A	-	1	-	HGNC	3618	-	-	-	-	-	-	0.4579	-	-	1	2.86281e+07	-	-	-	-	-
rs72704050	1:161600592-161600592	A	intron_variant	MODIFIER	FCGR3B	ENSG00000162747	Transcript	ENST00000531221.1	protein_coding	-	1/4	-	-	-	-	-	-	-	rs72704050	G	G/A	-	-1	-	HGNC	3620	-	-	-	-	-	-	0.4579	-	-	1	2.86281e+07	-	-	-	-	-
rs72704050	1:161600592-161600592	A	upstream_gene_variant	MODIFIER	FCGR3B	ENSG00000162747	Transcript	ENST00000533780.1	retained_intron	-	-	-	-	-	-	-	-	-	rs72704050	G	G/A	552	-1	-	HGNC	3620	-	-	-	-	-	-	0.4579	-	-	1	2.86281e+07	-	-	-	-	-
rs72704050	1:161600592-161600592	A	intron_variant,non_coding_transcript_variant	MODIFIER	FCGR3B	ENSG00000162747	Transcript	ENST00000534489.1	retained_intron	-	1/1	-	-	-	-	-	-	-	rs72704050	G	G/A	-	-1	-	HGNC	3620	-	-	-	-	-	-	0.4579	-	-	1	2.86281e+07	-	-	-	-	-
rs72704050	1:161600592-161600592	A	5_prime_UTR_variant	MODIFIER	FCGR3B	ENSG00000162747	Transcript	ENST00000534776.1	protein_coding	0.25	-	-	-	231	-	-	-	-	rs72704050	G	G/A	-	-1	cds_end_NF	HGNC	3620	-	-	-	-	-	-	0.4579	-	-	1	2.86281e+07	-	-	-	-	-
rs72704050	1:161600592-161600592	A	intron_variant	MODIFIER	FCGR3A	ENSG00000203747	Transcript	ENST00000540048.1	protein_coding	-	1/4	-	-	-	-	-	-	-	rs72704050	G	G/A	-	-1	-	HGNC	3619	-	-	-	-	-	-	0.4579	-	-	1	2.86281e+07	-	-	-	-	-
rs1771591	1:161610734-161610734	A	intron_variant	MODIFIER	FCGR2B	ENSG00000072694	Transcript	ENST00000367960.5	protein_coding	-	1/6	-	-	-	-	-	-	-	rs1771591	G	G/A	-	1	-	HGNC	3618	-	-	-	-	-	-	0.3830	-	-	-	-	-	-	-	-	-
rs1771591	1:161610734-161610734	A	intron_variant	MODIFIER	FCGR2B	ENSG00000072694	Transcript	ENST00000367962.4	protein_coding	-	2/7	-	-	-	-	-	-	-	rs1771591	G	G/A	-	1	-	HGNC	3618	-	-	-	-	-	-	0.3830	-	-	-	-	-	-	-	-	-
rs1771591	1:161610734-161610734	A	intron_variant	MODIFIER	FCGR2B	ENSG00000072694	Transcript	ENST00000403078.3	protein_coding	-	2/6	-	-	-	-	-	-	-	rs1771591	G	G/A	-	1	-	HGNC	3618	-	-	-	-	-	-	0.3830	-	-	-	-	-	-	-	-	-
rs1771591	1:161610734-161610734	A	intron_variant	MODIFIER	FCGR2B	ENSG00000072694	Transcript	ENST00000428605.2	protein_coding	-	2/5	-	-	-	-	-	-	-	rs1771591	G	G/A	-	1	-	HGNC	3618	-	-	-	-	-	-	0.3830	-	-	-	-	-	-	-	-	-
rs10896045	11:65555524-65555524	C	intron_variant	MODIFIER	OVOL1	ENSG00000172818	Transcript	ENST00000335987.3	protein_coding	-	1/3	-	-	-	-	-	-	-	rs10896045	A	A/C/G/T	-	1	-	HGNC	8525	-	-	-	-	-	-	-	-	-	1	36324510,32242144,29875488,34648354,36369178,35078996,33272962	-	-	-	-	-
rs10896045	11:65555524-65555524	G	intron_variant	MODIFIER	OVOL1	ENSG00000172818	Transcript	ENST00000335987.3	protein_coding	-	1/3	-	-	-	-	-	-	-	rs10896045	A	A/C/G/T	-	1	-	HGNC	8525	-	-	-	-	-	-	0.5242	-	-	1	36324510,32242144,29875488,34648354,36369178,35078996,33272962	-	-	-	-	-
rs10896045	11:65555524-65555524	T	intron_variant	MODIFIER	OVOL1	ENSG00000172818	Transcript	ENST00000335987.3	protein_coding	-	1/3	-	-	-	-	-	-	-	rs10896045	A	A/C/G/T	-	1	-	HGNC	8525	-	-	-	-	-	-	-	-	-	1	36324510,32242144,29875488,34648354,36369178,35078996,33272962	-	-	-	-	-
rs10896045	11:65555524-65555524	C	downstream_gene_variant	MODIFIER	OVOL1-AS1	ENSG00000255120	Transcript	ENST00000527453.1	antisense	-	-	-	-	-	-	-	-	-	rs10896045	A	A/C/G/T	998	-1	-	HGNC	49319	-	-	-	-	-	-	-	-	-	1	36324510,32242144,29875488,34648354,36369178,35078996,33272962	-	-	-	-	-
rs10896045	11:65555524-65555524	G	downstream_gene_variant	MODIFIER	OVOL1-AS1	ENSG00000255120	Transcript	ENST00000527453.1	antisense	-	-	-	-	-	-	-	-	-	rs10896045	A	A/C/G/T	998	-1	-	HGNC	49319	-	-	-	-	-	-	0.5242	-	-	1	36324510,32242144,29875488,34648354,36369178,35078996,33272962	-	-	-	-	-
rs10896045	11:65555524-65555524	T	downstream_gene_variant	MODIFIER	OVOL1-AS1	ENSG00000255120	Transcript	ENST00000527453.1	antisense	-	-	-	-	-	-	-	-	-	rs10896045	A	A/C/G/T	998	-1	-	HGNC	49319	-	-	-	-	-	-	-	-	-	1	36324510,32242144,29875488,34648354,36369178,35078996,33272962	-	-	-	-	-
rs10896045	11:65555524-65555524	C	upstream_gene_variant	MODIFIER	OVOL1	ENSG00000172818	Transcript	ENST00000531907.1	processed_transcript	-	-	-	-	-	-	-	-	-	rs10896045	A	A/C/G/T	2076	1	-	HGNC	8525	-	-	-	-	-	-	-	-	-	1	36324510,32242144,29875488,34648354,36369178,35078996,33272962	-	-	-	-	-
rs10896045	11:65555524-65555524	G	upstream_gene_variant	MODIFIER	OVOL1	ENSG00000172818	Transcript	ENST00000531907.1	processed_transcript	-	-	-	-	-	-	-	-	-	rs10896045	A	A/C/G/T	2076	1	-	HGNC	8525	-	-	-	-	-	-	0.5242	-	-	1	36324510,32242144,29875488,34648354,36369178,35078996,33272962	-	-	-	-	-
rs10896045	11:65555524-65555524	T	upstream_gene_variant	MODIFIER	OVOL1	ENSG00000172818	Transcript	ENST00000531907.1	processed_transcript	-	-	-	-	-	-	-	-	-	rs10896045	A	A/C/G/T	2076	1	-	HGNC	8525	-	-	-	-	-	-	-	-	-	1	36324510,32242144,29875488,34648354,36369178,35078996,33272962	-	-	-	-	-
rs10896045	11:65555524-65555524	C	downstream_gene_variant	MODIFIER	OVOL1-AS1	ENSG00000255120	Transcript	ENST00000532454.1	antisense	-	-	-	-	-	-	-	-	-	rs10896045	A	A/C/G/T	998	-1	-	HGNC	49319	-	-	-	-	-	-	-	-	-	1	36324510,32242144,29875488,34648354,36369178,35078996,33272962	-	-	-	-	-
rs10896045	11:65555524-65555524	G	downstream_gene_variant	MODIFIER	OVOL1-AS1	ENSG00000255120	Transcript	ENST00000532454.1	antisense	-	-	-	-	-	-	-	-	-	rs10896045	A	A/C/G/T	998	-1	-	HGNC	49319	-	-	-	-	-	-	0.5242	-	-	1	36324510,32242144,29875488,34648354,36369178,35078996,33272962	-	-	-	-	-
rs10896045	11:65555524-65555524	T	downstream_gene_variant	MODIFIER	OVOL1-AS1	ENSG00000255120	Transcript	ENST00000532454.1	antisense	-	-	-	-	-	-	-	-	-	rs10896045	A	A/C/G/T	998	-1	-	HGNC	49319	-	-	-	-	-	-	-	-	-	1	36324510,32242144,29875488,34648354,36369178,35078996,33272962	-	-	-	-	-
rs10896045	11:65555524-65555524	C	downstream_gene_variant	MODIFIER	OVOL1-AS1	ENSG00000255120	Transcript	ENST00000534178.1	antisense	-	-	-	-	-	-	-	-	-	rs10896045	A	A/C/G/T	998	-1	-	HGNC	49319	-	-	-	-	-	-	-	-	-	1	36324510,32242144,29875488,34648354,36369178,35078996,33272962	-	-	-	-	-
rs10896045	11:65555524-65555524	G	downstream_gene_variant	MODIFIER	OVOL1-AS1	ENSG00000255120	Transcript	ENST00000534178.1	antisense	-	-	-	-	-	-	-	-	-	rs10896045	A	A/C/G/T	998	-1	-	HGNC	49319	-	-	-	-	-	-	0.5242	-	-	1	36324510,32242144,29875488,34648354,36369178,35078996,33272962	-	-	-	-	-
rs10896045	11:65555524-65555524	T	downstream_gene_variant	MODIFIER	OVOL1-AS1	ENSG00000255120	Transcript	ENST00000534178.1	antisense	-	-	-	-	-	-	-	-	-	rs10896045	A	A/C/G/T	998	-1	-	HGNC	49319	-	-	-	-	-	-	-	-	-	1	36324510,32242144,29875488,34648354,36369178,35078996,33272962	-	-	-	-	-
rs10896045	11:65555524-65555524	C	regulatory_region_variant	MODIFIER	-	-	RegulatoryFeature	ENSR00001006136	promoter	-	-	-	-	-	-	-	-	-	rs10896045	A	A/C/G/T	-	-	-	-	-	-	-	-	-	-	-	-	-	-	1	36324510,32242144,29875488,34648354,36369178,35078996,33272962	-	-	-	-	-
rs10896045	11:65555524-65555524	G	regulatory_region_variant	MODIFIER	-	-	RegulatoryFeature	ENSR00001006136	promoter	-	-	-	-	-	-	-	-	-	rs10896045	A	A/C/G/T	-	-	-	-	-	-	-	-	-	-	-	0.5242	-	-	1	36324510,32242144,29875488,34648354,36369178,35078996,33272962	-	-	-	-	-
rs10896045	11:65555524-65555524	T	regulatory_region_variant	MODIFIER	-	-	RegulatoryFeature	ENSR00001006136	promoter	-	-	-	-	-	-	-	-	-	rs10896045	A	A/C/G/T	-	-	-	-	-	-	-	-	-	-	-	-	-	-	1	36324510,32242144,29875488,34648354,36369178,35078996,33272962	-	-	-	-	-
rs1150975	12:32052422-32052422	A	downstream_gene_variant	MODIFIER	RP11-428G5.1	ENSG00000244436	Transcript	ENST00000498198.2	processed_pseudogene	-	-	-	-	-	-	-	-	-	rs1150975	C	C/A/T	1365	1	-	Clone_based_vega_gene	-	-	-	-	-	-	-	0.2738	-	-	-	35710628	-	-	-	-	-
rs1150975	12:32052422-32052422	T	downstream_gene_variant	MODIFIER	RP11-428G5.1	ENSG00000244436	Transcript	ENST00000498198.2	processed_pseudogene	-	-	-	-	-	-	-	-	-	rs1150975	C	C/A/T	1365	1	-	Clone_based_vega_gene	-	-	-	-	-	-	-	-	-	-	-	35710628	-	-	-	-	-
rs2230203	19:6710782-6710782	C	synonymous_variant	LOW	C3	ENSG00000125730	Transcript	ENST00000245907.6	protein_coding	0.317073	-	-	-	1647	1554	518	P	ccC/ccG	rs2230203,COSV55573800	G	G/C/T	-	-1	-	HGNC	1318	-	-	-	-	-	-	-	-	0.1	1.1	21784901,23455636,27532455,32747830,23487758,33609539,36907892	-	-	-	-	-
rs2230203	19:6710782-6710782	T	synonymous_variant	LOW	C3	ENSG00000125730	Transcript	ENST00000245907.6	protein_coding	0.317073	-	-	-	1647	1554	518	P	ccC/ccA	rs2230203,COSV55573800	G	G/C/T	-	-1	-	HGNC	1318	-	-	-	-	-	-	0.0637	benign	0.1	1.1	21784901,23455636,27532455,32747830,23487758,33609539,36907892	-	-	-	-	-
rs2230203	19:6710782-6710782	C	downstream_gene_variant	MODIFIER	C3	ENSG00000125730	Transcript	ENST00000594270.1	processed_transcript	-	-	-	-	-	-	-	-	-	rs2230203,COSV55573800	G	G/C/T	1509	-1	-	HGNC	1318	-	-	-	-	-	-	-	-	0.1	1.1	21784901,23455636,27532455,32747830,23487758,33609539,36907892	-	-	-	-	-
rs2230203	19:6710782-6710782	T	downstream_gene_variant	MODIFIER	C3	ENSG00000125730	Transcript	ENST00000594270.1	processed_transcript	-	-	-	-	-	-	-	-	-	rs2230203,COSV55573800	G	G/C/T	1509	-1	-	HGNC	1318	-	-	-	-	-	-	0.0637	benign	0.1	1.1	21784901,23455636,27532455,32747830,23487758,33609539,36907892	-	-	-	-	-
rs2230203	19:6710782-6710782	C	downstream_gene_variant	MODIFIER	C3	ENSG00000125730	Transcript	ENST00000595577.1	retained_intron	-	-	-	-	-	-	-	-	-	rs2230203,COSV55573800	G	G/C/T	1545	-1	-	HGNC	1318	-	-	-	-	-	-	-	-	0.1	1.1	21784901,23455636,27532455,32747830,23487758,33609539,36907892	-	-	-	-	-
rs2230203	19:6710782-6710782	T	downstream_gene_variant	MODIFIER	C3	ENSG00000125730	Transcript	ENST00000595577.1	retained_intron	-	-	-	-	-	-	-	-	-	rs2230203,COSV55573800	G	G/C/T	1545	-1	-	HGNC	1318	-	-	-	-	-	-	0.0637	benign	0.1	1.1	21784901,23455636,27532455,32747830,23487758,33609539,36907892	-	-	-	-	-
rs2230203	19:6710782-6710782	C	downstream_gene_variant	MODIFIER	C3	ENSG00000125730	Transcript	ENST00000597442.1	processed_transcript	-	-	-	-	-	-	-	-	-	rs2230203,COSV55573800	G	G/C/T	1536	-1	-	HGNC	1318	-	-	-	-	-	-	-	-	0.1	1.1	21784901,23455636,27532455,32747830,23487758,33609539,36907892	-	-	-	-	-
rs2230203	19:6710782-6710782	T	downstream_gene_variant	MODIFIER	C3	ENSG00000125730	Transcript	ENST00000597442.1	processed_transcript	-	-	-	-	-	-	-	-	-	rs2230203,COSV55573800	G	G/C/T	1536	-1	-	HGNC	1318	-	-	-	-	-	-	0.0637	benign	0.1	1.1	21784901,23455636,27532455,32747830,23487758,33609539,36907892	-	-	-	-	-
rs2230203	19:6710782-6710782	C	non_coding_transcript_exon_variant	MODIFIER	C3	ENSG00000125730	Transcript	ENST00000600763.1	retained_intron	0.5	-	-	-	187	-	-	-	-	rs2230203,COSV55573800	G	G/C/T	-	-1	-	HGNC	1318	-	-	-	-	-	-	-	-	0.1	1.1	21784901,23455636,27532455,32747830,23487758,33609539,36907892	-	-	-	-	-
rs2230203	19:6710782-6710782	T	non_coding_transcript_exon_variant	MODIFIER	C3	ENSG00000125730	Transcript	ENST00000600763.1	retained_intron	0.5	-	-	-	187	-	-	-	-	rs2230203,COSV55573800	G	G/C/T	-	-1	-	HGNC	1318	-	-	-	-	-	-	0.0637	benign	0.1	1.1	21784901,23455636,27532455,32747830,23487758,33609539,36907892	-	-	-	-	-
rs2230203	19:6710782-6710782	C	regulatory_region_variant	MODIFIER	-	-	RegulatoryFeature	ENSR00000380560	CTCF_binding_site	-	-	-	-	-	-	-	-	-	rs2230203,COSV55573800	G	G/C/T	-	-	-	-	-	-	-	-	-	-	-	-	-	0.1	1.1	21784901,23455636,27532455,32747830,23487758,33609539,36907892	-	-	-	-	-
rs2230203	19:6710782-6710782	T	regulatory_region_variant	MODIFIER	-	-	RegulatoryFeature	ENSR00000380560	CTCF_binding_site	-	-	-	-	-	-	-	-	-	rs2230203,COSV55573800	G	G/C/T	-	-	-	-	-	-	-	-	-	-	-	0.0637	benign	0.1	1.1	21784901,23455636,27532455,32747830,23487758,33609539,36907892	-	-	-	-	-
rs2230203	19:6710782-6710782	C	regulatory_region_variant	MODIFIER	-	-	RegulatoryFeature	ENSR00001608909	enhancer	-	-	-	-	-	-	-	-	-	rs2230203,COSV55573800	G	G/C/T	-	-	-	-	-	-	-	-	-	-	-	-	-	0.1	1.1	21784901,23455636,27532455,32747830,23487758,33609539,36907892	-	-	-	-	-
rs2230203	19:6710782-6710782	T	regulatory_region_variant	MODIFIER	-	-	RegulatoryFeature	ENSR00001608909	enhancer	-	-	-	-	-	-	-	-	-	rs2230203,COSV55573800	G	G/C/T	-	-	-	-	-	-	-	-	-	-	-	0.0637	benign	0.1	1.1	21784901,23455636,27532455,32747830,23487758,33609539,36907892	-	-	-	-	-
rs11085197	19:6713175-6713175	C	intron_variant	MODIFIER	C3	ENSG00000125730	Transcript	ENST00000245907.6	protein_coding	-	9/40	-	-	-	-	-	-	-	rs11085197	G	G/C/T	-	-1	-	HGNC	1318	-	-	-	-	-	-	0.0960	benign	-	1	3.46484e+07	-	-	-	-	-
rs11085197	19:6713175-6713175	T	intron_variant	MODIFIER	C3	ENSG00000125730	Transcript	ENST00000245907.6	protein_coding	-	9/40	-	-	-	-	-	-	-	rs11085197	G	G/C/T	-	-1	-	HGNC	1318	-	-	-	-	-	-	-	-	-	1	3.46484e+07	-	-	-	-	-
rs11085197	19:6713175-6713175	C	intron_variant,non_coding_transcript_variant	MODIFIER	C3	ENSG00000125730	Transcript	ENST00000594270.1	processed_transcript	-	1/2	-	-	-	-	-	-	-	rs11085197	G	G/C/T	-	-1	-	HGNC	1318	-	-	-	-	-	-	0.0960	benign	-	1	3.46484e+07	-	-	-	-	-
rs11085197	19:6713175-6713175	T	intron_variant,non_coding_transcript_variant	MODIFIER	C3	ENSG00000125730	Transcript	ENST00000594270.1	processed_transcript	-	1/2	-	-	-	-	-	-	-	rs11085197	G	G/C/T	-	-1	-	HGNC	1318	-	-	-	-	-	-	-	-	-	1	3.46484e+07	-	-	-	-	-
rs11085197	19:6713175-6713175	C	downstream_gene_variant	MODIFIER	C3	ENSG00000125730	Transcript	ENST00000594936.1	retained_intron	-	-	-	-	-	-	-	-	-	rs11085197	G	G/C/T	4870	-1	-	HGNC	1318	-	-	-	-	-	-	0.0960	benign	-	1	3.46484e+07	-	-	-	-	-
rs11085197	19:6713175-6713175	T	downstream_gene_variant	MODIFIER	C3	ENSG00000125730	Transcript	ENST00000594936.1	retained_intron	-	-	-	-	-	-	-	-	-	rs11085197	G	G/C/T	4870	-1	-	HGNC	1318	-	-	-	-	-	-	-	-	-	1	3.46484e+07	-	-	-	-	-
rs11085197	19:6713175-6713175	C	intron_variant,non_coding_transcript_variant	MODIFIER	C3	ENSG00000125730	Transcript	ENST00000595577.1	retained_intron	-	4/5	-	-	-	-	-	-	-	rs11085197	G	G/C/T	-	-1	-	HGNC	1318	-	-	-	-	-	-	0.0960	benign	-	1	3.46484e+07	-	-	-	-	-
rs11085197	19:6713175-6713175	T	intron_variant,non_coding_transcript_variant	MODIFIER	C3	ENSG00000125730	Transcript	ENST00000595577.1	retained_intron	-	4/5	-	-	-	-	-	-	-	rs11085197	G	G/C/T	-	-1	-	HGNC	1318	-	-	-	-	-	-	-	-	-	1	3.46484e+07	-	-	-	-	-
rs11085197	19:6713175-6713175	C	intron_variant,non_coding_transcript_variant	MODIFIER	C3	ENSG00000125730	Transcript	ENST00000597442.1	processed_transcript	-	3/4	-	-	-	-	-	-	-	rs11085197	G	G/C/T	-	-1	-	HGNC	1318	-	-	-	-	-	-	0.0960	benign	-	1	3.46484e+07	-	-	-	-	-
rs11085197	19:6713175-6713175	T	intron_variant,non_coding_transcript_variant	MODIFIER	C3	ENSG00000125730	Transcript	ENST00000597442.1	processed_transcript	-	3/4	-	-	-	-	-	-	-	rs11085197	G	G/C/T	-	-1	-	HGNC	1318	-	-	-	-	-	-	-	-	-	1	3.46484e+07	-	-	-	-	-
rs11085197	19:6713175-6713175	C	upstream_gene_variant	MODIFIER	C3	ENSG00000125730	Transcript	ENST00000600763.1	retained_intron	-	-	-	-	-	-	-	-	-	rs11085197	G	G/C/T	2207	-1	-	HGNC	1318	-	-	-	-	-	-	0.0960	benign	-	1	3.46484e+07	-	-	-	-	-
rs11085197	19:6713175-6713175	T	upstream_gene_variant	MODIFIER	C3	ENSG00000125730	Transcript	ENST00000600763.1	retained_intron	-	-	-	-	-	-	-	-	-	rs11085197	G	G/C/T	2207	-1	-	HGNC	1318	-	-	-	-	-	-	-	-	-	1	3.46484e+07	-	-	-	-	-
rs1047286	19:6713262-6713262	A	missense_variant	MODERATE	C3	ENSG00000125730	Transcript	ENST00000245907.6	protein_coding	0.219512	-	-	-	1034	941	314	P/L	cCc/cTc	rs1047286,CM099911,COSV55573811	G	G/A/C	-	-1	-	HGNC	1318	-	-	-	-	tolerated(0.13)	benign(0.138)	0.0699	benign	0,0,1	1,1,1	29700787,31118930,21197116,31289819,24453474,25883802,33765843,20157618,30179527,21784901,24860613,27257685,27258093,30225264,35136347,21045241,19399715,20664795,22324898,27239555,35877417,19850835,22273503,26269006,20090210,19828715,1976733,17634448,18325906,19168221,19234341,23068452,24736606,25688879,26305563,30352574,32787514,31811640,20212207,23689905,31519222,35886016,32747830,22591901,3618…	-	-	-	-	-
rs1047286	19:6713262-6713262	C	missense_variant	MODERATE	C3	ENSG00000125730	Transcript	ENST00000245907.6	protein_coding	0.219512	-	-	-	1034	941	314	P/R	cCc/cGc	rs1047286,CM099911,COSV55573811	G	G/A/C	-	-1	-	HGNC	1318	-	-	-	-	deleterious(0)	benign(0.015)	-	-	0,0,1	1,1,1	29700787,31118930,21197116,31289819,24453474,25883802,33765843,20157618,30179527,21784901,24860613,27257685,27258093,30225264,35136347,21045241,19399715,20664795,22324898,27239555,35877417,19850835,22273503,26269006,20090210,19828715,1976733,17634448,18325906,19168221,19234341,23068452,24736606,25688879,26305563,30352574,32787514,31811640,20212207,23689905,31519222,35886016,32747830,22591901,3618…	-	-	-	-	-
rs1047286	19:6713262-6713262	A	non_coding_transcript_exon_variant	MODIFIER	C3	ENSG00000125730	Transcript	ENST00000594270.1	processed_transcript	0.333333	-	-	-	65	-	-	-	-	rs1047286,CM099911,COSV55573811	G	G/A/C	-	-1	-	HGNC	1318	-	-	-	-	-	-	0.0699	benign	0,0,1	1,1,1	29700787,31118930,21197116,31289819,24453474,25883802,33765843,20157618,30179527,21784901,24860613,27257685,27258093,30225264,35136347,21045241,19399715,20664795,22324898,27239555,35877417,19850835,22273503,26269006,20090210,19828715,1976733,17634448,18325906,19168221,19234341,23068452,24736606,25688879,26305563,30352574,32787514,31811640,20212207,23689905,31519222,35886016,32747830,22591901,3618…	-	-	-	-	-
rs1047286	19:6713262-6713262	C	non_coding_transcript_exon_variant	MODIFIER	C3	ENSG00000125730	Transcript	ENST00000594270.1	processed_transcript	0.333333	-	-	-	65	-	-	-	-	rs1047286,CM099911,COSV55573811	G	G/A/C	-	-1	-	HGNC	1318	-	-	-	-	-	-	-	-	0,0,1	1,1,1	29700787,31118930,21197116,31289819,24453474,25883802,33765843,20157618,30179527,21784901,24860613,27257685,27258093,30225264,35136347,21045241,19399715,20664795,22324898,27239555,35877417,19850835,22273503,26269006,20090210,19828715,1976733,17634448,18325906,19168221,19234341,23068452,24736606,25688879,26305563,30352574,32787514,31811640,20212207,23689905,31519222,35886016,32747830,22591901,3618…	-	-	-	-	-
rs1047286	19:6713262-6713262	A	downstream_gene_variant	MODIFIER	C3	ENSG00000125730	Transcript	ENST00000594936.1	retained_intron	-	-	-	-	-	-	-	-	-	rs1047286,CM099911,COSV55573811	G	G/A/C	4783	-1	-	HGNC	1318	-	-	-	-	-	-	0.0699	benign	0,0,1	1,1,1	29700787,31118930,21197116,31289819,24453474,25883802,33765843,20157618,30179527,21784901,24860613,27257685,27258093,30225264,35136347,21045241,19399715,20664795,22324898,27239555,35877417,19850835,22273503,26269006,20090210,19828715,1976733,17634448,18325906,19168221,19234341,23068452,24736606,25688879,26305563,30352574,32787514,31811640,20212207,23689905,31519222,35886016,32747830,22591901,3618…	-	-	-	-	-
rs1047286	19:6713262-6713262	C	downstream_gene_variant	MODIFIER	C3	ENSG00000125730	Transcript	ENST00000594936.1	retained_intron	-	-	-	-	-	-	-	-	-	rs1047286,CM099911,COSV55573811	G	G/A/C	4783	-1	-	HGNC	1318	-	-	-	-	-	-	-	-	0,0,1	1,1,1	29700787,31118930,21197116,31289819,24453474,25883802,33765843,20157618,30179527,21784901,24860613,27257685,27258093,30225264,35136347,21045241,19399715,20664795,22324898,27239555,35877417,19850835,22273503,26269006,20090210,19828715,1976733,17634448,18325906,19168221,19234341,23068452,24736606,25688879,26305563,30352574,32787514,31811640,20212207,23689905,31519222,35886016,32747830,22591901,3618…	-	-	-	-	-
rs1047286	19:6713262-6713262	A	non_coding_transcript_exon_variant	MODIFIER	C3	ENSG00000125730	Transcript	ENST00000595577.1	retained_intron	0.666667	-	-	-	445	-	-	-	-	rs1047286,CM099911,COSV55573811	G	G/A/C	-	-1	-	HGNC	1318	-	-	-	-	-	-	0.0699	benign	0,0,1	1,1,1	29700787,31118930,21197116,31289819,24453474,25883802,33765843,20157618,30179527,21784901,24860613,27257685,27258093,30225264,35136347,21045241,19399715,20664795,22324898,27239555,35877417,19850835,22273503,26269006,20090210,19828715,1976733,17634448,18325906,19168221,19234341,23068452,24736606,25688879,26305563,30352574,32787514,31811640,20212207,23689905,31519222,35886016,32747830,22591901,3618…	-	-	-	-	-
rs1047286	19:6713262-6713262	C	non_coding_transcript_exon_variant	MODIFIER	C3	ENSG00000125730	Transcript	ENST00000595577.1	retained_intron	0.666667	-	-	-	445	-	-	-	-	rs1047286,CM099911,COSV55573811	G	G/A/C	-	-1	-	HGNC	1318	-	-	-	-	-	-	-	-	0,0,1	1,1,1	29700787,31118930,21197116,31289819,24453474,25883802,33765843,20157618,30179527,21784901,24860613,27257685,27258093,30225264,35136347,21045241,19399715,20664795,22324898,27239555,35877417,19850835,22273503,26269006,20090210,19828715,1976733,17634448,18325906,19168221,19234341,23068452,24736606,25688879,26305563,30352574,32787514,31811640,20212207,23689905,31519222,35886016,32747830,22591901,3618…	-	-	-	-	-
rs1047286	19:6713262-6713262	A	non_coding_transcript_exon_variant	MODIFIER	C3	ENSG00000125730	Transcript	ENST00000597442.1	processed_transcript	0.6	-	-	-	191	-	-	-	-	rs1047286,CM099911,COSV55573811	G	G/A/C	-	-1	-	HGNC	1318	-	-	-	-	-	-	0.0699	benign	0,0,1	1,1,1	29700787,31118930,21197116,31289819,24453474,25883802,33765843,20157618,30179527,21784901,24860613,27257685,27258093,30225264,35136347,21045241,19399715,20664795,22324898,27239555,35877417,19850835,22273503,26269006,20090210,19828715,1976733,17634448,18325906,19168221,19234341,23068452,24736606,25688879,26305563,30352574,32787514,31811640,20212207,23689905,31519222,35886016,32747830,22591901,3618…	-	-	-	-	-
rs1047286	19:6713262-6713262	C	non_coding_transcript_exon_variant	MODIFIER	C3	ENSG00000125730	Transcript	ENST00000597442.1	processed_transcript	0.6	-	-	-	191	-	-	-	-	rs1047286,CM099911,COSV55573811	G	G/A/C	-	-1	-	HGNC	1318	-	-	-	-	-	-	-	-	0,0,1	1,1,1	29700787,31118930,21197116,31289819,24453474,25883802,33765843,20157618,30179527,21784901,24860613,27257685,27258093,30225264,35136347,21045241,19399715,20664795,22324898,27239555,35877417,19850835,22273503,26269006,20090210,19828715,1976733,17634448,18325906,19168221,19234341,23068452,24736606,25688879,26305563,30352574,32787514,31811640,20212207,23689905,31519222,35886016,32747830,22591901,3618…	-	-	-	-	-
rs1047286	19:6713262-6713262	A	downstream_gene_variant	MODIFIER	C3	ENSG00000125730	Transcript	ENST00000600744.1	protein_coding	-	-	-	-	-	-	-	-	-	rs1047286,CM099911,COSV55573811	G	G/A/C	4996	-1	cds_end_NF	HGNC	1318	-	-	-	-	-	-	0.0699	benign	0,0,1	1,1,1	29700787,31118930,21197116,31289819,24453474,25883802,33765843,20157618,30179527,21784901,24860613,27257685,27258093,30225264,35136347,21045241,19399715,20664795,22324898,27239555,35877417,19850835,22273503,26269006,20090210,19828715,1976733,17634448,18325906,19168221,19234341,23068452,24736606,25688879,26305563,30352574,32787514,31811640,20212207,23689905,31519222,35886016,32747830,22591901,3618…	-	-	-	-	-
rs1047286	19:6713262-6713262	C	downstream_gene_variant	MODIFIER	C3	ENSG00000125730	Transcript	ENST00000600744.1	protein_coding	-	-	-	-	-	-	-	-	-	rs1047286,CM099911,COSV55573811	G	G/A/C	4996	-1	cds_end_NF	HGNC	1318	-	-	-	-	-	-	-	-	0,0,1	1,1,1	29700787,31118930,21197116,31289819,24453474,25883802,33765843,20157618,30179527,21784901,24860613,27257685,27258093,30225264,35136347,21045241,19399715,20664795,22324898,27239555,35877417,19850835,22273503,26269006,20090210,19828715,1976733,17634448,18325906,19168221,19234341,23068452,24736606,25688879,26305563,30352574,32787514,31811640,20212207,23689905,31519222,35886016,32747830,22591901,3618…	-	-	-	-	-
rs1047286	19:6713262-6713262	A	upstream_gene_variant	MODIFIER	C3	ENSG00000125730	Transcript	ENST00000600763.1	retained_intron	-	-	-	-	-	-	-	-	-	rs1047286,CM099911,COSV55573811	G	G/A/C	2294	-1	-	HGNC	1318	-	-	-	-	-	-	0.0699	benign	0,0,1	1,1,1	29700787,31118930,21197116,31289819,24453474,25883802,33765843,20157618,30179527,21784901,24860613,27257685,27258093,30225264,35136347,21045241,19399715,20664795,22324898,27239555,35877417,19850835,22273503,26269006,20090210,19828715,1976733,17634448,18325906,19168221,19234341,23068452,24736606,25688879,26305563,30352574,32787514,31811640,20212207,23689905,31519222,35886016,32747830,22591901,3618…	-	-	-	-	-
rs1047286	19:6713262-6713262	C	upstream_gene_variant	MODIFIER	C3	ENSG00000125730	Transcript	ENST00000600763.1	retained_intron	-	-	-	-	-	-	-	-	-	rs1047286,CM099911,COSV55573811	G	G/A/C	2294	-1	-	HGNC	1318	-	-	-	-	-	-	-	-	0,0,1	1,1,1	29700787,31118930,21197116,31289819,24453474,25883802,33765843,20157618,30179527,21784901,24860613,27257685,27258093,30225264,35136347,21045241,19399715,20664795,22324898,27239555,35877417,19850835,22273503,26269006,20090210,19828715,1976733,17634448,18325906,19168221,19234341,23068452,24736606,25688879,26305563,30352574,32787514,31811640,20212207,23689905,31519222,35886016,32747830,22591901,3618…	-	-	-	-	-
rs11569415	19:6716279-6716279	A	intron_variant	MODIFIER	C3	ENSG00000125730	Transcript	ENST00000245907.6	protein_coding	-	4/40	-	-	-	-	-	-	-	rs11569415	G	G/A	-	-1	-	HGNC	1318	-	-	-	-	-	-	0.0823	-	-	1	36614910,32843070,34648354,36168886	-	-	-	-	-
rs11569415	19:6716279-6716279	A	upstream_gene_variant	MODIFIER	C3	ENSG00000125730	Transcript	ENST00000594270.1	processed_transcript	-	-	-	-	-	-	-	-	-	rs11569415	G	G/A	2953	-1	-	HGNC	1318	-	-	-	-	-	-	0.0823	-	-	1	36614910,32843070,34648354,36168886	-	-	-	-	-
rs11569415	19:6716279-6716279	A	downstream_gene_variant	MODIFIER	C3	ENSG00000125730	Transcript	ENST00000594936.1	retained_intron	-	-	-	-	-	-	-	-	-	rs11569415	G	G/A	1766	-1	-	HGNC	1318	-	-	-	-	-	-	0.0823	-	-	1	36614910,32843070,34648354,36168886	-	-	-	-	-
rs11569415	19:6716279-6716279	A	upstream_gene_variant	MODIFIER	C3	ENSG00000125730	Transcript	ENST00000595577.1	retained_intron	-	-	-	-	-	-	-	-	-	rs11569415	G	G/A	1917	-1	-	HGNC	1318	-	-	-	-	-	-	0.0823	-	-	1	36614910,32843070,34648354,36168886	-	-	-	-	-
rs11569415	19:6716279-6716279	A	upstream_gene_variant	MODIFIER	C3	ENSG00000125730	Transcript	ENST00000597442.1	processed_transcript	-	-	-	-	-	-	-	-	-	rs11569415	G	G/A	2480	-1	-	HGNC	1318	-	-	-	-	-	-	0.0823	-	-	1	36614910,32843070,34648354,36168886	-	-	-	-	-
rs11569415	19:6716279-6716279	A	downstream_gene_variant	MODIFIER	C3	ENSG00000125730	Transcript	ENST00000600744.1	protein_coding	-	-	-	-	-	-	-	-	-	rs11569415	G	G/A	1979	-1	cds_end_NF	HGNC	1318	-	-	-	-	-	-	0.0823	-	-	1	36614910,32843070,34648354,36168886	-	-	-	-	-
rs11569415	19:6716279-6716279	A	regulatory_region_variant	MODIFIER	-	-	RegulatoryFeature	ENSR00001608910	CTCF_binding_site	-	-	-	-	-	-	-	-	-	rs11569415	G	G/A	-	-	-	-	-	-	-	-	-	-	-	0.0823	-	-	1	36614910,32843070,34648354,36168886	-	-	-	-	-
rs71978052	19:6717661-6717663	-	intron_variant	MODIFIER	C3	ENSG00000125730	Transcript	ENST00000245907.6	protein_coding	-	4/40	-	-	-	-	-	-	-	COSV55580937	TG	TGTGTGTG/TGTGTG	-	-1	-	HGNC	1318	-	-	-	-	-	-	-	-	1	1	-	-	-	-	-	-
rs71978052	19:6717661-6717663	-	upstream_gene_variant	MODIFIER	C3	ENSG00000125730	Transcript	ENST00000594270.1	processed_transcript	-	-	-	-	-	-	-	-	-	COSV55580937	TG	TGTGTGTG/TGTGTG	4336	-1	-	HGNC	1318	-	-	-	-	-	-	-	-	1	1	-	-	-	-	-	-
rs71978052	19:6717661-6717663	-	downstream_gene_variant	MODIFIER	C3	ENSG00000125730	Transcript	ENST00000594936.1	retained_intron	-	-	-	-	-	-	-	-	-	COSV55580937	TG	TGTGTGTG/TGTGTG	382	-1	-	HGNC	1318	-	-	-	-	-	-	-	-	1	1	-	-	-	-	-	-
rs71978052	19:6717661-6717663	-	upstream_gene_variant	MODIFIER	C3	ENSG00000125730	Transcript	ENST00000595577.1	retained_intron	-	-	-	-	-	-	-	-	-	COSV55580937	TG	TGTGTGTG/TGTGTG	3300	-1	-	HGNC	1318	-	-	-	-	-	-	-	-	1	1	-	-	-	-	-	-
rs71978052	19:6717661-6717663	-	upstream_gene_variant	MODIFIER	C3	ENSG00000125730	Transcript	ENST00000597442.1	processed_transcript	-	-	-	-	-	-	-	-	-	COSV55580937	TG	TGTGTGTG/TGTGTG	3863	-1	-	HGNC	1318	-	-	-	-	-	-	-	-	1	1	-	-	-	-	-	-
rs71978052	19:6717661-6717663	-	downstream_gene_variant	MODIFIER	C3	ENSG00000125730	Transcript	ENST00000600744.1	protein_coding	-	-	-	-	-	-	-	-	-	COSV55580937	TG	TGTGTGTG/TGTGTG	595	-1	cds_end_NF	HGNC	1318	-	-	-	-	-	-	-	-	1	1	-	-	-	-	-	-
rs71978052	19:6717661-6717663	-	regulatory_region_variant	MODIFIER	-	-	RegulatoryFeature	ENSR00000380563	CTCF_binding_site	-	-	-	-	-	-	-	-	-	COSV55580937	TG	TGTGTGTG/TGTGTG	-	-	-	-	-	-	-	-	-	-	-	-	-	1	1	-	-	-	-	-	-
rs71978052	19:6717661-6717663	-	TF_binding_site_variant	MODIFIER	-	-	MotifFeature	ENSM00527665896	-	-	-	-	-	-	-	-	-	-	COSV55580937	TG	TGTGTGTG/TGTGTG	-	1	-	-	-	-	-	-	-	-	-	-	-	1	1	-	ENSPFM0577	2	N	-	TEAD4::SOX6
rs2230199	19:6718387-6718387	A	missense_variant	MODERATE	C3	ENSG00000125730	Transcript	ENST00000245907.6	protein_coding	0.0731707	-	-	-	397	304	102	R/C	Cgc/Tgc	rs2230199,CM940211,COSV55573165,COSV99836473	G	G/A/C/T	-	-1	-	HGNC	1318	-	-	-	-	tolerated(0.07)	benign(0.024)	-	-	0,0,1,1	1,1,1,1	19131662,19263529,19330901,19559392,34834553,21992066,15726497,29700787,31118930,21197116,27306948,31289819,24498017,25132797,24453474,25276841,25883802,33765843,21807600,23523162,19825847,26493033,20157618,22694956,32100327,32176267,33210016,34945728,36036675,20385826,26490493,26961928,32407518,20157352,19259132,19823576,21394116,21555552,21784901,22174912,22666427,23233260,23919682,24120328,244…	-	-	-	-	-
rs2230199	19:6718387-6718387	C	missense_variant	MODERATE	C3	ENSG00000125730	Transcript	ENST00000245907.6	protein_coding	0.0731707	-	-	-	397	304	102	R/G	Cgc/Ggc	rs2230199,CM940211,COSV55573165,COSV99836473	G	G/A/C/T	-	-1	-	HGNC	1318	-	-	-	-	tolerated(0.32)	benign(0)	0.0873	risk_factor,benign	0,0,1,1	1,1,1,1	19131662,19263529,19330901,19559392,34834553,21992066,15726497,29700787,31118930,21197116,27306948,31289819,24498017,25132797,24453474,25276841,25883802,33765843,21807600,23523162,19825847,26493033,20157618,22694956,32100327,32176267,33210016,34945728,36036675,20385826,26490493,26961928,32407518,20157352,19259132,19823576,21394116,21555552,21784901,22174912,22666427,23233260,23919682,24120328,244…	-	-	-	-	-
rs2230199	19:6718387-6718387	T	missense_variant	MODERATE	C3	ENSG00000125730	Transcript	ENST00000245907.6	protein_coding	0.0731707	-	-	-	397	304	102	R/S	Cgc/Agc	rs2230199,CM940211,COSV55573165,COSV99836473	G	G/A/C/T	-	-1	-	HGNC	1318	-	-	-	-	tolerated(0.54)	benign(0)	-	-	0,0,1,1	1,1,1,1	19131662,19263529,19330901,19559392,34834553,21992066,15726497,29700787,31118930,21197116,27306948,31289819,24498017,25132797,24453474,25276841,25883802,33765843,21807600,23523162,19825847,26493033,20157618,22694956,32100327,32176267,33210016,34945728,36036675,20385826,26490493,26961928,32407518,20157352,19259132,19823576,21394116,21555552,21784901,22174912,22666427,23233260,23919682,24120328,244…	-	-	-	-	-
rs2230199	19:6718387-6718387	A	non_coding_transcript_exon_variant	MODIFIER	C3	ENSG00000125730	Transcript	ENST00000594936.1	retained_intron	0.75	-	-	-	365	-	-	-	-	rs2230199,CM940211,COSV55573165,COSV99836473	G	G/A/C/T	-	-1	-	HGNC	1318	-	-	-	-	-	-	-	-	0,0,1,1	1,1,1,1	19131662,19263529,19330901,19559392,34834553,21992066,15726497,29700787,31118930,21197116,27306948,31289819,24498017,25132797,24453474,25276841,25883802,33765843,21807600,23523162,19825847,26493033,20157618,22694956,32100327,32176267,33210016,34945728,36036675,20385826,26490493,26961928,32407518,20157352,19259132,19823576,21394116,21555552,21784901,22174912,22666427,23233260,23919682,24120328,244…	-	-	-	-	-
rs2230199	19:6718387-6718387	C	non_coding_transcript_exon_variant	MODIFIER	C3	ENSG00000125730	Transcript	ENST00000594936.1	retained_intron	0.75	-	-	-	365	-	-	-	-	rs2230199,CM940211,COSV55573165,COSV99836473	G	G/A/C/T	-	-1	-	HGNC	1318	-	-	-	-	-	-	0.0873	risk_factor,benign	0,0,1,1	1,1,1,1	19131662,19263529,19330901,19559392,34834553,21992066,15726497,29700787,31118930,21197116,27306948,31289819,24498017,25132797,24453474,25276841,25883802,33765843,21807600,23523162,19825847,26493033,20157618,22694956,32100327,32176267,33210016,34945728,36036675,20385826,26490493,26961928,32407518,20157352,19259132,19823576,21394116,21555552,21784901,22174912,22666427,23233260,23919682,24120328,244…	-	-	-	-	-
rs2230199	19:6718387-6718387	T	non_coding_transcript_exon_variant	MODIFIER	C3	ENSG00000125730	Transcript	ENST00000594936.1	retained_intron	0.75	-	-	-	365	-	-	-	-	rs2230199,CM940211,COSV55573165,COSV99836473	G	G/A/C/T	-	-1	-	HGNC	1318	-	-	-	-	-	-	-	-	0,0,1,1	1,1,1,1	19131662,19263529,19330901,19559392,34834553,21992066,15726497,29700787,31118930,21197116,27306948,31289819,24498017,25132797,24453474,25276841,25883802,33765843,21807600,23523162,19825847,26493033,20157618,22694956,32100327,32176267,33210016,34945728,36036675,20385826,26490493,26961928,32407518,20157352,19259132,19823576,21394116,21555552,21784901,22174912,22666427,23233260,23919682,24120328,244…	-	-	-	-	-
rs2230199	19:6718387-6718387	A	upstream_gene_variant	MODIFIER	C3	ENSG00000125730	Transcript	ENST00000595577.1	retained_intron	-	-	-	-	-	-	-	-	-	rs2230199,CM940211,COSV55573165,COSV99836473	G	G/A/C/T	4025	-1	-	HGNC	1318	-	-	-	-	-	-	-	-	0,0,1,1	1,1,1,1	19131662,19263529,19330901,19559392,34834553,21992066,15726497,29700787,31118930,21197116,27306948,31289819,24498017,25132797,24453474,25276841,25883802,33765843,21807600,23523162,19825847,26493033,20157618,22694956,32100327,32176267,33210016,34945728,36036675,20385826,26490493,26961928,32407518,20157352,19259132,19823576,21394116,21555552,21784901,22174912,22666427,23233260,23919682,24120328,244…	-	-	-	-	-
rs2230199	19:6718387-6718387	C	upstream_gene_variant	MODIFIER	C3	ENSG00000125730	Transcript	ENST00000595577.1	retained_intron	-	-	-	-	-	-	-	-	-	rs2230199,CM940211,COSV55573165,COSV99836473	G	G/A/C/T	4025	-1	-	HGNC	1318	-	-	-	-	-	-	0.0873	risk_factor,benign	0,0,1,1	1,1,1,1	19131662,19263529,19330901,19559392,34834553,21992066,15726497,29700787,31118930,21197116,27306948,31289819,24498017,25132797,24453474,25276841,25883802,33765843,21807600,23523162,19825847,26493033,20157618,22694956,32100327,32176267,33210016,34945728,36036675,20385826,26490493,26961928,32407518,20157352,19259132,19823576,21394116,21555552,21784901,22174912,22666427,23233260,23919682,24120328,244…	-	-	-	-	-
rs2230199	19:6718387-6718387	T	upstream_gene_variant	MODIFIER	C3	ENSG00000125730	Transcript	ENST00000595577.1	retained_intron	-	-	-	-	-	-	-	-	-	rs2230199,CM940211,COSV55573165,COSV99836473	G	G/A/C/T	4025	-1	-	HGNC	1318	-	-	-	-	-	-	-	-	0,0,1,1	1,1,1,1	19131662,19263529,19330901,19559392,34834553,21992066,15726497,29700787,31118930,21197116,27306948,31289819,24498017,25132797,24453474,25276841,25883802,33765843,21807600,23523162,19825847,26493033,20157618,22694956,32100327,32176267,33210016,34945728,36036675,20385826,26490493,26961928,32407518,20157352,19259132,19823576,21394116,21555552,21784901,22174912,22666427,23233260,23919682,24120328,244…	-	-	-	-	-
rs2230199	19:6718387-6718387	A	upstream_gene_variant	MODIFIER	C3	ENSG00000125730	Transcript	ENST00000597442.1	processed_transcript	-	-	-	-	-	-	-	-	-	rs2230199,CM940211,COSV55573165,COSV99836473	G	G/A/C/T	4588	-1	-	HGNC	1318	-	-	-	-	-	-	-	-	0,0,1,1	1,1,1,1	19131662,19263529,19330901,19559392,34834553,21992066,15726497,29700787,31118930,21197116,27306948,31289819,24498017,25132797,24453474,25276841,25883802,33765843,21807600,23523162,19825847,26493033,20157618,22694956,32100327,32176267,33210016,34945728,36036675,20385826,26490493,26961928,32407518,20157352,19259132,19823576,21394116,21555552,21784901,22174912,22666427,23233260,23919682,24120328,244…	-	-	-	-	-
rs2230199	19:6718387-6718387	C	upstream_gene_variant	MODIFIER	C3	ENSG00000125730	Transcript	ENST00000597442.1	processed_transcript	-	-	-	-	-	-	-	-	-	rs2230199,CM940211,COSV55573165,COSV99836473	G	G/A/C/T	4588	-1	-	HGNC	1318	-	-	-	-	-	-	0.0873	risk_factor,benign	0,0,1,1	1,1,1,1	19131662,19263529,19330901,19559392,34834553,21992066,15726497,29700787,31118930,21197116,27306948,31289819,24498017,25132797,24453474,25276841,25883802,33765843,21807600,23523162,19825847,26493033,20157618,22694956,32100327,32176267,33210016,34945728,36036675,20385826,26490493,26961928,32407518,20157352,19259132,19823576,21394116,21555552,21784901,22174912,22666427,23233260,23919682,24120328,244…	-	-	-	-	-
rs2230199	19:6718387-6718387	T	upstream_gene_variant	MODIFIER	C3	ENSG00000125730	Transcript	ENST00000597442.1	processed_transcript	-	-	-	-	-	-	-	-	-	rs2230199,CM940211,COSV55573165,COSV99836473	G	G/A/C/T	4588	-1	-	HGNC	1318	-	-	-	-	-	-	-	-	0,0,1,1	1,1,1,1	19131662,19263529,19330901,19559392,34834553,21992066,15726497,29700787,31118930,21197116,27306948,31289819,24498017,25132797,24453474,25276841,25883802,33765843,21807600,23523162,19825847,26493033,20157618,22694956,32100327,32176267,33210016,34945728,36036675,20385826,26490493,26961928,32407518,20157352,19259132,19823576,21394116,21555552,21784901,22174912,22666427,23233260,23919682,24120328,244…	-	-	-	-	-
rs2230199	19:6718387-6718387	A	missense_variant	MODERATE	C3	ENSG00000125730	Transcript	ENST00000600744.1	protein_coding	1	-	-	-	579	181	61	R/C	Cgc/Tgc	rs2230199,CM940211,COSV55573165,COSV99836473	G	G/A/C/T	-	-1	cds_end_NF	HGNC	1318	-	-	-	-	deleterious(0.01)	benign(0.024)	-	-	0,0,1,1	1,1,1,1	19131662,19263529,19330901,19559392,34834553,21992066,15726497,29700787,31118930,21197116,27306948,31289819,24498017,25132797,24453474,25276841,25883802,33765843,21807600,23523162,19825847,26493033,20157618,22694956,32100327,32176267,33210016,34945728,36036675,20385826,26490493,26961928,32407518,20157352,19259132,19823576,21394116,21555552,21784901,22174912,22666427,23233260,23919682,24120328,244…	-	-	-	-	-
rs2230199	19:6718387-6718387	C	missense_variant	MODERATE	C3	ENSG00000125730	Transcript	ENST00000600744.1	protein_coding	1	-	-	-	579	181	61	R/G	Cgc/Ggc	rs2230199,CM940211,COSV55573165,COSV99836473	G	G/A/C/T	-	-1	cds_end_NF	HGNC	1318	-	-	-	-	tolerated(0.13)	benign(0)	0.0873	risk_factor,benign	0,0,1,1	1,1,1,1	19131662,19263529,19330901,19559392,34834553,21992066,15726497,29700787,31118930,21197116,27306948,31289819,24498017,25132797,24453474,25276841,25883802,33765843,21807600,23523162,19825847,26493033,20157618,22694956,32100327,32176267,33210016,34945728,36036675,20385826,26490493,26961928,32407518,20157352,19259132,19823576,21394116,21555552,21784901,22174912,22666427,23233260,23919682,24120328,244…	-	-	-	-	-
rs2230199	19:6718387-6718387	T	missense_variant	MODERATE	C3	ENSG00000125730	Transcript	ENST00000600744.1	protein_coding	1	-	-	-	579	181	61	R/S	Cgc/Agc	rs2230199,CM940211,COSV55573165,COSV99836473	G	G/A/C/T	-	-1	cds_end_NF	HGNC	1318	-	-	-	-	tolerated(0.13)	benign(0)	-	-	0,0,1,1	1,1,1,1	19131662,19263529,19330901,19559392,34834553,21992066,15726497,29700787,31118930,21197116,27306948,31289819,24498017,25132797,24453474,25276841,25883802,33765843,21807600,23523162,19825847,26493033,20157618,22694956,32100327,32176267,33210016,34945728,36036675,20385826,26490493,26961928,32407518,20157352,19259132,19823576,21394116,21555552,21784901,22174912,22666427,23233260,23919682,24120328,244…	-	-	-	-	-
rs2230199	19:6718387-6718387	A	regulatory_region_variant	MODIFIER	-	-	RegulatoryFeature	ENSR00001907993	promoter	-	-	-	-	-	-	-	-	-	rs2230199,CM940211,COSV55573165,COSV99836473	G	G/A/C/T	-	-	-	-	-	-	-	-	-	-	-	-	-	0,0,1,1	1,1,1,1	19131662,19263529,19330901,19559392,34834553,21992066,15726497,29700787,31118930,21197116,27306948,31289819,24498017,25132797,24453474,25276841,25883802,33765843,21807600,23523162,19825847,26493033,20157618,22694956,32100327,32176267,33210016,34945728,36036675,20385826,26490493,26961928,32407518,20157352,19259132,19823576,21394116,21555552,21784901,22174912,22666427,23233260,23919682,24120328,244…	-	-	-	-	-
rs2230199	19:6718387-6718387	C	regulatory_region_variant	MODIFIER	-	-	RegulatoryFeature	ENSR00001907993	promoter	-	-	-	-	-	-	-	-	-	rs2230199,CM940211,COSV55573165,COSV99836473	G	G/A/C/T	-	-	-	-	-	-	-	-	-	-	-	0.0873	risk_factor,benign	0,0,1,1	1,1,1,1	19131662,19263529,19330901,19559392,34834553,21992066,15726497,29700787,31118930,21197116,27306948,31289819,24498017,25132797,24453474,25276841,25883802,33765843,21807600,23523162,19825847,26493033,20157618,22694956,32100327,32176267,33210016,34945728,36036675,20385826,26490493,26961928,32407518,20157352,19259132,19823576,21394116,21555552,21784901,22174912,22666427,23233260,23919682,24120328,244…	-	-	-	-	-
rs2230199	19:6718387-6718387	T	regulatory_region_variant	MODIFIER	-	-	RegulatoryFeature	ENSR00001907993	promoter	-	-	-	-	-	-	-	-	-	rs2230199,CM940211,COSV55573165,COSV99836473	G	G/A/C/T	-	-	-	-	-	-	-	-	-	-	-	-	-	0,0,1,1	1,1,1,1	19131662,19263529,19330901,19559392,34834553,21992066,15726497,29700787,31118930,21197116,27306948,31289819,24498017,25132797,24453474,25276841,25883802,33765843,21807600,23523162,19825847,26493033,20157618,22694956,32100327,32176267,33210016,34945728,36036675,20385826,26490493,26961928,32407518,20157352,19259132,19823576,21394116,21555552,21784901,22174912,22666427,23233260,23919682,24120328,244…	-	-	-	-	-
rs2138392	2:26109539-26109539	T	downstream_gene_variant	MODIFIER	AC064847.4	ENSG00000217718	Transcript	ENST00000404822.1	processed_pseudogene	-	-	-	-	-	-	-	-	-	rs2138392	C	C/T	294	-1	-	Clone_based_vega_gene	-	-	-	-	-	-	-	0.4489	-	-	-	-	-	-	-	-	-
rs1976728	2:26109596-26109596	C	downstream_gene_variant	MODIFIER	AC064847.4	ENSG00000217718	Transcript	ENST00000404822.1	processed_pseudogene	-	-	-	-	-	-	-	-	-	rs1976728	T	T/C/G	237	-1	-	Clone_based_vega_gene	-	-	-	-	-	-	-	0.4814	-	-	-	-	-	-	-	-	-
rs1976728	2:26109596-26109596	G	downstream_gene_variant	MODIFIER	AC064847.4	ENSG00000217718	Transcript	ENST00000404822.1	processed_pseudogene	-	-	-	-	-	-	-	-	-	rs1976728	T	T/C/G	237	-1	-	Clone_based_vega_gene	-	-	-	-	-	-	-	-	-	-	-	-	-	-	-	-	-
rs3845681	2:26110057-26110057	A	non_coding_transcript_exon_variant	MODIFIER	AC064847.4	ENSG00000217718	Transcript	ENST00000404822.1	processed_pseudogene	1	-	-	-	19	-	-	-	-	rs3845681	G	G/A	-	-1	-	Clone_based_vega_gene	-	-	-	-	-	-	-	0.4764	-	-	-	-	-	-	-	-	-
rs3845682	2:26110064-26110064	G	non_coding_transcript_exon_variant	MODIFIER	AC064847.4	ENSG00000217718	Transcript	ENST00000404822.1	processed_pseudogene	1	-	-	-	12	-	-	-	-	rs3845682	A	A/G/T	-	-1	-	Clone_based_vega_gene	-	-	-	-	-	-	-	-	-	-	-	-	-	-	-	-	-
rs3845682	2:26110064-26110064	T	non_coding_transcript_exon_variant	MODIFIER	AC064847.4	ENSG00000217718	Transcript	ENST00000404822.1	processed_pseudogene	1	-	-	-	12	-	-	-	-	rs3845682	A	A/G/T	-	-1	-	Clone_based_vega_gene	-	-	-	-	-	-	-	0.5024	-	-	-	-	-	-	-	-	-
rs3856394	2:26110143-26110143	G	upstream_gene_variant	MODIFIER	AC064847.4	ENSG00000217718	Transcript	ENST00000404822.1	processed_pseudogene	-	-	-	-	-	-	-	-	-	rs3856394	A	A/G	68	-1	-	Clone_based_vega_gene	-	-	-	-	-	-	-	0.3958	-	-	-	-	-	-	-	-	-
rs3845683	2:26110351-26110351	G	upstream_gene_variant	MODIFIER	AC064847.4	ENSG00000217718	Transcript	ENST00000404822.1	processed_pseudogene	-	-	-	-	-	-	-	-	-	rs3845683	C	C/G	276	-1	-	Clone_based_vega_gene	-	-	-	-	-	-	-	0.4762	-	-	-	-	-	-	-	-	-
rs6709946	2:26111305-26111305	G	upstream_gene_variant	MODIFIER	AC064847.4	ENSG00000217718	Transcript	ENST00000404822.1	processed_pseudogene	-	-	-	-	-	-	-	-	-	rs6709946	A	A/G	1230	-1	-	Clone_based_vega_gene	-	-	-	-	-	-	-	0.4780	-	-	-	-	-	-	-	-	-
rs6723069	2:26111315-26111315	A	upstream_gene_variant	MODIFIER	AC064847.4	ENSG00000217718	Transcript	ENST00000404822.1	processed_pseudogene	-	-	-	-	-	-	-	-	-	rs6723069	G	G/A/T	1240	-1	-	Clone_based_vega_gene	-	-	-	-	-	-	-	-	-	-	-	-	-	-	-	-	-
rs6723069	2:26111315-26111315	T	upstream_gene_variant	MODIFIER	AC064847.4	ENSG00000217718	Transcript	ENST00000404822.1	processed_pseudogene	-	-	-	-	-	-	-	-	-	rs6723069	G	G/A/T	1240	-1	-	Clone_based_vega_gene	-	-	-	-	-	-	-	0.4782	-	-	-	-	-	-	-	-	-
rs2138391	2:26112785-26112785	C	upstream_gene_variant	MODIFIER	AC064847.4	ENSG00000217718	Transcript	ENST00000404822.1	processed_pseudogene	-	-	-	-	-	-	-	-	-	rs2138391	T	T/C	2710	-1	-	Clone_based_vega_gene	-	-	-	-	-	-	-	0.4764	-	-	-	-	-	-	-	-	-
rs2138390	2:26112833-26112833	G	upstream_gene_variant	MODIFIER	AC064847.4	ENSG00000217718	Transcript	ENST00000404822.1	processed_pseudogene	-	-	-	-	-	-	-	-	-	rs2138390	A	A/G	2758	-1	-	Clone_based_vega_gene	-	-	-	-	-	-	-	0.4766	-	-	-	-	-	-	-	-	-
rs11895615	2:26113120-26113120	A	upstream_gene_variant	MODIFIER	AC064847.4	ENSG00000217718	Transcript	ENST00000404822.1	processed_pseudogene	-	-	-	-	-	-	-	-	-	rs11895615	T	T/A/C	3045	-1	-	Clone_based_vega_gene	-	-	-	-	-	-	-	-	-	-	1	33710309	-	-	-	-	-
rs11895615	2:26113120-26113120	C	upstream_gene_variant	MODIFIER	AC064847.4	ENSG00000217718	Transcript	ENST00000404822.1	processed_pseudogene	-	-	-	-	-	-	-	-	-	rs11895615	T	T/A/C	3045	-1	-	Clone_based_vega_gene	-	-	-	-	-	-	-	0.4473	-	-	1	33710309	-	-	-	-	-
rs2384297	2:26114230-26114230	T	upstream_gene_variant	MODIFIER	AC064847.4	ENSG00000217718	Transcript	ENST00000404822.1	processed_pseudogene	-	-	-	-	-	-	-	-	-	rs2384297	C	C/T	4155	-1	-	Clone_based_vega_gene	-	-	-	-	-	-	-	0.4461	-	-	-	-	-	-	-	-	-
rs985283	2:26119275-26119275	A	intergenic_variant	MODIFIER	-	-	-	-	-	-	-	-	-	-	-	-	-	-	rs985283	G	G/A/C/T	-	-	-	-	-	-	-	-	-	-	-	0.3962	-	-	-	-	-	-	-	-	-
rs985283	2:26119275-26119275	C	intergenic_variant	MODIFIER	-	-	-	-	-	-	-	-	-	-	-	-	-	-	rs985283	G	G/A/C/T	-	-	-	-	-	-	-	-	-	-	-	-	-	-	-	-	-	-	-	-	-
rs985283	2:26119275-26119275	T	intergenic_variant	MODIFIER	-	-	-	-	-	-	-	-	-	-	-	-	-	-	rs985283	G	G/A/C/T	-	-	-	-	-	-	-	-	-	-	-	-	-	-	-	-	-	-	-	-	-
rs2891481	2:26119337-26119337	T	intergenic_variant	MODIFIER	-	-	-	-	-	-	-	-	-	-	-	-	-	-	rs2891481	C	C/T	-	-	-	-	-	-	-	-	-	-	-	0.4704	-	-	-	-	-	-	-	-	-
rs6734496	2:26119708-26119708	A	intergenic_variant	MODIFIER	-	-	-	-	-	-	-	-	-	-	-	-	-	-	rs6734496	G	G/A/T	-	-	-	-	-	-	-	-	-	-	-	-	-	-	-	31935283	-	-	-	-	-
rs6734496	2:26119708-26119708	T	intergenic_variant	MODIFIER	-	-	-	-	-	-	-	-	-	-	-	-	-	-	rs6734496	G	G/A/T	-	-	-	-	-	-	-	-	-	-	-	0.5084	-	-	-	31935283	-	-	-	-	-
rs7587411	2:26120348-26120348	C	regulatory_region_variant	MODIFIER	-	-	RegulatoryFeature	ENSR00001917290	enhancer	-	-	-	-	-	-	-	-	-	rs7587411	G	G/C	-	-	-	-	-	-	-	-	-	-	-	0.4463	-	-	-	-	-	-	-	-	-
rs7587411	2:26120348-26120348	C	intergenic_variant	MODIFIER	-	-	-	-	-	-	-	-	-	-	-	-	-	-	rs7587411	G	G/C	-	-	-	-	-	-	-	-	-	-	-	0.4463	-	-	-	-	-	-	-	-	-
rs6729127	2:26121340-26121340	C	intergenic_variant	MODIFIER	-	-	-	-	-	-	-	-	-	-	-	-	-	-	rs6729127	A	A/C/T	-	-	-	-	-	-	-	-	-	-	-	-	-	-	-	-	-	-	-	-	-
rs6729127	2:26121340-26121340	T	intergenic_variant	MODIFIER	-	-	-	-	-	-	-	-	-	-	-	-	-	-	rs6729127	A	A/C/T	-	-	-	-	-	-	-	-	-	-	-	0.3962	-	-	-	-	-	-	-	-	-
rs35111620	2:26122142-26122144	AAAAAAAAA	intergenic_variant	MODIFIER	-	-	-	-	-	-	-	-	-	-	-	-	-	-	rs35111620	AAAAAAAAAAA	AAAAAAAAAAA/AAAAAAAAA/AAAAAAAAAA/AAAAAAAAAAAA	-	-	-	-	-	-	-	-	-	-	-	-	-	-	-	-	-	-	-	-	-
rs35111620	2:26122142-26122144	AAAAAAAAAA	intergenic_variant	MODIFIER	-	-	-	-	-	-	-	-	-	-	-	-	-	-	rs35111620	AAAAAAAAAAA	AAAAAAAAAAA/AAAAAAAAA/AAAAAAAAAA/AAAAAAAAAAAA	-	-	-	-	-	-	-	-	-	-	-	0.4095	-	-	-	-	-	-	-	-	-
rs35111620	2:26122142-26122144	AAAAAAAAAAAA	intergenic_variant	MODIFIER	-	-	-	-	-	-	-	-	-	-	-	-	-	-	rs35111620	AAAAAAAAAAA	AAAAAAAAAAA/AAAAAAAAA/AAAAAAAAAA/AAAAAAAAAAAA	-	-	-	-	-	-	-	-	-	-	-	-	-	-	-	-	-	-	-	-	-
rs34534520	2:26125988-26125988	A	intergenic_variant	MODIFIER	-	-	-	-	-	-	-	-	-	-	-	-	-	-	rs34534520	C	C/A/T	-	-	-	-	-	-	-	-	-	-	-	-	-	-	-	-	-	-	-	-	-
rs34534520	2:26125988-26125988	T	intergenic_variant	MODIFIER	-	-	-	-	-	-	-	-	-	-	-	-	-	-	rs34534520	C	C/A/T	-	-	-	-	-	-	-	-	-	-	-	0.3956	-	-	-	-	-	-	-	-	-
rs6735685	2:26127890-26127890	G	intergenic_variant	MODIFIER	-	-	-	-	-	-	-	-	-	-	-	-	-	-	rs6735685	T	T/G	-	-	-	-	-	-	-	-	-	-	-	0.3960	-	-	-	-	-	-	-	-	-
rs72855117	2:26131298-26131298	A	intergenic_variant	MODIFIER	-	-	-	-	-	-	-	-	-	-	-	-	-	-	rs72855117	C	C/A/G/T	-	-	-	-	-	-	-	-	-	-	-	-	-	-	-	-	-	-	-	-	-
rs72855117	2:26131298-26131298	G	intergenic_variant	MODIFIER	-	-	-	-	-	-	-	-	-	-	-	-	-	-	rs72855117	C	C/A/G/T	-	-	-	-	-	-	-	-	-	-	-	-	-	-	-	-	-	-	-	-	-
rs72855117	2:26131298-26131298	T	intergenic_variant	MODIFIER	-	-	-	-	-	-	-	-	-	-	-	-	-	-	rs72855117	C	C/A/G/T	-	-	-	-	-	-	-	-	-	-	-	0.3956	-	-	-	-	-	-	-	-	-
rs7603663	2:26132752-26132752	A	regulatory_region_variant	MODIFIER	-	-	RegulatoryFeature	ENSR00001917292	open_chromatin_region	-	-	-	-	-	-	-	-	-	rs7603663	T	T/A/C	-	-	-	-	-	-	-	-	-	-	-	-	-	-	-	-	-	-	-	-	-
rs7603663	2:26132752-26132752	C	regulatory_region_variant	MODIFIER	-	-	RegulatoryFeature	ENSR00001917292	open_chromatin_region	-	-	-	-	-	-	-	-	-	rs7603663	T	T/A/C	-	-	-	-	-	-	-	-	-	-	-	0.4455	-	-	-	-	-	-	-	-	-
rs7603663	2:26132752-26132752	A	intergenic_variant	MODIFIER	-	-	-	-	-	-	-	-	-	-	-	-	-	-	rs7603663	T	T/A/C	-	-	-	-	-	-	-	-	-	-	-	-	-	-	-	-	-	-	-	-	-
rs7603663	2:26132752-26132752	C	intergenic_variant	MODIFIER	-	-	-	-	-	-	-	-	-	-	-	-	-	-	rs7603663	T	T/A/C	-	-	-	-	-	-	-	-	-	-	-	0.4455	-	-	-	-	-	-	-	-	-
rs7587386	2:26132795-26132795	T	regulatory_region_variant	MODIFIER	-	-	RegulatoryFeature	ENSR00001917292	open_chromatin_region	-	-	-	-	-	-	-	-	-	rs7587386	C	C/T	-	-	-	-	-	-	-	-	-	-	-	0.4471	-	-	-	-	-	-	-	-	-
rs7587386	2:26132795-26132795	T	intergenic_variant	MODIFIER	-	-	-	-	-	-	-	-	-	-	-	-	-	-	rs7587386	C	C/T	-	-	-	-	-	-	-	-	-	-	-	0.4471	-	-	-	-	-	-	-	-	-
rs7587387	2:26132801-26132801	A	regulatory_region_variant	MODIFIER	-	-	RegulatoryFeature	ENSR00001917292	open_chromatin_region	-	-	-	-	-	-	-	-	-	rs7587387	C	C/A/G/T	-	-	-	-	-	-	-	-	-	-	-	-	-	-	-	-	-	-	-	-	-
rs7587387	2:26132801-26132801	G	regulatory_region_variant	MODIFIER	-	-	RegulatoryFeature	ENSR00001917292	open_chromatin_region	-	-	-	-	-	-	-	-	-	rs7587387	C	C/A/G/T	-	-	-	-	-	-	-	-	-	-	-	0.0018	-	-	-	-	-	-	-	-	-
rs7587387	2:26132801-26132801	T	regulatory_region_variant	MODIFIER	-	-	RegulatoryFeature	ENSR00001917292	open_chromatin_region	-	-	-	-	-	-	-	-	-	rs7587387	C	C/A/G/T	-	-	-	-	-	-	-	-	-	-	-	0.4449	-	-	-	-	-	-	-	-	-
rs7587387	2:26132801-26132801	A	intergenic_variant	MODIFIER	-	-	-	-	-	-	-	-	-	-	-	-	-	-	rs7587387	C	C/A/G/T	-	-	-	-	-	-	-	-	-	-	-	-	-	-	-	-	-	-	-	-	-
rs7587387	2:26132801-26132801	G	intergenic_variant	MODIFIER	-	-	-	-	-	-	-	-	-	-	-	-	-	-	rs7587387	C	C/A/G/T	-	-	-	-	-	-	-	-	-	-	-	0.0018	-	-	-	-	-	-	-	-	-
rs7587387	2:26132801-26132801	T	intergenic_variant	MODIFIER	-	-	-	-	-	-	-	-	-	-	-	-	-	-	rs7587387	C	C/A/G/T	-	-	-	-	-	-	-	-	-	-	-	0.4449	-	-	-	-	-	-	-	-	-
rs7423521	2:26134077-26134077	C	intergenic_variant	MODIFIER	-	-	-	-	-	-	-	-	-	-	-	-	-	-	rs7423521	A	A/C/G/T	-	-	-	-	-	-	-	-	-	-	-	-	-	-	-	-	-	-	-	-	-
rs7423521	2:26134077-26134077	G	intergenic_variant	MODIFIER	-	-	-	-	-	-	-	-	-	-	-	-	-	-	rs7423521	A	A/C/G/T	-	-	-	-	-	-	-	-	-	-	-	0.5084	-	-	-	-	-	-	-	-	-
rs7423521	2:26134077-26134077	T	intergenic_variant	MODIFIER	-	-	-	-	-	-	-	-	-	-	-	-	-	-	rs7423521	A	A/C/G/T	-	-	-	-	-	-	-	-	-	-	-	-	-	-	-	-	-	-	-	-	-
rs10208110	2:26134107-26134107	C	intergenic_variant	MODIFIER	-	-	-	-	-	-	-	-	-	-	-	-	-	-	rs10208110	T	T/C/G	-	-	-	-	-	-	-	-	-	-	-	0.4453	-	-	-	-	-	-	-	-	-
rs10208110	2:26134107-26134107	G	intergenic_variant	MODIFIER	-	-	-	-	-	-	-	-	-	-	-	-	-	-	rs10208110	T	T/C/G	-	-	-	-	-	-	-	-	-	-	-	-	-	-	-	-	-	-	-	-	-
rs12713701	2:26136031-26136031	A	intergenic_variant	MODIFIER	-	-	-	-	-	-	-	-	-	-	-	-	-	-	rs12713701	T	T/A/G	-	-	-	-	-	-	-	-	-	-	-	0.5052	-	-	-	-	-	-	-	-	-
rs12713701	2:26136031-26136031	G	intergenic_variant	MODIFIER	-	-	-	-	-	-	-	-	-	-	-	-	-	-	rs12713701	T	T/A/G	-	-	-	-	-	-	-	-	-	-	-	-	-	-	-	-	-	-	-	-	-
rs6732186	2:26136252-26136252	G	intergenic_variant	MODIFIER	-	-	-	-	-	-	-	-	-	-	-	-	-	-	rs6732186	C	C/G/T	-	-	-	-	-	-	-	-	-	-	-	-	-	-	-	-	-	-	-	-	-
rs6732186	2:26136252-26136252	T	intergenic_variant	MODIFIER	-	-	-	-	-	-	-	-	-	-	-	-	-	-	rs6732186	C	C/G/T	-	-	-	-	-	-	-	-	-	-	-	0.3952	-	-	-	-	-	-	-	-	-
rs12713702	2:26137461-26137461	C	intergenic_variant	MODIFIER	-	-	-	-	-	-	-	-	-	-	-	-	-	-	rs12713702	A	A/C/G	-	-	-	-	-	-	-	-	-	-	-	0.4818	-	-	-	-	-	-	-	-	-
rs12713702	2:26137461-26137461	G	intergenic_variant	MODIFIER	-	-	-	-	-	-	-	-	-	-	-	-	-	-	rs12713702	A	A/C/G	-	-	-	-	-	-	-	-	-	-	-	-	-	-	-	-	-	-	-	-	-
rs11886614	2:26137538-26137538	A	intergenic_variant	MODIFIER	-	-	-	-	-	-	-	-	-	-	-	-	-	-	rs11886614	T	T/A/C/G	-	-	-	-	-	-	-	-	-	-	-	-	-	-	-	-	-	-	-	-	-
rs11886614	2:26137538-26137538	C	intergenic_variant	MODIFIER	-	-	-	-	-	-	-	-	-	-	-	-	-	-	rs11886614	T	T/A/C/G	-	-	-	-	-	-	-	-	-	-	-	0.4818	-	-	-	-	-	-	-	-	-
rs11886614	2:26137538-26137538	G	intergenic_variant	MODIFIER	-	-	-	-	-	-	-	-	-	-	-	-	-	-	rs11886614	T	T/A/C/G	-	-	-	-	-	-	-	-	-	-	-	-	-	-	-	-	-	-	-	-	-
rs34810043	2:26137592-26137593	TTTTTTTTTT	intergenic_variant	MODIFIER	-	-	-	-	-	-	-	-	-	-	-	-	-	-	rs34810043	TTTTTTTTTTT	TTTTTTTTTTT/TTTTTTTTTT/TTTTTTTTTTTT/TTTTTTTTTTTTT/TTTTTTTTTTTTTT	-	-	-	-	-	-	-	-	-	-	-	-	-	-	-	-	-	-	-	-	-
rs34810043	2:26137592-26137593	TTTTTTTTTTTT	intergenic_variant	MODIFIER	-	-	-	-	-	-	-	-	-	-	-	-	-	-	rs34810043	TTTTTTTTTTT	TTTTTTTTTTT/TTTTTTTTTT/TTTTTTTTTTTT/TTTTTTTTTTTTT/TTTTTTTTTTTTTT	-	-	-	-	-	-	-	-	-	-	-	0.4193	-	-	-	-	-	-	-	-	-
rs34810043	2:26137592-26137593	TTTTTTTTTTTTT	intergenic_variant	MODIFIER	-	-	-	-	-	-	-	-	-	-	-	-	-	-	rs34810043	TTTTTTTTTTT	TTTTTTTTTTT/TTTTTTTTTT/TTTTTTTTTTTT/TTTTTTTTTTTTT/TTTTTTTTTTTTTT	-	-	-	-	-	-	-	-	-	-	-	-	-	-	-	-	-	-	-	-	-
rs34810043	2:26137592-26137593	TTTTTTTTTTTTTT	intergenic_variant	MODIFIER	-	-	-	-	-	-	-	-	-	-	-	-	-	-	rs34810043	TTTTTTTTTTT	TTTTTTTTTTT/TTTTTTTTTT/TTTTTTTTTTTT/TTTTTTTTTTTTT/TTTTTTTTTTTTTT	-	-	-	-	-	-	-	-	-	-	-	-	-	-	-	-	-	-	-	-	-
rs6754861	2:26137994-26137994	A	intergenic_variant	MODIFIER	-	-	-	-	-	-	-	-	-	-	-	-	-	-	rs6754861	T	T/A	-	-	-	-	-	-	-	-	-	-	-	0.4818	-	-	-	-	-	-	-	-	-
rs143096578	2:26138034-26138046	ATTATTATT	intergenic_variant	MODIFIER	-	-	-	-	-	-	-	-	-	-	-	-	-	-	rs143096578	ATTATTATTATTATTATTATT	ATTATTATTATTATTATTATT/ATTATTATT/ATTATTATTATT/ATTATTATTATTATT/ATTATTATTATTATTATT/ATTATTATTATTATTATTATTATT/ATTATTATTATTATTATTATTATTATT	-	-	-	-	-	-	-	-	-	-	-	-	-	-	-	-	-	-	-	-	-
rs143096578	2:26138034-26138046	ATTATTATTATT	intergenic_variant	MODIFIER	-	-	-	-	-	-	-	-	-	-	-	-	-	-	rs143096578	ATTATTATTATTATTATTATT	ATTATTATTATTATTATTATT/ATTATTATT/ATTATTATTATT/ATTATTATTATTATT/ATTATTATTATTATTATT/ATTATTATTATTATTATTATTATT/ATTATTATTATTATTATTATTATTATT	-	-	-	-	-	-	-	-	-	-	-	-	-	-	-	-	-	-	-	-	-
rs143096578	2:26138034-26138046	ATTATTATTATTATT	intergenic_variant	MODIFIER	-	-	-	-	-	-	-	-	-	-	-	-	-	-	rs143096578	ATTATTATTATTATTATTATT	ATTATTATTATTATTATTATT/ATTATTATT/ATTATTATTATT/ATTATTATTATTATT/ATTATTATTATTATTATT/ATTATTATTATTATTATTATTATT/ATTATTATTATTATTATTATTATTATT	-	-	-	-	-	-	-	-	-	-	-	0.3986	-	-	-	-	-	-	-	-	-
rs143096578	2:26138034-26138046	ATTATTATTATTATTATT	intergenic_variant	MODIFIER	-	-	-	-	-	-	-	-	-	-	-	-	-	-	rs143096578	ATTATTATTATTATTATTATT	ATTATTATTATTATTATTATT/ATTATTATT/ATTATTATTATT/ATTATTATTATTATT/ATTATTATTATTATTATT/ATTATTATTATTATTATTATTATT/ATTATTATTATTATTATTATTATTATT	-	-	-	-	-	-	-	-	-	-	-	-	-	-	-	-	-	-	-	-	-
rs143096578	2:26138034-26138046	ATTATTATTATTATTATTATTATT	intergenic_variant	MODIFIER	-	-	-	-	-	-	-	-	-	-	-	-	-	-	rs143096578	ATTATTATTATTATTATTATT	ATTATTATTATTATTATTATT/ATTATTATT/ATTATTATTATT/ATTATTATTATTATT/ATTATTATTATTATTATT/ATTATTATTATTATTATTATTATT/ATTATTATTATTATTATTATTATTATT	-	-	-	-	-	-	-	-	-	-	-	-	-	-	-	-	-	-	-	-	-
rs143096578	2:26138034-26138046	ATTATTATTATTATTATTATTATTATT	intergenic_variant	MODIFIER	-	-	-	-	-	-	-	-	-	-	-	-	-	-	rs143096578	ATTATTATTATTATTATTATT	ATTATTATTATTATTATTATT/ATTATTATT/ATTATTATTATT/ATTATTATTATTATT/ATTATTATTATTATTATT/ATTATTATTATTATTATTATTATT/ATTATTATTATTATTATTATTATTATT	-	-	-	-	-	-	-	-	-	-	-	-	-	-	-	-	-	-	-	-	-
rs6754989	2:26138276-26138276	T	intergenic_variant	MODIFIER	-	-	-	-	-	-	-	-	-	-	-	-	-	-	rs6754989	A	A/T	-	-	-	-	-	-	-	-	-	-	-	0.4818	-	-	-	-	-	-	-	-	-
rs6755267	2:26138544-26138544	C	intergenic_variant	MODIFIER	-	-	-	-	-	-	-	-	-	-	-	-	-	-	rs6755267	A	A/C/G	-	-	-	-	-	-	-	-	-	-	-	-	-	-	-	-	-	-	-	-	-
rs6755267	2:26138544-26138544	G	intergenic_variant	MODIFIER	-	-	-	-	-	-	-	-	-	-	-	-	-	-	rs6755267	A	A/C/G	-	-	-	-	-	-	-	-	-	-	-	0.5058	-	-	-	-	-	-	-	-	-
rs6740578	2:26138568-26138568	A	intergenic_variant	MODIFIER	-	-	-	-	-	-	-	-	-	-	-	-	-	-	rs6740578	C	C/A/G/T	-	-	-	-	-	-	-	-	-	-	-	-	-	-	-	-	-	-	-	-	-
rs6740578	2:26138568-26138568	G	intergenic_variant	MODIFIER	-	-	-	-	-	-	-	-	-	-	-	-	-	-	rs6740578	C	C/A/G/T	-	-	-	-	-	-	-	-	-	-	-	0.4820	-	-	-	-	-	-	-	-	-
rs6740578	2:26138568-26138568	T	intergenic_variant	MODIFIER	-	-	-	-	-	-	-	-	-	-	-	-	-	-	rs6740578	C	C/A/G/T	-	-	-	-	-	-	-	-	-	-	-	-	-	-	-	-	-	-	-	-	-
rs9973906	2:26138579-26138579	G	intergenic_variant	MODIFIER	-	-	-	-	-	-	-	-	-	-	-	-	-	-	rs9973906	C	C/G/T	-	-	-	-	-	-	-	-	-	-	-	-	-	-	-	-	-	-	-	-	-
rs9973906	2:26138579-26138579	T	intergenic_variant	MODIFIER	-	-	-	-	-	-	-	-	-	-	-	-	-	-	rs9973906	C	C/G/T	-	-	-	-	-	-	-	-	-	-	-	0.4449	-	-	-	-	-	-	-	-	-
rs9973565	2:26138795-26138795	A	intergenic_variant	MODIFIER	-	-	-	-	-	-	-	-	-	-	-	-	-	-	rs9973565	G	G/A	-	-	-	-	-	-	-	-	-	-	-	0.4818	-	-	-	-	-	-	-	-	-
rs9973428	2:26138918-26138918	G	intergenic_variant	MODIFIER	-	-	-	-	-	-	-	-	-	-	-	-	-	-	rs9973428	A	A/G/T	-	-	-	-	-	-	-	-	-	-	-	0.4818	-	-	-	-	-	-	-	-	-
rs9973428	2:26138918-26138918	T	intergenic_variant	MODIFIER	-	-	-	-	-	-	-	-	-	-	-	-	-	-	rs9973428	A	A/G/T	-	-	-	-	-	-	-	-	-	-	-	-	-	-	-	-	-	-	-	-	-
rs113501707	2:26139375-26139375	G	intergenic_variant	MODIFIER	-	-	-	-	-	-	-	-	-	-	-	-	-	-	rs56354374	C	C/G/T	-	-	-	-	-	-	-	-	-	-	-	-	-	-	-	-	-	-	-	-	-
rs113501707	2:26139375-26139375	T	intergenic_variant	MODIFIER	-	-	-	-	-	-	-	-	-	-	-	-	-	-	rs56354374	C	C/G/T	-	-	-	-	-	-	-	-	-	-	-	0.3986	-	-	-	-	-	-	-	-	-
rs111919630	2:26139430-26139430	C	intergenic_variant	MODIFIER	-	-	-	-	-	-	-	-	-	-	-	-	-	-	rs10177977	T	T/C	-	-	-	-	-	-	-	-	-	-	-	0.4357	-	-	-	-	-	-	-	-	-
rs10210741	2:26139797-26139797	G	intergenic_variant	MODIFIER	-	-	-	-	-	-	-	-	-	-	-	-	-	-	rs10210741	C	C/G/T	-	-	-	-	-	-	-	-	-	-	-	0.4822	-	-	-	-	-	-	-	-	-
rs10210741	2:26139797-26139797	T	intergenic_variant	MODIFIER	-	-	-	-	-	-	-	-	-	-	-	-	-	-	rs10210741	C	C/G/T	-	-	-	-	-	-	-	-	-	-	-	-	-	-	-	-	-	-	-	-	-
rs34199918	2:26140619-26140619	C	regulatory_region_variant	MODIFIER	-	-	RegulatoryFeature	ENSR00001917293	CTCF_binding_site	-	-	-	-	-	-	-	-	-	rs34199918	A	A/C/G	-	-	-	-	-	-	-	-	-	-	-	-	-	-	-	-	-	-	-	-	-
rs34199918	2:26140619-26140619	G	regulatory_region_variant	MODIFIER	-	-	RegulatoryFeature	ENSR00001917293	CTCF_binding_site	-	-	-	-	-	-	-	-	-	rs34199918	A	A/C/G	-	-	-	-	-	-	-	-	-	-	-	0.5074	-	-	-	-	-	-	-	-	-
rs34199918	2:26140619-26140619	C	intergenic_variant	MODIFIER	-	-	-	-	-	-	-	-	-	-	-	-	-	-	rs34199918	A	A/C/G	-	-	-	-	-	-	-	-	-	-	-	-	-	-	-	-	-	-	-	-	-
rs34199918	2:26140619-26140619	G	intergenic_variant	MODIFIER	-	-	-	-	-	-	-	-	-	-	-	-	-	-	rs34199918	A	A/C/G	-	-	-	-	-	-	-	-	-	-	-	0.5074	-	-	-	-	-	-	-	-	-
rs7574200	2:26142055-26142055	A	intergenic_variant	MODIFIER	-	-	-	-	-	-	-	-	-	-	-	-	-	-	rs7574200	G	G/A	-	-	-	-	-	-	-	-	-	-	-	0.4455	-	-	-	-	-	-	-	-	-
rs10188206	2:26142632-26142632	A	intergenic_variant	MODIFIER	-	-	-	-	-	-	-	-	-	-	-	-	-	-	rs10188206	T	T/A/G	-	-	-	-	-	-	-	-	-	-	-	0.4758	-	-	-	-	-	-	-	-	-
rs10188206	2:26142632-26142632	G	intergenic_variant	MODIFIER	-	-	-	-	-	-	-	-	-	-	-	-	-	-	rs10188206	T	T/A/G	-	-	-	-	-	-	-	-	-	-	-	-	-	-	-	-	-	-	-	-	-
rs36014683	2:26142824-26142825	C	intergenic_variant	MODIFIER	-	-	-	-	-	-	-	-	-	-	-	-	-	-	rs36014683	CC	CC/C/CCC/CCCC	-	-	-	-	-	-	-	-	-	-	-	-	-	-	-	-	-	-	-	-	-
rs36014683	2:26142824-26142825	CCC	intergenic_variant	MODIFIER	-	-	-	-	-	-	-	-	-	-	-	-	-	-	rs36014683	CC	CC/C/CCC/CCCC	-	-	-	-	-	-	-	-	-	-	-	0.5066	-	-	-	-	-	-	-	-	-
rs36014683	2:26142824-26142825	CCCC	intergenic_variant	MODIFIER	-	-	-	-	-	-	-	-	-	-	-	-	-	-	rs36014683	CC	CC/C/CCC/CCCC	-	-	-	-	-	-	-	-	-	-	-	-	-	-	-	-	-	-	-	-	-
rs6727717	2:26142857-26142857	A	intergenic_variant	MODIFIER	-	-	-	-	-	-	-	-	-	-	-	-	-	-	rs6727717	G	G/A/C/T	-	-	-	-	-	-	-	-	-	-	-	-	-	-	-	-	-	-	-	-	-
rs6727717	2:26142857-26142857	C	intergenic_variant	MODIFIER	-	-	-	-	-	-	-	-	-	-	-	-	-	-	rs6727717	G	G/A/C/T	-	-	-	-	-	-	-	-	-	-	-	0.5066	-	-	-	-	-	-	-	-	-
rs6727717	2:26142857-26142857	T	intergenic_variant	MODIFIER	-	-	-	-	-	-	-	-	-	-	-	-	-	-	rs6727717	G	G/A/C/T	-	-	-	-	-	-	-	-	-	-	-	-	-	-	-	-	-	-	-	-	-
rs62127753	2:26143069-26143069	T	intergenic_variant	MODIFIER	-	-	-	-	-	-	-	-	-	-	-	-	-	-	rs62127753	C	C/T	-	-	-	-	-	-	-	-	-	-	-	0.4495	-	-	-	-	-	-	-	-	-
rs13419656	2:26143180-26143180	A	regulatory_region_variant	MODIFIER	-	-	RegulatoryFeature	ENSR00001917294	TF_binding_site	-	-	-	-	-	-	-	-	-	rs13419656	G	G/A/C	-	-	-	-	-	-	-	-	-	-	-	-	-	-	-	-	-	-	-	-	-
rs13419656	2:26143180-26143180	C	regulatory_region_variant	MODIFIER	-	-	RegulatoryFeature	ENSR00001917294	TF_binding_site	-	-	-	-	-	-	-	-	-	rs13419656	G	G/A/C	-	-	-	-	-	-	-	-	-	-	-	0.5070	-	-	-	-	-	-	-	-	-
rs13419656	2:26143180-26143180	A	intergenic_variant	MODIFIER	-	-	-	-	-	-	-	-	-	-	-	-	-	-	rs13419656	G	G/A/C	-	-	-	-	-	-	-	-	-	-	-	-	-	-	-	-	-	-	-	-	-
rs13419656	2:26143180-26143180	C	intergenic_variant	MODIFIER	-	-	-	-	-	-	-	-	-	-	-	-	-	-	rs13419656	G	G/A/C	-	-	-	-	-	-	-	-	-	-	-	0.5070	-	-	-	-	-	-	-	-	-
rs13408201	2:26143340-26143340	G	regulatory_region_variant	MODIFIER	-	-	RegulatoryFeature	ENSR00001917294	TF_binding_site	-	-	-	-	-	-	-	-	-	rs13408201	A	A/G	-	-	-	-	-	-	-	-	-	-	-	0.5070	-	-	-	-	-	-	-	-	-
rs13408201	2:26143340-26143340	G	intergenic_variant	MODIFIER	-	-	-	-	-	-	-	-	-	-	-	-	-	-	rs13408201	A	A/G	-	-	-	-	-	-	-	-	-	-	-	0.5070	-	-	-	-	-	-	-	-	-
rs6546611	2:26143786-26143786	T	intergenic_variant	MODIFIER	-	-	-	-	-	-	-	-	-	-	-	-	-	-	rs6546611	C	C/T	-	-	-	-	-	-	-	-	-	-	-	0.4509	-	-	-	-	-	-	-	-	-
rs34135900	2:26143864-26143864	TATCATCAT	intergenic_variant	MODIFIER	-	-	-	-	-	-	-	-	-	-	-	-	-	-	-	-	ATCATCAT/ATCATCATTATCATCAT	-	-	-	-	-	-	-	-	-	-	-	-	-	-	-	-	-	-	-	-	-
rs11409114	2:26143920-26143920	T	intergenic_variant	MODIFIER	-	-	-	-	-	-	-	-	-	-	-	-	-	-	rs11409114	-	-/T	-	-	-	-	-	-	-	-	-	-	-	0.4778	-	-	-	-	-	-	-	-	-
rs138548937	2:26144432-26144433	-	intergenic_variant	MODIFIER	-	-	-	-	-	-	-	-	-	-	-	-	-	-	rs138548937	G	G/-	-	-	-	-	-	-	-	-	-	-	-	0.5060	-	-	-	-	-	-	-	-	-
rs62127754	2:26144517-26144517	G	downstream_gene_variant	MODIFIER	KIF3C	ENSG00000084731	Transcript	ENST00000264712.3	protein_coding	-	-	-	-	-	-	-	-	-	rs62127754	A	A/G	4954	-1	-	HGNC	6321	-	-	-	-	-	-	0.4780	-	-	-	-	-	-	-	-	-
rs62127754	2:26144517-26144517	G	downstream_gene_variant	MODIFIER	KIF3C	ENSG00000084731	Transcript	ENST00000417737.1	nonsense_mediated_decay	-	-	-	-	-	-	-	-	-	rs62127754	A	A/G	4954	-1	-	HGNC	6321	-	-	-	-	-	-	0.4780	-	-	-	-	-	-	-	-	-
rs62127754	2:26144517-26144517	G	downstream_gene_variant	MODIFIER	KIF3C	ENSG00000084731	Transcript	ENST00000455394.1	nonsense_mediated_decay	-	-	-	-	-	-	-	-	-	rs62127754	A	A/G	4954	-1	-	HGNC	6321	-	-	-	-	-	-	0.4780	-	-	-	-	-	-	-	-	-
rs10209951	2:26144986-26144986	A	downstream_gene_variant	MODIFIER	KIF3C	ENSG00000084731	Transcript	ENST00000264712.3	protein_coding	-	-	-	-	-	-	-	-	-	rs10209951	C	C/A/G/T	4485	-1	-	HGNC	6321	-	-	-	-	-	-	-	-	-	-	-	-	-	-	-	-
rs10209951	2:26144986-26144986	G	downstream_gene_variant	MODIFIER	KIF3C	ENSG00000084731	Transcript	ENST00000264712.3	protein_coding	-	-	-	-	-	-	-	-	-	rs10209951	C	C/A/G/T	4485	-1	-	HGNC	6321	-	-	-	-	-	-	0.5064	-	-	-	-	-	-	-	-	-
rs10209951	2:26144986-26144986	T	downstream_gene_variant	MODIFIER	KIF3C	ENSG00000084731	Transcript	ENST00000264712.3	protein_coding	-	-	-	-	-	-	-	-	-	rs10209951	C	C/A/G/T	4485	-1	-	HGNC	6321	-	-	-	-	-	-	-	-	-	-	-	-	-	-	-	-
rs10209951	2:26144986-26144986	A	downstream_gene_variant	MODIFIER	KIF3C	ENSG00000084731	Transcript	ENST00000417737.1	nonsense_mediated_decay	-	-	-	-	-	-	-	-	-	rs10209951	C	C/A/G/T	4485	-1	-	HGNC	6321	-	-	-	-	-	-	-	-	-	-	-	-	-	-	-	-
rs10209951	2:26144986-26144986	G	downstream_gene_variant	MODIFIER	KIF3C	ENSG00000084731	Transcript	ENST00000417737.1	nonsense_mediated_decay	-	-	-	-	-	-	-	-	-	rs10209951	C	C/A/G/T	4485	-1	-	HGNC	6321	-	-	-	-	-	-	0.5064	-	-	-	-	-	-	-	-	-
rs10209951	2:26144986-26144986	T	downstream_gene_variant	MODIFIER	KIF3C	ENSG00000084731	Transcript	ENST00000417737.1	nonsense_mediated_decay	-	-	-	-	-	-	-	-	-	rs10209951	C	C/A/G/T	4485	-1	-	HGNC	6321	-	-	-	-	-	-	-	-	-	-	-	-	-	-	-	-
rs10209951	2:26144986-26144986	A	downstream_gene_variant	MODIFIER	KIF3C	ENSG00000084731	Transcript	ENST00000455394.1	nonsense_mediated_decay	-	-	-	-	-	-	-	-	-	rs10209951	C	C/A/G/T	4485	-1	-	HGNC	6321	-	-	-	-	-	-	-	-	-	-	-	-	-	-	-	-
rs10209951	2:26144986-26144986	G	downstream_gene_variant	MODIFIER	KIF3C	ENSG00000084731	Transcript	ENST00000455394.1	nonsense_mediated_decay	-	-	-	-	-	-	-	-	-	rs10209951	C	C/A/G/T	4485	-1	-	HGNC	6321	-	-	-	-	-	-	0.5064	-	-	-	-	-	-	-	-	-
rs10209951	2:26144986-26144986	T	downstream_gene_variant	MODIFIER	KIF3C	ENSG00000084731	Transcript	ENST00000455394.1	nonsense_mediated_decay	-	-	-	-	-	-	-	-	-	rs10209951	C	C/A/G/T	4485	-1	-	HGNC	6321	-	-	-	-	-	-	-	-	-	-	-	-	-	-	-	-
rs7559152	2:26145185-26145185	A	downstream_gene_variant	MODIFIER	KIF3C	ENSG00000084731	Transcript	ENST00000264712.3	protein_coding	-	-	-	-	-	-	-	-	-	rs7559152	T	T/A/C	4286	-1	-	HGNC	6321	-	-	-	-	-	-	-	-	-	-	-	-	-	-	-	-
rs7559152	2:26145185-26145185	C	downstream_gene_variant	MODIFIER	KIF3C	ENSG00000084731	Transcript	ENST00000264712.3	protein_coding	-	-	-	-	-	-	-	-	-	rs7559152	T	T/A/C	4286	-1	-	HGNC	6321	-	-	-	-	-	-	0.4782	-	-	-	-	-	-	-	-	-
rs7559152	2:26145185-26145185	A	downstream_gene_variant	MODIFIER	KIF3C	ENSG00000084731	Transcript	ENST00000417737.1	nonsense_mediated_decay	-	-	-	-	-	-	-	-	-	rs7559152	T	T/A/C	4286	-1	-	HGNC	6321	-	-	-	-	-	-	-	-	-	-	-	-	-	-	-	-
rs7559152	2:26145185-26145185	C	downstream_gene_variant	MODIFIER	KIF3C	ENSG00000084731	Transcript	ENST00000417737.1	nonsense_mediated_decay	-	-	-	-	-	-	-	-	-	rs7559152	T	T/A/C	4286	-1	-	HGNC	6321	-	-	-	-	-	-	0.4782	-	-	-	-	-	-	-	-	-
rs7559152	2:26145185-26145185	A	downstream_gene_variant	MODIFIER	KIF3C	ENSG00000084731	Transcript	ENST00000455394.1	nonsense_mediated_decay	-	-	-	-	-	-	-	-	-	rs7559152	T	T/A/C	4286	-1	-	HGNC	6321	-	-	-	-	-	-	-	-	-	-	-	-	-	-	-	-
rs7559152	2:26145185-26145185	C	downstream_gene_variant	MODIFIER	KIF3C	ENSG00000084731	Transcript	ENST00000455394.1	nonsense_mediated_decay	-	-	-	-	-	-	-	-	-	rs7559152	T	T/A/C	4286	-1	-	HGNC	6321	-	-	-	-	-	-	0.4782	-	-	-	-	-	-	-	-	-
rs10178181	2:26145774-26145774	G	downstream_gene_variant	MODIFIER	KIF3C	ENSG00000084731	Transcript	ENST00000264712.3	protein_coding	-	-	-	-	-	-	-	-	-	rs10178181	A	A/G/T	3697	-1	-	HGNC	6321	-	-	-	-	-	-	0.4782	-	-	-	-	-	-	-	-	-
rs10178181	2:26145774-26145774	T	downstream_gene_variant	MODIFIER	KIF3C	ENSG00000084731	Transcript	ENST00000264712.3	protein_coding	-	-	-	-	-	-	-	-	-	rs10178181	A	A/G/T	3697	-1	-	HGNC	6321	-	-	-	-	-	-	-	-	-	-	-	-	-	-	-	-
rs10178181	2:26145774-26145774	G	downstream_gene_variant	MODIFIER	KIF3C	ENSG00000084731	Transcript	ENST00000417737.1	nonsense_mediated_decay	-	-	-	-	-	-	-	-	-	rs10178181	A	A/G/T	3697	-1	-	HGNC	6321	-	-	-	-	-	-	0.4782	-	-	-	-	-	-	-	-	-
rs10178181	2:26145774-26145774	T	downstream_gene_variant	MODIFIER	KIF3C	ENSG00000084731	Transcript	ENST00000417737.1	nonsense_mediated_decay	-	-	-	-	-	-	-	-	-	rs10178181	A	A/G/T	3697	-1	-	HGNC	6321	-	-	-	-	-	-	-	-	-	-	-	-	-	-	-	-
rs10178181	2:26145774-26145774	G	downstream_gene_variant	MODIFIER	KIF3C	ENSG00000084731	Transcript	ENST00000455394.1	nonsense_mediated_decay	-	-	-	-	-	-	-	-	-	rs10178181	A	A/G/T	3697	-1	-	HGNC	6321	-	-	-	-	-	-	0.4782	-	-	-	-	-	-	-	-	-
rs10178181	2:26145774-26145774	T	downstream_gene_variant	MODIFIER	KIF3C	ENSG00000084731	Transcript	ENST00000455394.1	nonsense_mediated_decay	-	-	-	-	-	-	-	-	-	rs10178181	A	A/G/T	3697	-1	-	HGNC	6321	-	-	-	-	-	-	-	-	-	-	-	-	-	-	-	-
rs4296386	2:26146471-26146471	T	downstream_gene_variant	MODIFIER	KIF3C	ENSG00000084731	Transcript	ENST00000264712.3	protein_coding	-	-	-	-	-	-	-	-	-	rs4296386	C	C/T	3000	-1	-	HGNC	6321	-	-	-	-	-	-	0.3980	-	-	-	-	-	-	-	-	-
rs4296386	2:26146471-26146471	T	downstream_gene_variant	MODIFIER	KIF3C	ENSG00000084731	Transcript	ENST00000417737.1	nonsense_mediated_decay	-	-	-	-	-	-	-	-	-	rs4296386	C	C/T	3000	-1	-	HGNC	6321	-	-	-	-	-	-	0.3980	-	-	-	-	-	-	-	-	-
rs4296386	2:26146471-26146471	T	downstream_gene_variant	MODIFIER	KIF3C	ENSG00000084731	Transcript	ENST00000455394.1	nonsense_mediated_decay	-	-	-	-	-	-	-	-	-	rs4296386	C	C/T	3000	-1	-	HGNC	6321	-	-	-	-	-	-	0.3980	-	-	-	-	-	-	-	-	-
rs6546613	2:26148521-26148521	A	downstream_gene_variant	MODIFIER	KIF3C	ENSG00000084731	Transcript	ENST00000264712.3	protein_coding	-	-	-	-	-	-	-	-	-	rs6546613	C	C/A/T	950	-1	-	HGNC	6321	-	-	-	-	-	-	-	-	-	-	-	-	-	-	-	-
rs6546613	2:26148521-26148521	T	downstream_gene_variant	MODIFIER	KIF3C	ENSG00000084731	Transcript	ENST00000264712.3	protein_coding	-	-	-	-	-	-	-	-	-	rs6546613	C	C/A/T	950	-1	-	HGNC	6321	-	-	-	-	-	-	0.4830	-	-	-	-	-	-	-	-	-
rs6546613	2:26148521-26148521	A	downstream_gene_variant	MODIFIER	KIF3C	ENSG00000084731	Transcript	ENST00000405914.1	protein_coding	-	-	-	-	-	-	-	-	-	rs6546613	C	C/A/T	3101	-1	-	HGNC	6321	-	-	-	-	-	-	-	-	-	-	-	-	-	-	-	-
rs6546613	2:26148521-26148521	T	downstream_gene_variant	MODIFIER	KIF3C	ENSG00000084731	Transcript	ENST00000405914.1	protein_coding	-	-	-	-	-	-	-	-	-	rs6546613	C	C/A/T	3101	-1	-	HGNC	6321	-	-	-	-	-	-	0.4830	-	-	-	-	-	-	-	-	-
rs6546613	2:26148521-26148521	A	downstream_gene_variant	MODIFIER	KIF3C	ENSG00000084731	Transcript	ENST00000417737.1	nonsense_mediated_decay	-	-	-	-	-	-	-	-	-	rs6546613	C	C/A/T	950	-1	-	HGNC	6321	-	-	-	-	-	-	-	-	-	-	-	-	-	-	-	-
rs6546613	2:26148521-26148521	T	downstream_gene_variant	MODIFIER	KIF3C	ENSG00000084731	Transcript	ENST00000417737.1	nonsense_mediated_decay	-	-	-	-	-	-	-	-	-	rs6546613	C	C/A/T	950	-1	-	HGNC	6321	-	-	-	-	-	-	0.4830	-	-	-	-	-	-	-	-	-
rs6546613	2:26148521-26148521	A	downstream_gene_variant	MODIFIER	KIF3C	ENSG00000084731	Transcript	ENST00000455394.1	nonsense_mediated_decay	-	-	-	-	-	-	-	-	-	rs6546613	C	C/A/T	950	-1	-	HGNC	6321	-	-	-	-	-	-	-	-	-	-	-	-	-	-	-	-
rs6546613	2:26148521-26148521	T	downstream_gene_variant	MODIFIER	KIF3C	ENSG00000084731	Transcript	ENST00000455394.1	nonsense_mediated_decay	-	-	-	-	-	-	-	-	-	rs6546613	C	C/A/T	950	-1	-	HGNC	6321	-	-	-	-	-	-	0.4830	-	-	-	-	-	-	-	-	-
rs6546613	2:26148521-26148521	A	downstream_gene_variant	MODIFIER	KIF3C	ENSG00000084731	Transcript	ENST00000496378.1	processed_transcript	-	-	-	-	-	-	-	-	-	rs6546613	C	C/A/T	3767	-1	-	HGNC	6321	-	-	-	-	-	-	-	-	-	-	-	-	-	-	-	-
rs6546613	2:26148521-26148521	T	downstream_gene_variant	MODIFIER	KIF3C	ENSG00000084731	Transcript	ENST00000496378.1	processed_transcript	-	-	-	-	-	-	-	-	-	rs6546613	C	C/A/T	3767	-1	-	HGNC	6321	-	-	-	-	-	-	0.4830	-	-	-	-	-	-	-	-	-
rs6546614	2:26148616-26148616	T	downstream_gene_variant	MODIFIER	KIF3C	ENSG00000084731	Transcript	ENST00000264712.3	protein_coding	-	-	-	-	-	-	-	-	-	rs6546614	C	C/T	855	-1	-	HGNC	6321	-	-	-	-	-	-	0.4822	-	-	-	-	-	-	-	-	-
rs6546614	2:26148616-26148616	T	downstream_gene_variant	MODIFIER	KIF3C	ENSG00000084731	Transcript	ENST00000405914.1	protein_coding	-	-	-	-	-	-	-	-	-	rs6546614	C	C/T	3006	-1	-	HGNC	6321	-	-	-	-	-	-	0.4822	-	-	-	-	-	-	-	-	-
rs6546614	2:26148616-26148616	T	downstream_gene_variant	MODIFIER	KIF3C	ENSG00000084731	Transcript	ENST00000417737.1	nonsense_mediated_decay	-	-	-	-	-	-	-	-	-	rs6546614	C	C/T	855	-1	-	HGNC	6321	-	-	-	-	-	-	0.4822	-	-	-	-	-	-	-	-	-
rs6546614	2:26148616-26148616	T	downstream_gene_variant	MODIFIER	KIF3C	ENSG00000084731	Transcript	ENST00000455394.1	nonsense_mediated_decay	-	-	-	-	-	-	-	-	-	rs6546614	C	C/T	855	-1	-	HGNC	6321	-	-	-	-	-	-	0.4822	-	-	-	-	-	-	-	-	-
rs6546614	2:26148616-26148616	T	downstream_gene_variant	MODIFIER	KIF3C	ENSG00000084731	Transcript	ENST00000496378.1	processed_transcript	-	-	-	-	-	-	-	-	-	rs6546614	C	C/T	3672	-1	-	HGNC	6321	-	-	-	-	-	-	0.4822	-	-	-	-	-	-	-	-	-
rs6546615	2:26148733-26148733	G	downstream_gene_variant	MODIFIER	KIF3C	ENSG00000084731	Transcript	ENST00000264712.3	protein_coding	-	-	-	-	-	-	-	-	-	rs6546615	C	C/G	738	-1	-	HGNC	6321	-	-	-	-	-	-	0.3974	-	-	-	-	-	-	-	-	-
rs6546615	2:26148733-26148733	G	downstream_gene_variant	MODIFIER	KIF3C	ENSG00000084731	Transcript	ENST00000405914.1	protein_coding	-	-	-	-	-	-	-	-	-	rs6546615	C	C/G	2889	-1	-	HGNC	6321	-	-	-	-	-	-	0.3974	-	-	-	-	-	-	-	-	-
rs6546615	2:26148733-26148733	G	downstream_gene_variant	MODIFIER	KIF3C	ENSG00000084731	Transcript	ENST00000417737.1	nonsense_mediated_decay	-	-	-	-	-	-	-	-	-	rs6546615	C	C/G	738	-1	-	HGNC	6321	-	-	-	-	-	-	0.3974	-	-	-	-	-	-	-	-	-
rs6546615	2:26148733-26148733	G	downstream_gene_variant	MODIFIER	KIF3C	ENSG00000084731	Transcript	ENST00000455394.1	nonsense_mediated_decay	-	-	-	-	-	-	-	-	-	rs6546615	C	C/G	738	-1	-	HGNC	6321	-	-	-	-	-	-	0.3974	-	-	-	-	-	-	-	-	-
rs6546615	2:26148733-26148733	G	downstream_gene_variant	MODIFIER	KIF3C	ENSG00000084731	Transcript	ENST00000496378.1	processed_transcript	-	-	-	-	-	-	-	-	-	rs6546615	C	C/G	3555	-1	-	HGNC	6321	-	-	-	-	-	-	0.3974	-	-	-	-	-	-	-	-	-
rs10201610	2:26149231-26149231	C	downstream_gene_variant	MODIFIER	KIF3C	ENSG00000084731	Transcript	ENST00000264712.3	protein_coding	-	-	-	-	-	-	-	-	-	rs10201610	G	G/C/T	240	-1	-	HGNC	6321	-	-	-	-	-	-	-	-	-	-	-	-	-	-	-	-
rs10201610	2:26149231-26149231	T	downstream_gene_variant	MODIFIER	KIF3C	ENSG00000084731	Transcript	ENST00000264712.3	protein_coding	-	-	-	-	-	-	-	-	-	rs10201610	G	G/C/T	240	-1	-	HGNC	6321	-	-	-	-	-	-	0.5144	-	-	-	-	-	-	-	-	-
rs10201610	2:26149231-26149231	C	downstream_gene_variant	MODIFIER	KIF3C	ENSG00000084731	Transcript	ENST00000405914.1	protein_coding	-	-	-	-	-	-	-	-	-	rs10201610	G	G/C/T	2391	-1	-	HGNC	6321	-	-	-	-	-	-	-	-	-	-	-	-	-	-	-	-
rs10201610	2:26149231-26149231	T	downstream_gene_variant	MODIFIER	KIF3C	ENSG00000084731	Transcript	ENST00000405914.1	protein_coding	-	-	-	-	-	-	-	-	-	rs10201610	G	G/C/T	2391	-1	-	HGNC	6321	-	-	-	-	-	-	0.5144	-	-	-	-	-	-	-	-	-
rs10201610	2:26149231-26149231	C	downstream_gene_variant	MODIFIER	KIF3C	ENSG00000084731	Transcript	ENST00000417737.1	nonsense_mediated_decay	-	-	-	-	-	-	-	-	-	rs10201610	G	G/C/T	240	-1	-	HGNC	6321	-	-	-	-	-	-	-	-	-	-	-	-	-	-	-	-
rs10201610	2:26149231-26149231	T	downstream_gene_variant	MODIFIER	KIF3C	ENSG00000084731	Transcript	ENST00000417737.1	nonsense_mediated_decay	-	-	-	-	-	-	-	-	-	rs10201610	G	G/C/T	240	-1	-	HGNC	6321	-	-	-	-	-	-	0.5144	-	-	-	-	-	-	-	-	-
rs10201610	2:26149231-26149231	C	downstream_gene_variant	MODIFIER	KIF3C	ENSG00000084731	Transcript	ENST00000455394.1	nonsense_mediated_decay	-	-	-	-	-	-	-	-	-	rs10201610	G	G/C/T	240	-1	-	HGNC	6321	-	-	-	-	-	-	-	-	-	-	-	-	-	-	-	-
rs10201610	2:26149231-26149231	T	downstream_gene_variant	MODIFIER	KIF3C	ENSG00000084731	Transcript	ENST00000455394.1	nonsense_mediated_decay	-	-	-	-	-	-	-	-	-	rs10201610	G	G/C/T	240	-1	-	HGNC	6321	-	-	-	-	-	-	0.5144	-	-	-	-	-	-	-	-	-
rs10201610	2:26149231-26149231	C	downstream_gene_variant	MODIFIER	KIF3C	ENSG00000084731	Transcript	ENST00000496378.1	processed_transcript	-	-	-	-	-	-	-	-	-	rs10201610	G	G/C/T	3057	-1	-	HGNC	6321	-	-	-	-	-	-	-	-	-	-	-	-	-	-	-	-
rs10201610	2:26149231-26149231	T	downstream_gene_variant	MODIFIER	KIF3C	ENSG00000084731	Transcript	ENST00000496378.1	processed_transcript	-	-	-	-	-	-	-	-	-	rs10201610	G	G/C/T	3057	-1	-	HGNC	6321	-	-	-	-	-	-	0.5144	-	-	-	-	-	-	-	-	-
rs1061485	2:26149502-26149502	C	3_prime_UTR_variant	MODIFIER	KIF3C	ENSG00000084731	Transcript	ENST00000264712.3	protein_coding	1	-	-	-	5307	-	-	-	-	rs1061485	A	A/C/G	-	-1	-	HGNC	6321	-	-	-	-	-	-	-	-	-	-	-	-	-	-	-	-
rs1061485	2:26149502-26149502	G	3_prime_UTR_variant	MODIFIER	KIF3C	ENSG00000084731	Transcript	ENST00000264712.3	protein_coding	1	-	-	-	5307	-	-	-	-	rs1061485	A	A/C/G	-	-1	-	HGNC	6321	-	-	-	-	-	-	0.5218	-	-	-	-	-	-	-	-	-
rs1061485	2:26149502-26149502	C	downstream_gene_variant	MODIFIER	KIF3C	ENSG00000084731	Transcript	ENST00000405914.1	protein_coding	-	-	-	-	-	-	-	-	-	rs1061485	A	A/C/G	2120	-1	-	HGNC	6321	-	-	-	-	-	-	-	-	-	-	-	-	-	-	-	-
rs1061485	2:26149502-26149502	G	downstream_gene_variant	MODIFIER	KIF3C	ENSG00000084731	Transcript	ENST00000405914.1	protein_coding	-	-	-	-	-	-	-	-	-	rs1061485	A	A/C/G	2120	-1	-	HGNC	6321	-	-	-	-	-	-	0.5218	-	-	-	-	-	-	-	-	-
rs1061485	2:26149502-26149502	C	3_prime_UTR_variant,NMD_transcript_variant	MODIFIER	KIF3C	ENSG00000084731	Transcript	ENST00000417737.1	nonsense_mediated_decay	1	-	-	-	5421	-	-	-	-	rs1061485	A	A/C/G	-	-1	-	HGNC	6321	-	-	-	-	-	-	-	-	-	-	-	-	-	-	-	-
rs1061485	2:26149502-26149502	G	3_prime_UTR_variant,NMD_transcript_variant	MODIFIER	KIF3C	ENSG00000084731	Transcript	ENST00000417737.1	nonsense_mediated_decay	1	-	-	-	5421	-	-	-	-	rs1061485	A	A/C/G	-	-1	-	HGNC	6321	-	-	-	-	-	-	0.5218	-	-	-	-	-	-	-	-	-
rs1061485	2:26149502-26149502	C	3_prime_UTR_variant,NMD_transcript_variant	MODIFIER	KIF3C	ENSG00000084731	Transcript	ENST00000455394.1	nonsense_mediated_decay	1	-	-	-	5431	-	-	-	-	rs1061485	A	A/C/G	-	-1	-	HGNC	6321	-	-	-	-	-	-	-	-	-	-	-	-	-	-	-	-
rs1061485	2:26149502-26149502	G	3_prime_UTR_variant,NMD_transcript_variant	MODIFIER	KIF3C	ENSG00000084731	Transcript	ENST00000455394.1	nonsense_mediated_decay	1	-	-	-	5431	-	-	-	-	rs1061485	A	A/C/G	-	-1	-	HGNC	6321	-	-	-	-	-	-	0.5218	-	-	-	-	-	-	-	-	-
rs1061485	2:26149502-26149502	C	downstream_gene_variant	MODIFIER	KIF3C	ENSG00000084731	Transcript	ENST00000496378.1	processed_transcript	-	-	-	-	-	-	-	-	-	rs1061485	A	A/C/G	2786	-1	-	HGNC	6321	-	-	-	-	-	-	-	-	-	-	-	-	-	-	-	-
rs1061485	2:26149502-26149502	G	downstream_gene_variant	MODIFIER	KIF3C	ENSG00000084731	Transcript	ENST00000496378.1	processed_transcript	-	-	-	-	-	-	-	-	-	rs1061485	A	A/C/G	2786	-1	-	HGNC	6321	-	-	-	-	-	-	0.5218	-	-	-	-	-	-	-	-	-
rs10202406	2:26149988-26149988	A	3_prime_UTR_variant	MODIFIER	KIF3C	ENSG00000084731	Transcript	ENST00000264712.3	protein_coding	1	-	-	-	4821	-	-	-	-	rs10202406,COSV53099220	G	G/A/C/T	-	-1	-	HGNC	6321	-	-	-	-	-	-	-	-	0.1	0.1	-	-	-	-	-	-
rs10202406	2:26149988-26149988	C	3_prime_UTR_variant	MODIFIER	KIF3C	ENSG00000084731	Transcript	ENST00000264712.3	protein_coding	1	-	-	-	4821	-	-	-	-	rs10202406,COSV53099220	G	G/A/C/T	-	-1	-	HGNC	6321	-	-	-	-	-	-	0.4872	-	0.1	0.1	-	-	-	-	-	-
rs10202406	2:26149988-26149988	T	3_prime_UTR_variant	MODIFIER	KIF3C	ENSG00000084731	Transcript	ENST00000264712.3	protein_coding	1	-	-	-	4821	-	-	-	-	rs10202406,COSV53099220	G	G/A/C/T	-	-1	-	HGNC	6321	-	-	-	-	-	-	-	-	0.1	0.1	-	-	-	-	-	-
rs10202406	2:26149988-26149988	A	downstream_gene_variant	MODIFIER	KIF3C	ENSG00000084731	Transcript	ENST00000405914.1	protein_coding	-	-	-	-	-	-	-	-	-	rs10202406,COSV53099220	G	G/A/C/T	1634	-1	-	HGNC	6321	-	-	-	-	-	-	-	-	0.1	0.1	-	-	-	-	-	-
rs10202406	2:26149988-26149988	C	downstream_gene_variant	MODIFIER	KIF3C	ENSG00000084731	Transcript	ENST00000405914.1	protein_coding	-	-	-	-	-	-	-	-	-	rs10202406,COSV53099220	G	G/A/C/T	1634	-1	-	HGNC	6321	-	-	-	-	-	-	0.4872	-	0.1	0.1	-	-	-	-	-	-
rs10202406	2:26149988-26149988	T	downstream_gene_variant	MODIFIER	KIF3C	ENSG00000084731	Transcript	ENST00000405914.1	protein_coding	-	-	-	-	-	-	-	-	-	rs10202406,COSV53099220	G	G/A/C/T	1634	-1	-	HGNC	6321	-	-	-	-	-	-	-	-	0.1	0.1	-	-	-	-	-	-
rs10202406	2:26149988-26149988	A	3_prime_UTR_variant,NMD_transcript_variant	MODIFIER	KIF3C	ENSG00000084731	Transcript	ENST00000417737.1	nonsense_mediated_decay	1	-	-	-	4935	-	-	-	-	rs10202406,COSV53099220	G	G/A/C/T	-	-1	-	HGNC	6321	-	-	-	-	-	-	-	-	0.1	0.1	-	-	-	-	-	-
rs10202406	2:26149988-26149988	C	3_prime_UTR_variant,NMD_transcript_variant	MODIFIER	KIF3C	ENSG00000084731	Transcript	ENST00000417737.1	nonsense_mediated_decay	1	-	-	-	4935	-	-	-	-	rs10202406,COSV53099220	G	G/A/C/T	-	-1	-	HGNC	6321	-	-	-	-	-	-	0.4872	-	0.1	0.1	-	-	-	-	-	-
rs10202406	2:26149988-26149988	T	3_prime_UTR_variant,NMD_transcript_variant	MODIFIER	KIF3C	ENSG00000084731	Transcript	ENST00000417737.1	nonsense_mediated_decay	1	-	-	-	4935	-	-	-	-	rs10202406,COSV53099220	G	G/A/C/T	-	-1	-	HGNC	6321	-	-	-	-	-	-	-	-	0.1	0.1	-	-	-	-	-	-
rs10202406	2:26149988-26149988	A	3_prime_UTR_variant,NMD_transcript_variant	MODIFIER	KIF3C	ENSG00000084731	Transcript	ENST00000455394.1	nonsense_mediated_decay	1	-	-	-	4945	-	-	-	-	rs10202406,COSV53099220	G	G/A/C/T	-	-1	-	HGNC	6321	-	-	-	-	-	-	-	-	0.1	0.1	-	-	-	-	-	-
rs10202406	2:26149988-26149988	C	3_prime_UTR_variant,NMD_transcript_variant	MODIFIER	KIF3C	ENSG00000084731	Transcript	ENST00000455394.1	nonsense_mediated_decay	1	-	-	-	4945	-	-	-	-	rs10202406,COSV53099220	G	G/A/C/T	-	-1	-	HGNC	6321	-	-	-	-	-	-	0.4872	-	0.1	0.1	-	-	-	-	-	-
rs10202406	2:26149988-26149988	T	3_prime_UTR_variant,NMD_transcript_variant	MODIFIER	KIF3C	ENSG00000084731	Transcript	ENST00000455394.1	nonsense_mediated_decay	1	-	-	-	4945	-	-	-	-	rs10202406,COSV53099220	G	G/A/C/T	-	-1	-	HGNC	6321	-	-	-	-	-	-	-	-	0.1	0.1	-	-	-	-	-	-
rs10202406	2:26149988-26149988	A	downstream_gene_variant	MODIFIER	KIF3C	ENSG00000084731	Transcript	ENST00000496378.1	processed_transcript	-	-	-	-	-	-	-	-	-	rs10202406,COSV53099220	G	G/A/C/T	2300	-1	-	HGNC	6321	-	-	-	-	-	-	-	-	0.1	0.1	-	-	-	-	-	-
rs10202406	2:26149988-26149988	C	downstream_gene_variant	MODIFIER	KIF3C	ENSG00000084731	Transcript	ENST00000496378.1	processed_transcript	-	-	-	-	-	-	-	-	-	rs10202406,COSV53099220	G	G/A/C/T	2300	-1	-	HGNC	6321	-	-	-	-	-	-	0.4872	-	0.1	0.1	-	-	-	-	-	-
rs10202406	2:26149988-26149988	T	downstream_gene_variant	MODIFIER	KIF3C	ENSG00000084731	Transcript	ENST00000496378.1	processed_transcript	-	-	-	-	-	-	-	-	-	rs10202406,COSV53099220	G	G/A/C/T	2300	-1	-	HGNC	6321	-	-	-	-	-	-	-	-	0.1	0.1	-	-	-	-	-	-
rs34894639	3:135798658-135798658	T	intron_variant	MODIFIER	PPP2R3A	ENSG00000073711	Transcript	ENST00000264977.3	protein_coding	-	7/13	-	-	-	-	-	-	-	rs34894639	C	C/T	-	1	-	HGNC	9307	-	-	-	-	-	-	0.2656	-	-	1	31928498,25961943,37049421,29507422,35213538,36764567	-	-	-	-	-
rs34894639	3:135798658-135798658	T	intron_variant	MODIFIER	PPP2R3A	ENSG00000073711	Transcript	ENST00000334546.2	protein_coding	-	6/12	-	-	-	-	-	-	-	rs34894639	C	C/T	-	1	-	HGNC	9307	-	-	-	-	-	-	0.2656	-	-	1	31928498,25961943,37049421,29507422,35213538,36764567	-	-	-	-	-
rs34894639	3:135798658-135798658	T	intron_variant,NMD_transcript_variant	MODIFIER	PPP2R3A	ENSG00000073711	Transcript	ENST00000447251.2	nonsense_mediated_decay	-	6/7	-	-	-	-	-	-	-	rs34894639	C	C/T	-	1	cds_start_NF	HGNC	9307	-	-	-	-	-	-	0.2656	-	-	1	31928498,25961943,37049421,29507422,35213538,36764567	-	-	-	-	-
rs34894639	3:135798658-135798658	T	intron_variant	MODIFIER	PPP2R3A	ENSG00000073711	Transcript	ENST00000490467.1	protein_coding	-	6/12	-	-	-	-	-	-	-	rs34894639	C	C/T	-	1	-	HGNC	9307	-	-	-	-	-	-	0.2656	-	-	1	31928498,25961943,37049421,29507422,35213538,36764567	-	-	-	-	-
rs34894639	3:135798658-135798658	T	intron_variant	MODIFIER	PPP2R3A	ENSG00000073711	Transcript	ENST00000492624.2	protein_coding	-	6/6	-	-	-	-	-	-	-	rs34894639	C	C/T	-	1	-	HGNC	9307	-	-	-	-	-	-	0.2656	-	-	1	31928498,25961943,37049421,29507422,35213538,36764567	-	-	-	-	-
rs34330586	3:135800409-135800409	G	intron_variant	MODIFIER	PPP2R3A	ENSG00000073711	Transcript	ENST00000264977.3	protein_coding	-	7/13	-	-	-	-	-	-	-	rs34330586	A	A/G/T	-	1	-	HGNC	9307	-	-	-	-	-	-	-	-	-	1	3.6474e+07	-	-	-	-	-
rs34330586	3:135800409-135800409	T	intron_variant	MODIFIER	PPP2R3A	ENSG00000073711	Transcript	ENST00000264977.3	protein_coding	-	7/13	-	-	-	-	-	-	-	rs34330586	A	A/G/T	-	1	-	HGNC	9307	-	-	-	-	-	-	0.2831	-	-	1	3.6474e+07	-	-	-	-	-
rs34330586	3:135800409-135800409	G	intron_variant	MODIFIER	PPP2R3A	ENSG00000073711	Transcript	ENST00000334546.2	protein_coding	-	6/12	-	-	-	-	-	-	-	rs34330586	A	A/G/T	-	1	-	HGNC	9307	-	-	-	-	-	-	-	-	-	1	3.6474e+07	-	-	-	-	-
rs34330586	3:135800409-135800409	T	intron_variant	MODIFIER	PPP2R3A	ENSG00000073711	Transcript	ENST00000334546.2	protein_coding	-	6/12	-	-	-	-	-	-	-	rs34330586	A	A/G/T	-	1	-	HGNC	9307	-	-	-	-	-	-	0.2831	-	-	1	3.6474e+07	-	-	-	-	-
rs34330586	3:135800409-135800409	G	intron_variant,NMD_transcript_variant	MODIFIER	PPP2R3A	ENSG00000073711	Transcript	ENST00000447251.2	nonsense_mediated_decay	-	6/7	-	-	-	-	-	-	-	rs34330586	A	A/G/T	-	1	cds_start_NF	HGNC	9307	-	-	-	-	-	-	-	-	-	1	3.6474e+07	-	-	-	-	-
rs34330586	3:135800409-135800409	T	intron_variant,NMD_transcript_variant	MODIFIER	PPP2R3A	ENSG00000073711	Transcript	ENST00000447251.2	nonsense_mediated_decay	-	6/7	-	-	-	-	-	-	-	rs34330586	A	A/G/T	-	1	cds_start_NF	HGNC	9307	-	-	-	-	-	-	0.2831	-	-	1	3.6474e+07	-	-	-	-	-
rs34330586	3:135800409-135800409	G	intron_variant	MODIFIER	PPP2R3A	ENSG00000073711	Transcript	ENST00000490467.1	protein_coding	-	6/12	-	-	-	-	-	-	-	rs34330586	A	A/G/T	-	1	-	HGNC	9307	-	-	-	-	-	-	-	-	-	1	3.6474e+07	-	-	-	-	-
rs34330586	3:135800409-135800409	T	intron_variant	MODIFIER	PPP2R3A	ENSG00000073711	Transcript	ENST00000490467.1	protein_coding	-	6/12	-	-	-	-	-	-	-	rs34330586	A	A/G/T	-	1	-	HGNC	9307	-	-	-	-	-	-	0.2831	-	-	1	3.6474e+07	-	-	-	-	-
rs34330586	3:135800409-135800409	G	intron_variant	MODIFIER	PPP2R3A	ENSG00000073711	Transcript	ENST00000492624.2	protein_coding	-	6/6	-	-	-	-	-	-	-	rs34330586	A	A/G/T	-	1	-	HGNC	9307	-	-	-	-	-	-	-	-	-	1	3.6474e+07	-	-	-	-	-
rs34330586	3:135800409-135800409	T	intron_variant	MODIFIER	PPP2R3A	ENSG00000073711	Transcript	ENST00000492624.2	protein_coding	-	6/6	-	-	-	-	-	-	-	rs34330586	A	A/G/T	-	1	-	HGNC	9307	-	-	-	-	-	-	0.2831	-	-	1	3.6474e+07	-	-	-	-	-
rs61791721	3:135804550-135804550	A	intron_variant	MODIFIER	PPP2R3A	ENSG00000073711	Transcript	ENST00000264977.3	protein_coding	-	8/13	-	-	-	-	-	-	-	rs61791721	T	T/A/C	-	1	-	HGNC	9307	-	-	-	-	-	-	0.2648	-	-	1	36073519,31669095,35213538	-	-	-	-	-
rs61791721	3:135804550-135804550	C	intron_variant	MODIFIER	PPP2R3A	ENSG00000073711	Transcript	ENST00000264977.3	protein_coding	-	8/13	-	-	-	-	-	-	-	rs61791721	T	T/A/C	-	1	-	HGNC	9307	-	-	-	-	-	-	-	-	-	1	36073519,31669095,35213538	-	-	-	-	-
rs61791721	3:135804550-135804550	A	intron_variant	MODIFIER	PPP2R3A	ENSG00000073711	Transcript	ENST00000334546.2	protein_coding	-	7/12	-	-	-	-	-	-	-	rs61791721	T	T/A/C	-	1	-	HGNC	9307	-	-	-	-	-	-	0.2648	-	-	1	36073519,31669095,35213538	-	-	-	-	-
rs61791721	3:135804550-135804550	C	intron_variant	MODIFIER	PPP2R3A	ENSG00000073711	Transcript	ENST00000334546.2	protein_coding	-	7/12	-	-	-	-	-	-	-	rs61791721	T	T/A/C	-	1	-	HGNC	9307	-	-	-	-	-	-	-	-	-	1	36073519,31669095,35213538	-	-	-	-	-
rs61791721	3:135804550-135804550	A	intron_variant,NMD_transcript_variant	MODIFIER	PPP2R3A	ENSG00000073711	Transcript	ENST00000447251.2	nonsense_mediated_decay	-	7/7	-	-	-	-	-	-	-	rs61791721	T	T/A/C	-	1	cds_start_NF	HGNC	9307	-	-	-	-	-	-	0.2648	-	-	1	36073519,31669095,35213538	-	-	-	-	-
rs61791721	3:135804550-135804550	C	intron_variant,NMD_transcript_variant	MODIFIER	PPP2R3A	ENSG00000073711	Transcript	ENST00000447251.2	nonsense_mediated_decay	-	7/7	-	-	-	-	-	-	-	rs61791721	T	T/A/C	-	1	cds_start_NF	HGNC	9307	-	-	-	-	-	-	-	-	-	1	36073519,31669095,35213538	-	-	-	-	-
rs61791721	3:135804550-135804550	A	intron_variant	MODIFIER	PPP2R3A	ENSG00000073711	Transcript	ENST00000490467.1	protein_coding	-	7/12	-	-	-	-	-	-	-	rs61791721	T	T/A/C	-	1	-	HGNC	9307	-	-	-	-	-	-	0.2648	-	-	1	36073519,31669095,35213538	-	-	-	-	-
rs61791721	3:135804550-135804550	C	intron_variant	MODIFIER	PPP2R3A	ENSG00000073711	Transcript	ENST00000490467.1	protein_coding	-	7/12	-	-	-	-	-	-	-	rs61791721	T	T/A/C	-	1	-	HGNC	9307	-	-	-	-	-	-	-	-	-	1	36073519,31669095,35213538	-	-	-	-	-
rs61791721	3:135804550-135804550	A	downstream_gene_variant	MODIFIER	PPP2R3A	ENSG00000073711	Transcript	ENST00000492624.2	protein_coding	-	-	-	-	-	-	-	-	-	rs61791721	T	T/A/C	3285	1	-	HGNC	9307	-	-	-	-	-	-	0.2648	-	-	1	36073519,31669095,35213538	-	-	-	-	-
rs61791721	3:135804550-135804550	C	downstream_gene_variant	MODIFIER	PPP2R3A	ENSG00000073711	Transcript	ENST00000492624.2	protein_coding	-	-	-	-	-	-	-	-	-	rs61791721	T	T/A/C	3285	1	-	HGNC	9307	-	-	-	-	-	-	-	-	-	1	36073519,31669095,35213538	-	-	-	-	-
rs61791721	3:135804550-135804550	A	downstream_gene_variant	MODIFIER	RP11-305O4.3	ENSG00000273455	Transcript	ENST00000608883.1	antisense	-	-	-	-	-	-	-	-	-	rs61791721	T	T/A/C	1767	-1	-	Clone_based_vega_gene	-	-	-	-	-	-	-	0.2648	-	-	1	36073519,31669095,35213538	-	-	-	-	-
rs61791721	3:135804550-135804550	C	downstream_gene_variant	MODIFIER	RP11-305O4.3	ENSG00000273455	Transcript	ENST00000608883.1	antisense	-	-	-	-	-	-	-	-	-	rs61791721	T	T/A/C	1767	-1	-	Clone_based_vega_gene	-	-	-	-	-	-	-	-	-	-	1	36073519,31669095,35213538	-	-	-	-	-
rs4678322	3:135812523-135812523	T	intron_variant	MODIFIER	PPP2R3A	ENSG00000073711	Transcript	ENST00000264977.3	protein_coding	-	10/13	-	-	-	-	-	-	-	rs4678322	G	G/T	-	1	-	HGNC	9307	-	-	-	-	-	-	0.2636	-	-	1	36329257	-	-	-	-	-
rs4678322	3:135812523-135812523	T	intron_variant	MODIFIER	PPP2R3A	ENSG00000073711	Transcript	ENST00000334546.2	protein_coding	-	9/12	-	-	-	-	-	-	-	rs4678322	G	G/T	-	1	-	HGNC	9307	-	-	-	-	-	-	0.2636	-	-	1	36329257	-	-	-	-	-
rs4678322	3:135812523-135812523	T	intron_variant	MODIFIER	PPP2R3A	ENSG00000073711	Transcript	ENST00000490467.1	protein_coding	-	9/12	-	-	-	-	-	-	-	rs4678322	G	G/T	-	1	-	HGNC	9307	-	-	-	-	-	-	0.2636	-	-	1	36329257	-	-	-	-	-
rs4678361	3:135833005-135833005	C	intron_variant	MODIFIER	PPP2R3A	ENSG00000073711	Transcript	ENST00000264977.3	protein_coding	-	13/13	-	-	-	-	-	-	-	rs4678361	A	A/C/G/T	-	1	-	HGNC	9307	-	-	-	-	-	-	-	-	-	-	-	-	-	-	-	-
rs4678361	3:135833005-135833005	G	intron_variant	MODIFIER	PPP2R3A	ENSG00000073711	Transcript	ENST00000264977.3	protein_coding	-	13/13	-	-	-	-	-	-	-	rs4678361	A	A/C/G/T	-	1	-	HGNC	9307	-	-	-	-	-	-	0.7568	-	-	-	-	-	-	-	-	-
rs4678361	3:135833005-135833005	T	intron_variant	MODIFIER	PPP2R3A	ENSG00000073711	Transcript	ENST00000264977.3	protein_coding	-	13/13	-	-	-	-	-	-	-	rs4678361	A	A/C/G/T	-	1	-	HGNC	9307	-	-	-	-	-	-	-	-	-	-	-	-	-	-	-	-
rs4678361	3:135833005-135833005	C	intron_variant	MODIFIER	PPP2R3A	ENSG00000073711	Transcript	ENST00000334546.2	protein_coding	-	12/12	-	-	-	-	-	-	-	rs4678361	A	A/C/G/T	-	1	-	HGNC	9307	-	-	-	-	-	-	-	-	-	-	-	-	-	-	-	-
rs4678361	3:135833005-135833005	G	intron_variant	MODIFIER	PPP2R3A	ENSG00000073711	Transcript	ENST00000334546.2	protein_coding	-	12/12	-	-	-	-	-	-	-	rs4678361	A	A/C/G/T	-	1	-	HGNC	9307	-	-	-	-	-	-	0.7568	-	-	-	-	-	-	-	-	-
rs4678361	3:135833005-135833005	T	intron_variant	MODIFIER	PPP2R3A	ENSG00000073711	Transcript	ENST00000334546.2	protein_coding	-	12/12	-	-	-	-	-	-	-	rs4678361	A	A/C/G/T	-	1	-	HGNC	9307	-	-	-	-	-	-	-	-	-	-	-	-	-	-	-	-
rs4678361	3:135833005-135833005	C	intron_variant	MODIFIER	PPP2R3A	ENSG00000073711	Transcript	ENST00000490467.1	protein_coding	-	12/12	-	-	-	-	-	-	-	rs4678361	A	A/C/G/T	-	1	-	HGNC	9307	-	-	-	-	-	-	-	-	-	-	-	-	-	-	-	-
rs4678361	3:135833005-135833005	G	intron_variant	MODIFIER	PPP2R3A	ENSG00000073711	Transcript	ENST00000490467.1	protein_coding	-	12/12	-	-	-	-	-	-	-	rs4678361	A	A/C/G/T	-	1	-	HGNC	9307	-	-	-	-	-	-	0.7568	-	-	-	-	-	-	-	-	-
rs4678361	3:135833005-135833005	T	intron_variant	MODIFIER	PPP2R3A	ENSG00000073711	Transcript	ENST00000490467.1	protein_coding	-	12/12	-	-	-	-	-	-	-	rs4678361	A	A/C/G/T	-	1	-	HGNC	9307	-	-	-	-	-	-	-	-	-	-	-	-	-	-	-	-
rs9840812	3:135843162-135843162	A	intron_variant	MODIFIER	PPP2R3A	ENSG00000073711	Transcript	ENST00000264977.3	protein_coding	-	13/13	-	-	-	-	-	-	-	rs9840812	C	C/A/G/T	-	1	-	HGNC	9307	-	-	-	-	-	-	-	-	-	1	26561523	-	-	-	-	-
rs9840812	3:135843162-135843162	G	intron_variant	MODIFIER	PPP2R3A	ENSG00000073711	Transcript	ENST00000264977.3	protein_coding	-	13/13	-	-	-	-	-	-	-	rs9840812	C	C/A/G/T	-	1	-	HGNC	9307	-	-	-	-	-	-	-	-	-	1	26561523	-	-	-	-	-
rs9840812	3:135843162-135843162	T	intron_variant	MODIFIER	PPP2R3A	ENSG00000073711	Transcript	ENST00000264977.3	protein_coding	-	13/13	-	-	-	-	-	-	-	rs9840812	C	C/A/G/T	-	1	-	HGNC	9307	-	-	-	-	-	-	0.7560	-	-	1	26561523	-	-	-	-	-
rs9840812	3:135843162-135843162	A	intron_variant	MODIFIER	PPP2R3A	ENSG00000073711	Transcript	ENST00000334546.2	protein_coding	-	12/12	-	-	-	-	-	-	-	rs9840812	C	C/A/G/T	-	1	-	HGNC	9307	-	-	-	-	-	-	-	-	-	1	26561523	-	-	-	-	-
rs9840812	3:135843162-135843162	G	intron_variant	MODIFIER	PPP2R3A	ENSG00000073711	Transcript	ENST00000334546.2	protein_coding	-	12/12	-	-	-	-	-	-	-	rs9840812	C	C/A/G/T	-	1	-	HGNC	9307	-	-	-	-	-	-	-	-	-	1	26561523	-	-	-	-	-
rs9840812	3:135843162-135843162	T	intron_variant	MODIFIER	PPP2R3A	ENSG00000073711	Transcript	ENST00000334546.2	protein_coding	-	12/12	-	-	-	-	-	-	-	rs9840812	C	C/A/G/T	-	1	-	HGNC	9307	-	-	-	-	-	-	0.7560	-	-	1	26561523	-	-	-	-	-
rs9840812	3:135843162-135843162	A	intron_variant	MODIFIER	PPP2R3A	ENSG00000073711	Transcript	ENST00000490467.1	protein_coding	-	12/12	-	-	-	-	-	-	-	rs9840812	C	C/A/G/T	-	1	-	HGNC	9307	-	-	-	-	-	-	-	-	-	1	26561523	-	-	-	-	-
rs9840812	3:135843162-135843162	G	intron_variant	MODIFIER	PPP2R3A	ENSG00000073711	Transcript	ENST00000490467.1	protein_coding	-	12/12	-	-	-	-	-	-	-	rs9840812	C	C/A/G/T	-	1	-	HGNC	9307	-	-	-	-	-	-	-	-	-	1	26561523	-	-	-	-	-
rs9840812	3:135843162-135843162	T	intron_variant	MODIFIER	PPP2R3A	ENSG00000073711	Transcript	ENST00000490467.1	protein_coding	-	12/12	-	-	-	-	-	-	-	rs9840812	C	C/A/G/T	-	1	-	HGNC	9307	-	-	-	-	-	-	0.7560	-	-	1	26561523	-	-	-	-	-
rs113346874	3:135846911-135846911	A	intron_variant	MODIFIER	PPP2R3A	ENSG00000073711	Transcript	ENST00000264977.3	protein_coding	-	13/13	-	-	-	-	-	-	-	rs2400727	T	T/A/C/G	-	1	-	HGNC	9307	-	-	-	-	-	-	-	-	-	1	2.81074e+07	-	-	-	-	-
rs113346874	3:135846911-135846911	C	intron_variant	MODIFIER	PPP2R3A	ENSG00000073711	Transcript	ENST00000264977.3	protein_coding	-	13/13	-	-	-	-	-	-	-	rs2400727	T	T/A/C/G	-	1	-	HGNC	9307	-	-	-	-	-	-	-	-	-	1	2.81074e+07	-	-	-	-	-
rs113346874	3:135846911-135846911	G	intron_variant	MODIFIER	PPP2R3A	ENSG00000073711	Transcript	ENST00000264977.3	protein_coding	-	13/13	-	-	-	-	-	-	-	rs2400727	T	T/A/C/G	-	1	-	HGNC	9307	-	-	-	-	-	-	0.7169	-	-	1	2.81074e+07	-	-	-	-	-
rs113346874	3:135846911-135846911	A	intron_variant	MODIFIER	PPP2R3A	ENSG00000073711	Transcript	ENST00000334546.2	protein_coding	-	12/12	-	-	-	-	-	-	-	rs2400727	T	T/A/C/G	-	1	-	HGNC	9307	-	-	-	-	-	-	-	-	-	1	2.81074e+07	-	-	-	-	-
rs113346874	3:135846911-135846911	C	intron_variant	MODIFIER	PPP2R3A	ENSG00000073711	Transcript	ENST00000334546.2	protein_coding	-	12/12	-	-	-	-	-	-	-	rs2400727	T	T/A/C/G	-	1	-	HGNC	9307	-	-	-	-	-	-	-	-	-	1	2.81074e+07	-	-	-	-	-
rs113346874	3:135846911-135846911	G	intron_variant	MODIFIER	PPP2R3A	ENSG00000073711	Transcript	ENST00000334546.2	protein_coding	-	12/12	-	-	-	-	-	-	-	rs2400727	T	T/A/C/G	-	1	-	HGNC	9307	-	-	-	-	-	-	0.7169	-	-	1	2.81074e+07	-	-	-	-	-
rs113346874	3:135846911-135846911	A	intron_variant	MODIFIER	PPP2R3A	ENSG00000073711	Transcript	ENST00000490467.1	protein_coding	-	12/12	-	-	-	-	-	-	-	rs2400727	T	T/A/C/G	-	1	-	HGNC	9307	-	-	-	-	-	-	-	-	-	1	2.81074e+07	-	-	-	-	-
rs113346874	3:135846911-135846911	C	intron_variant	MODIFIER	PPP2R3A	ENSG00000073711	Transcript	ENST00000490467.1	protein_coding	-	12/12	-	-	-	-	-	-	-	rs2400727	T	T/A/C/G	-	1	-	HGNC	9307	-	-	-	-	-	-	-	-	-	1	2.81074e+07	-	-	-	-	-
rs113346874	3:135846911-135846911	G	intron_variant	MODIFIER	PPP2R3A	ENSG00000073711	Transcript	ENST00000490467.1	protein_coding	-	12/12	-	-	-	-	-	-	-	rs2400727	T	T/A/C/G	-	1	-	HGNC	9307	-	-	-	-	-	-	0.7169	-	-	1	2.81074e+07	-	-	-	-	-
rs4431046	3:135849123-135849123	C	intron_variant	MODIFIER	PPP2R3A	ENSG00000073711	Transcript	ENST00000264977.3	protein_coding	-	13/13	-	-	-	-	-	-	-	rs4431046	A	A/C/G/T	-	1	-	HGNC	9307	-	-	-	-	-	-	0.7362	-	-	-	-	-	-	-	-	-
rs4431046	3:135849123-135849123	G	intron_variant	MODIFIER	PPP2R3A	ENSG00000073711	Transcript	ENST00000264977.3	protein_coding	-	13/13	-	-	-	-	-	-	-	rs4431046	A	A/C/G/T	-	1	-	HGNC	9307	-	-	-	-	-	-	-	-	-	-	-	-	-	-	-	-
rs4431046	3:135849123-135849123	T	intron_variant	MODIFIER	PPP2R3A	ENSG00000073711	Transcript	ENST00000264977.3	protein_coding	-	13/13	-	-	-	-	-	-	-	rs4431046	A	A/C/G/T	-	1	-	HGNC	9307	-	-	-	-	-	-	-	-	-	-	-	-	-	-	-	-
rs4431046	3:135849123-135849123	C	intron_variant	MODIFIER	PPP2R3A	ENSG00000073711	Transcript	ENST00000334546.2	protein_coding	-	12/12	-	-	-	-	-	-	-	rs4431046	A	A/C/G/T	-	1	-	HGNC	9307	-	-	-	-	-	-	0.7362	-	-	-	-	-	-	-	-	-
rs4431046	3:135849123-135849123	G	intron_variant	MODIFIER	PPP2R3A	ENSG00000073711	Transcript	ENST00000334546.2	protein_coding	-	12/12	-	-	-	-	-	-	-	rs4431046	A	A/C/G/T	-	1	-	HGNC	9307	-	-	-	-	-	-	-	-	-	-	-	-	-	-	-	-
rs4431046	3:135849123-135849123	T	intron_variant	MODIFIER	PPP2R3A	ENSG00000073711	Transcript	ENST00000334546.2	protein_coding	-	12/12	-	-	-	-	-	-	-	rs4431046	A	A/C/G/T	-	1	-	HGNC	9307	-	-	-	-	-	-	-	-	-	-	-	-	-	-	-	-
rs4431046	3:135849123-135849123	C	intron_variant	MODIFIER	PPP2R3A	ENSG00000073711	Transcript	ENST00000490467.1	protein_coding	-	12/12	-	-	-	-	-	-	-	rs4431046	A	A/C/G/T	-	1	-	HGNC	9307	-	-	-	-	-	-	0.7362	-	-	-	-	-	-	-	-	-
rs4431046	3:135849123-135849123	G	intron_variant	MODIFIER	PPP2R3A	ENSG00000073711	Transcript	ENST00000490467.1	protein_coding	-	12/12	-	-	-	-	-	-	-	rs4431046	A	A/C/G/T	-	1	-	HGNC	9307	-	-	-	-	-	-	-	-	-	-	-	-	-	-	-	-
rs4431046	3:135849123-135849123	T	intron_variant	MODIFIER	PPP2R3A	ENSG00000073711	Transcript	ENST00000490467.1	protein_coding	-	12/12	-	-	-	-	-	-	-	rs4431046	A	A/C/G/T	-	1	-	HGNC	9307	-	-	-	-	-	-	-	-	-	-	-	-	-	-	-	-
rs9865841	3:135876125-135876125	C	intron_variant	MODIFIER	MSL2	ENSG00000174579	Transcript	ENST00000309993.2	protein_coding	-	1/1	-	-	-	-	-	-	-	rs9865841	A	A/C/G/T	-	-1	-	HGNC	25544	-	-	-	-	-	-	-	-	-	1	35285134,36764567,34321204	-	-	-	-	-
rs9865841	3:135876125-135876125	G	intron_variant	MODIFIER	MSL2	ENSG00000174579	Transcript	ENST00000309993.2	protein_coding	-	1/1	-	-	-	-	-	-	-	rs9865841	A	A/C/G/T	-	-1	-	HGNC	25544	-	-	-	-	-	-	0.7614	-	-	1	35285134,36764567,34321204	-	-	-	-	-
rs9865841	3:135876125-135876125	T	intron_variant	MODIFIER	MSL2	ENSG00000174579	Transcript	ENST00000309993.2	protein_coding	-	1/1	-	-	-	-	-	-	-	rs9865841	A	A/C/G/T	-	-1	-	HGNC	25544	-	-	-	-	-	-	-	-	-	1	35285134,36764567,34321204	-	-	-	-	-
rs9865841	3:135876125-135876125	C	intron_variant	MODIFIER	MSL2	ENSG00000174579	Transcript	ENST00000434835.2	protein_coding	-	1/1	-	-	-	-	-	-	-	rs9865841	A	A/C/G/T	-	-1	-	HGNC	25544	-	-	-	-	-	-	-	-	-	1	35285134,36764567,34321204	-	-	-	-	-
rs9865841	3:135876125-135876125	G	intron_variant	MODIFIER	MSL2	ENSG00000174579	Transcript	ENST00000434835.2	protein_coding	-	1/1	-	-	-	-	-	-	-	rs9865841	A	A/C/G/T	-	-1	-	HGNC	25544	-	-	-	-	-	-	0.7614	-	-	1	35285134,36764567,34321204	-	-	-	-	-
rs9865841	3:135876125-135876125	T	intron_variant	MODIFIER	MSL2	ENSG00000174579	Transcript	ENST00000434835.2	protein_coding	-	1/1	-	-	-	-	-	-	-	rs9865841	A	A/C/G/T	-	-1	-	HGNC	25544	-	-	-	-	-	-	-	-	-	1	35285134,36764567,34321204	-	-	-	-	-
rs9865841	3:135876125-135876125	C	downstream_gene_variant	MODIFIER	TDGF1P6	ENSG00000241438	Transcript	ENST00000463873.1	processed_pseudogene	-	-	-	-	-	-	-	-	-	rs9865841	A	A/C/G/T	1287	1	-	HGNC	11706	-	-	-	-	-	-	-	-	-	1	35285134,36764567,34321204	-	-	-	-	-
rs9865841	3:135876125-135876125	G	downstream_gene_variant	MODIFIER	TDGF1P6	ENSG00000241438	Transcript	ENST00000463873.1	processed_pseudogene	-	-	-	-	-	-	-	-	-	rs9865841	A	A/C/G/T	1287	1	-	HGNC	11706	-	-	-	-	-	-	0.7614	-	-	1	35285134,36764567,34321204	-	-	-	-	-
rs9865841	3:135876125-135876125	T	downstream_gene_variant	MODIFIER	TDGF1P6	ENSG00000241438	Transcript	ENST00000463873.1	processed_pseudogene	-	-	-	-	-	-	-	-	-	rs9865841	A	A/C/G/T	1287	1	-	HGNC	11706	-	-	-	-	-	-	-	-	-	1	35285134,36764567,34321204	-	-	-	-	-
rs9865841	3:135876125-135876125	C	intron_variant	MODIFIER	MSL2	ENSG00000174579	Transcript	ENST00000473093.1	protein_coding	-	1/1	-	-	-	-	-	-	-	rs9865841	A	A/C/G/T	-	-1	cds_end_NF	HGNC	25544	-	-	-	-	-	-	-	-	-	1	35285134,36764567,34321204	-	-	-	-	-
rs9865841	3:135876125-135876125	G	intron_variant	MODIFIER	MSL2	ENSG00000174579	Transcript	ENST00000473093.1	protein_coding	-	1/1	-	-	-	-	-	-	-	rs9865841	A	A/C/G/T	-	-1	cds_end_NF	HGNC	25544	-	-	-	-	-	-	0.7614	-	-	1	35285134,36764567,34321204	-	-	-	-	-
rs9865841	3:135876125-135876125	T	intron_variant	MODIFIER	MSL2	ENSG00000174579	Transcript	ENST00000473093.1	protein_coding	-	1/1	-	-	-	-	-	-	-	rs9865841	A	A/C/G/T	-	-1	cds_end_NF	HGNC	25544	-	-	-	-	-	-	-	-	-	1	35285134,36764567,34321204	-	-	-	-	-
rs9865841	3:135876125-135876125	C	intron_variant	MODIFIER	MSL2	ENSG00000174579	Transcript	ENST00000481989.1	protein_coding	-	1/1	-	-	-	-	-	-	-	rs9865841	A	A/C/G/T	-	-1	cds_end_NF	HGNC	25544	-	-	-	-	-	-	-	-	-	1	35285134,36764567,34321204	-	-	-	-	-
rs9865841	3:135876125-135876125	G	intron_variant	MODIFIER	MSL2	ENSG00000174579	Transcript	ENST00000481989.1	protein_coding	-	1/1	-	-	-	-	-	-	-	rs9865841	A	A/C/G/T	-	-1	cds_end_NF	HGNC	25544	-	-	-	-	-	-	0.7614	-	-	1	35285134,36764567,34321204	-	-	-	-	-
rs9865841	3:135876125-135876125	T	intron_variant	MODIFIER	MSL2	ENSG00000174579	Transcript	ENST00000481989.1	protein_coding	-	1/1	-	-	-	-	-	-	-	rs9865841	A	A/C/G/T	-	-1	cds_end_NF	HGNC	25544	-	-	-	-	-	-	-	-	-	1	35285134,36764567,34321204	-	-	-	-	-
rs9865841	3:135876125-135876125	C	intron_variant	MODIFIER	MSL2	ENSG00000174579	Transcript	ENST00000491050.1	protein_coding	-	1/1	-	-	-	-	-	-	-	rs9865841	A	A/C/G/T	-	-1	cds_end_NF	HGNC	25544	-	-	-	-	-	-	-	-	-	1	35285134,36764567,34321204	-	-	-	-	-
rs9865841	3:135876125-135876125	G	intron_variant	MODIFIER	MSL2	ENSG00000174579	Transcript	ENST00000491050.1	protein_coding	-	1/1	-	-	-	-	-	-	-	rs9865841	A	A/C/G/T	-	-1	cds_end_NF	HGNC	25544	-	-	-	-	-	-	0.7614	-	-	1	35285134,36764567,34321204	-	-	-	-	-
rs9865841	3:135876125-135876125	T	intron_variant	MODIFIER	MSL2	ENSG00000174579	Transcript	ENST00000491050.1	protein_coding	-	1/1	-	-	-	-	-	-	-	rs9865841	A	A/C/G/T	-	-1	cds_end_NF	HGNC	25544	-	-	-	-	-	-	-	-	-	1	35285134,36764567,34321204	-	-	-	-	-
rs61791757	3:135905325-135905325	A	intron_variant	MODIFIER	MSL2	ENSG00000174579	Transcript	ENST00000309993.2	protein_coding	-	1/1	-	-	-	-	-	-	-	rs61791757	G	G/A/T	-	-1	-	HGNC	25544	-	-	-	-	-	-	0.2035	-	-	-	-	-	-	-	-	-
rs61791757	3:135905325-135905325	T	intron_variant	MODIFIER	MSL2	ENSG00000174579	Transcript	ENST00000309993.2	protein_coding	-	1/1	-	-	-	-	-	-	-	rs61791757	G	G/A/T	-	-1	-	HGNC	25544	-	-	-	-	-	-	-	-	-	-	-	-	-	-	-	-
rs61791757	3:135905325-135905325	A	intron_variant	MODIFIER	MSL2	ENSG00000174579	Transcript	ENST00000434835.2	protein_coding	-	1/1	-	-	-	-	-	-	-	rs61791757	G	G/A/T	-	-1	-	HGNC	25544	-	-	-	-	-	-	0.2035	-	-	-	-	-	-	-	-	-
rs61791757	3:135905325-135905325	T	intron_variant	MODIFIER	MSL2	ENSG00000174579	Transcript	ENST00000434835.2	protein_coding	-	1/1	-	-	-	-	-	-	-	rs61791757	G	G/A/T	-	-1	-	HGNC	25544	-	-	-	-	-	-	-	-	-	-	-	-	-	-	-	-
rs61791757	3:135905325-135905325	A	intron_variant	MODIFIER	MSL2	ENSG00000174579	Transcript	ENST00000473093.1	protein_coding	-	1/1	-	-	-	-	-	-	-	rs61791757	G	G/A/T	-	-1	cds_end_NF	HGNC	25544	-	-	-	-	-	-	0.2035	-	-	-	-	-	-	-	-	-
rs61791757	3:135905325-135905325	T	intron_variant	MODIFIER	MSL2	ENSG00000174579	Transcript	ENST00000473093.1	protein_coding	-	1/1	-	-	-	-	-	-	-	rs61791757	G	G/A/T	-	-1	cds_end_NF	HGNC	25544	-	-	-	-	-	-	-	-	-	-	-	-	-	-	-	-
rs61791757	3:135905325-135905325	A	intron_variant	MODIFIER	MSL2	ENSG00000174579	Transcript	ENST00000481989.1	protein_coding	-	1/1	-	-	-	-	-	-	-	rs61791757	G	G/A/T	-	-1	cds_end_NF	HGNC	25544	-	-	-	-	-	-	0.2035	-	-	-	-	-	-	-	-	-
rs61791757	3:135905325-135905325	T	intron_variant	MODIFIER	MSL2	ENSG00000174579	Transcript	ENST00000481989.1	protein_coding	-	1/1	-	-	-	-	-	-	-	rs61791757	G	G/A/T	-	-1	cds_end_NF	HGNC	25544	-	-	-	-	-	-	-	-	-	-	-	-	-	-	-	-
rs61791757	3:135905325-135905325	A	intron_variant	MODIFIER	MSL2	ENSG00000174579	Transcript	ENST00000491050.1	protein_coding	-	1/1	-	-	-	-	-	-	-	rs61791757	G	G/A/T	-	-1	cds_end_NF	HGNC	25544	-	-	-	-	-	-	0.2035	-	-	-	-	-	-	-	-	-
rs61791757	3:135905325-135905325	T	intron_variant	MODIFIER	MSL2	ENSG00000174579	Transcript	ENST00000491050.1	protein_coding	-	1/1	-	-	-	-	-	-	-	rs61791757	G	G/A/T	-	-1	cds_end_NF	HGNC	25544	-	-	-	-	-	-	-	-	-	-	-	-	-	-	-	-
rs6779146	3:135907213-135907213	A	intron_variant	MODIFIER	MSL2	ENSG00000174579	Transcript	ENST00000309993.2	protein_coding	-	1/1	-	-	-	-	-	-	-	rs6779146	T	T/A/C	-	-1	-	HGNC	25544	-	-	-	-	-	-	-	-	-	1	3.63763e+07	-	-	-	-	-
rs6779146	3:135907213-135907213	C	intron_variant	MODIFIER	MSL2	ENSG00000174579	Transcript	ENST00000309993.2	protein_coding	-	1/1	-	-	-	-	-	-	-	rs6779146	T	T/A/C	-	-1	-	HGNC	25544	-	-	-	-	-	-	0.2055	-	-	1	3.63763e+07	-	-	-	-	-
rs6779146	3:135907213-135907213	A	intron_variant	MODIFIER	MSL2	ENSG00000174579	Transcript	ENST00000434835.2	protein_coding	-	1/1	-	-	-	-	-	-	-	rs6779146	T	T/A/C	-	-1	-	HGNC	25544	-	-	-	-	-	-	-	-	-	1	3.63763e+07	-	-	-	-	-
rs6779146	3:135907213-135907213	C	intron_variant	MODIFIER	MSL2	ENSG00000174579	Transcript	ENST00000434835.2	protein_coding	-	1/1	-	-	-	-	-	-	-	rs6779146	T	T/A/C	-	-1	-	HGNC	25544	-	-	-	-	-	-	0.2055	-	-	1	3.63763e+07	-	-	-	-	-
rs6779146	3:135907213-135907213	A	intron_variant	MODIFIER	MSL2	ENSG00000174579	Transcript	ENST00000473093.1	protein_coding	-	1/1	-	-	-	-	-	-	-	rs6779146	T	T/A/C	-	-1	cds_end_NF	HGNC	25544	-	-	-	-	-	-	-	-	-	1	3.63763e+07	-	-	-	-	-
rs6779146	3:135907213-135907213	C	intron_variant	MODIFIER	MSL2	ENSG00000174579	Transcript	ENST00000473093.1	protein_coding	-	1/1	-	-	-	-	-	-	-	rs6779146	T	T/A/C	-	-1	cds_end_NF	HGNC	25544	-	-	-	-	-	-	0.2055	-	-	1	3.63763e+07	-	-	-	-	-
rs6779146	3:135907213-135907213	A	intron_variant	MODIFIER	MSL2	ENSG00000174579	Transcript	ENST00000481989.1	protein_coding	-	1/1	-	-	-	-	-	-	-	rs6779146	T	T/A/C	-	-1	cds_end_NF	HGNC	25544	-	-	-	-	-	-	-	-	-	1	3.63763e+07	-	-	-	-	-
rs6779146	3:135907213-135907213	C	intron_variant	MODIFIER	MSL2	ENSG00000174579	Transcript	ENST00000481989.1	protein_coding	-	1/1	-	-	-	-	-	-	-	rs6779146	T	T/A/C	-	-1	cds_end_NF	HGNC	25544	-	-	-	-	-	-	0.2055	-	-	1	3.63763e+07	-	-	-	-	-
rs6779146	3:135907213-135907213	A	intron_variant	MODIFIER	MSL2	ENSG00000174579	Transcript	ENST00000491050.1	protein_coding	-	1/1	-	-	-	-	-	-	-	rs6779146	T	T/A/C	-	-1	cds_end_NF	HGNC	25544	-	-	-	-	-	-	-	-	-	1	3.63763e+07	-	-	-	-	-
rs6779146	3:135907213-135907213	C	intron_variant	MODIFIER	MSL2	ENSG00000174579	Transcript	ENST00000491050.1	protein_coding	-	1/1	-	-	-	-	-	-	-	rs6779146	T	T/A/C	-	-1	cds_end_NF	HGNC	25544	-	-	-	-	-	-	0.2055	-	-	1	3.63763e+07	-	-	-	-	-
rs1154988	3:135925191-135925191	A	upstream_gene_variant	MODIFIER	RP11-463H24.1	ENSG00000244740	Transcript	ENST00000477176.1	processed_pseudogene	-	-	-	-	-	-	-	-	-	rs1154988	T	T/A/C/G	434	-1	-	Clone_based_vega_gene	-	-	-	-	-	-	-	0.7576	-	-	1	25551457,36474045,23969696,34880666,29949991,30698716,34887591,30595370,35213538,33020668,36764567,34594039	-	-	-	-	-
rs1154988	3:135925191-135925191	C	upstream_gene_variant	MODIFIER	RP11-463H24.1	ENSG00000244740	Transcript	ENST00000477176.1	processed_pseudogene	-	-	-	-	-	-	-	-	-	rs1154988	T	T/A/C/G	434	-1	-	Clone_based_vega_gene	-	-	-	-	-	-	-	-	-	-	1	25551457,36474045,23969696,34880666,29949991,30698716,34887591,30595370,35213538,33020668,36764567,34594039	-	-	-	-	-
rs1154988	3:135925191-135925191	G	upstream_gene_variant	MODIFIER	RP11-463H24.1	ENSG00000244740	Transcript	ENST00000477176.1	processed_pseudogene	-	-	-	-	-	-	-	-	-	rs1154988	T	T/A/C/G	434	-1	-	Clone_based_vega_gene	-	-	-	-	-	-	-	-	-	-	1	25551457,36474045,23969696,34880666,29949991,30698716,34887591,30595370,35213538,33020668,36764567,34594039	-	-	-	-	-
rs645040	3:135926622-135926622	T	upstream_gene_variant	MODIFIER	RP11-463H24.1	ENSG00000244740	Transcript	ENST00000477176.1	processed_pseudogene	-	-	-	-	-	-	-	-	-	rs645040	G	G/T	1865	-1	-	Clone_based_vega_gene	-	-	-	-	-	-	-	0.7638	-	-	1	24097068,27286809,21860704,28539666,21041806,21597005,21527746,20686565,26079503,32902719,28250428,30239722,30565958,29375475,33972514,29507422,30275878,36333282,36316671,24520200,33339817,32042192,26020539,33547301,29403010,31015401,35213538,36581621,36764567,33730874,34594039,34321204	-	-	-	-	-
rs645040	3:135926622-135926622	T	regulatory_region_variant	MODIFIER	-	-	RegulatoryFeature	ENSR00001976371	open_chromatin_region	-	-	-	-	-	-	-	-	-	rs645040	G	G/T	-	-	-	-	-	-	-	-	-	-	-	0.7638	-	-	1	24097068,27286809,21860704,28539666,21041806,21597005,21527746,20686565,26079503,32902719,28250428,30239722,30565958,29375475,33972514,29507422,30275878,36333282,36316671,24520200,33339817,32042192,26020539,33547301,29403010,31015401,35213538,36581621,36764567,33730874,34594039,34321204	-	-	-	-	-
rs687339	3:135932359-135932359	T	intergenic_variant	MODIFIER	-	-	-	-	-	-	-	-	-	-	-	-	-	-	rs687339	C	C/T	-	-	-	-	-	-	-	-	-	-	-	0.7688	-	-	1	35124268,31884074,30388399,35192695,33972514,28334899,36376304,35459240,34887591,32042192,33547301,31900758,36764567,34594039,34321204	-	-	-	-	-
rs511154	3:135950921-135950921	C	intergenic_variant	MODIFIER	-	-	-	-	-	-	-	-	-	-	-	-	-	-	rs511154	A	A/C/G/T	-	-	-	-	-	-	-	-	-	-	-	-	-	-	1	20031576,22939045,33815478	-	-	-	-	-
rs511154	3:135950921-135950921	G	intergenic_variant	MODIFIER	-	-	-	-	-	-	-	-	-	-	-	-	-	-	rs511154	A	A/C/G/T	-	-	-	-	-	-	-	-	-	-	-	0.7636	-	-	1	20031576,22939045,33815478	-	-	-	-	-
rs511154	3:135950921-135950921	T	intergenic_variant	MODIFIER	-	-	-	-	-	-	-	-	-	-	-	-	-	-	rs511154	A	A/C/G/T	-	-	-	-	-	-	-	-	-	-	-	-	-	-	1	20031576,22939045,33815478	-	-	-	-	-
rs5852840	3:135951114-135951115	AAAAAAAAAAA	intergenic_variant	MODIFIER	-	-	-	-	-	-	-	-	-	-	-	-	-	-	rs5852840	AAAAAAAAAAAA	AAAAAAAAAAAA/AAAAAAAAAAA/AAAAAAAAAAAAA/AAAAAAAAAAAAAA/AAAAAAAAAAAAAAA/AAAAAAAAAAAAAAAA	-	-	-	-	-	-	-	-	-	-	-	-	-	-	1	35213538	-	-	-	-	-
rs5852840	3:135951114-135951115	AAAAAAAAAAAAA	intergenic_variant	MODIFIER	-	-	-	-	-	-	-	-	-	-	-	-	-	-	rs5852840	AAAAAAAAAAAA	AAAAAAAAAAAA/AAAAAAAAAAA/AAAAAAAAAAAAA/AAAAAAAAAAAAAA/AAAAAAAAAAAAAAA/AAAAAAAAAAAAAAAA	-	-	-	-	-	-	-	-	-	-	-	0.7612	-	-	1	35213538	-	-	-	-	-
rs5852840	3:135951114-135951115	AAAAAAAAAAAAAA	intergenic_variant	MODIFIER	-	-	-	-	-	-	-	-	-	-	-	-	-	-	rs5852840	AAAAAAAAAAAA	AAAAAAAAAAAA/AAAAAAAAAAA/AAAAAAAAAAAAA/AAAAAAAAAAAAAA/AAAAAAAAAAAAAAA/AAAAAAAAAAAAAAAA	-	-	-	-	-	-	-	-	-	-	-	-	-	-	1	35213538	-	-	-	-	-
rs5852840	3:135951114-135951115	AAAAAAAAAAAAAAA	intergenic_variant	MODIFIER	-	-	-	-	-	-	-	-	-	-	-	-	-	-	rs5852840	AAAAAAAAAAAA	AAAAAAAAAAAA/AAAAAAAAAAA/AAAAAAAAAAAAA/AAAAAAAAAAAAAA/AAAAAAAAAAAAAAA/AAAAAAAAAAAAAAAA	-	-	-	-	-	-	-	-	-	-	-	-	-	-	1	35213538	-	-	-	-	-
rs5852840	3:135951114-135951115	AAAAAAAAAAAAAAAA	intergenic_variant	MODIFIER	-	-	-	-	-	-	-	-	-	-	-	-	-	-	rs5852840	AAAAAAAAAAAA	AAAAAAAAAAAA/AAAAAAAAAAA/AAAAAAAAAAAAA/AAAAAAAAAAAAAA/AAAAAAAAAAAAAAA/AAAAAAAAAAAAAAAA	-	-	-	-	-	-	-	-	-	-	-	-	-	-	1	35213538	-	-	-	-	-
rs1153871	3:135954599-135954599	A	intergenic_variant	MODIFIER	-	-	-	-	-	-	-	-	-	-	-	-	-	-	rs1153871	T	T/A/C/G	-	-	-	-	-	-	-	-	-	-	-	-	-	-	-	-	-	-	-	-	-
rs1153871	3:135954599-135954599	C	intergenic_variant	MODIFIER	-	-	-	-	-	-	-	-	-	-	-	-	-	-	rs1153871	T	T/A/C/G	-	-	-	-	-	-	-	-	-	-	-	0.7638	-	-	-	-	-	-	-	-	-
rs1153871	3:135954599-135954599	G	intergenic_variant	MODIFIER	-	-	-	-	-	-	-	-	-	-	-	-	-	-	rs1153871	T	T/A/C/G	-	-	-	-	-	-	-	-	-	-	-	-	-	-	-	-	-	-	-	-	-
rs61789601	3:135954979-135954979	T	regulatory_region_variant	MODIFIER	-	-	RegulatoryFeature	ENSR00001976373	enhancer	-	-	-	-	-	-	-	-	-	rs61789601	C	C/T	-	-	-	-	-	-	-	-	-	-	-	0.1078	-	-	1	31589552	-	-	-	-	-
rs61789601	3:135954979-135954979	T	intergenic_variant	MODIFIER	-	-	-	-	-	-	-	-	-	-	-	-	-	-	rs61789601	C	C/T	-	-	-	-	-	-	-	-	-	-	-	0.1078	-	-	1	31589552	-	-	-	-	-
rs895893	3:135955604-135955604	A	intergenic_variant	MODIFIER	-	-	-	-	-	-	-	-	-	-	-	-	-	-	rs895893	C	C/A/G/T	-	-	-	-	-	-	-	-	-	-	-	-	-	-	1	3.52135e+07	-	-	-	-	-
rs895893	3:135955604-135955604	G	intergenic_variant	MODIFIER	-	-	-	-	-	-	-	-	-	-	-	-	-	-	rs895893	C	C/A/G/T	-	-	-	-	-	-	-	-	-	-	-	-	-	-	1	3.52135e+07	-	-	-	-	-
rs895893	3:135955604-135955604	T	intergenic_variant	MODIFIER	-	-	-	-	-	-	-	-	-	-	-	-	-	-	rs895893	C	C/A/G/T	-	-	-	-	-	-	-	-	-	-	-	0.7722	-	-	1	3.52135e+07	-	-	-	-	-
rs684773	3:135956305-135956305	C	intergenic_variant	MODIFIER	-	-	-	-	-	-	-	-	-	-	-	-	-	-	rs684773	A	A/C/G/T	-	-	-	-	-	-	-	-	-	-	-	0.8147	-	-	1	20031576,34887591,32203549,35213538,36764567,34594039	-	-	-	-	-
rs684773	3:135956305-135956305	G	intergenic_variant	MODIFIER	-	-	-	-	-	-	-	-	-	-	-	-	-	-	rs684773	A	A/C/G/T	-	-	-	-	-	-	-	-	-	-	-	-	-	-	1	20031576,34887591,32203549,35213538,36764567,34594039	-	-	-	-	-
rs684773	3:135956305-135956305	T	intergenic_variant	MODIFIER	-	-	-	-	-	-	-	-	-	-	-	-	-	-	rs684773	A	A/C/G/T	-	-	-	-	-	-	-	-	-	-	-	-	-	-	1	20031576,34887591,32203549,35213538,36764567,34594039	-	-	-	-	-
rs534944	3:135961031-135961031	C	intergenic_variant	MODIFIER	-	-	-	-	-	-	-	-	-	-	-	-	-	-	rs534944	T	T/C/G	-	-	-	-	-	-	-	-	-	-	-	-	-	-	1	35213538	-	-	-	-	-
rs534944	3:135961031-135961031	G	intergenic_variant	MODIFIER	-	-	-	-	-	-	-	-	-	-	-	-	-	-	rs534944	T	T/C/G	-	-	-	-	-	-	-	-	-	-	-	0.7726	-	-	1	35213538	-	-	-	-	-
rs1278719	3:135961569-135961569	A	intergenic_variant	MODIFIER	-	-	-	-	-	-	-	-	-	-	-	-	-	-	rs1278719	G	G/A/C/T	-	-	-	-	-	-	-	-	-	-	-	0.7560	-	-	-	-	-	-	-	-	-
rs1278719	3:135961569-135961569	C	intergenic_variant	MODIFIER	-	-	-	-	-	-	-	-	-	-	-	-	-	-	rs1278719	G	G/A/C/T	-	-	-	-	-	-	-	-	-	-	-	-	-	-	-	-	-	-	-	-	-
rs1278719	3:135961569-135961569	T	intergenic_variant	MODIFIER	-	-	-	-	-	-	-	-	-	-	-	-	-	-	rs1278719	G	G/A/C/T	-	-	-	-	-	-	-	-	-	-	-	-	-	-	-	-	-	-	-	-	-
rs523118	3:135965888-135965888	C	upstream_gene_variant	MODIFIER	PCCB	ENSG00000114054	Transcript	ENST00000251654.4	protein_coding	-	-	-	-	-	-	-	-	-	rs523118	T	T/C/G	3260	1	-	HGNC	8654	-	-	-	-	-	-	-	-	-	1	3.48876e+07	-	-	-	-	-
rs523118	3:135965888-135965888	G	upstream_gene_variant	MODIFIER	PCCB	ENSG00000114054	Transcript	ENST00000251654.4	protein_coding	-	-	-	-	-	-	-	-	-	rs523118	T	T/C/G	3260	1	-	HGNC	8654	-	-	-	-	-	-	0.7819	-	-	1	3.48876e+07	-	-	-	-	-
rs523118	3:135965888-135965888	C	upstream_gene_variant	MODIFIER	PCCB	ENSG00000114054	Transcript	ENST00000462542.1	protein_coding	-	-	-	-	-	-	-	-	-	rs523118	T	T/C/G	4197	1	cds_start_NF,cds_end_NF	HGNC	8654	-	-	-	-	-	-	-	-	-	1	3.48876e+07	-	-	-	-	-
rs523118	3:135965888-135965888	G	upstream_gene_variant	MODIFIER	PCCB	ENSG00000114054	Transcript	ENST00000462542.1	protein_coding	-	-	-	-	-	-	-	-	-	rs523118	T	T/C/G	4197	1	cds_start_NF,cds_end_NF	HGNC	8654	-	-	-	-	-	-	0.7819	-	-	1	3.48876e+07	-	-	-	-	-
rs523118	3:135965888-135965888	C	upstream_gene_variant	MODIFIER	PCCB	ENSG00000114054	Transcript	ENST00000462637.1	protein_coding	-	-	-	-	-	-	-	-	-	rs523118	T	T/C/G	3309	1	-	HGNC	8654	-	-	-	-	-	-	-	-	-	1	3.48876e+07	-	-	-	-	-
rs523118	3:135965888-135965888	G	upstream_gene_variant	MODIFIER	PCCB	ENSG00000114054	Transcript	ENST00000462637.1	protein_coding	-	-	-	-	-	-	-	-	-	rs523118	T	T/C/G	3309	1	-	HGNC	8654	-	-	-	-	-	-	0.7819	-	-	1	3.48876e+07	-	-	-	-	-
rs523118	3:135965888-135965888	C	upstream_gene_variant	MODIFIER	PCCB	ENSG00000114054	Transcript	ENST00000465423.1	protein_coding	-	-	-	-	-	-	-	-	-	rs523118	T	T/C/G	3323	1	cds_end_NF	HGNC	8654	-	-	-	-	-	-	-	-	-	1	3.48876e+07	-	-	-	-	-
rs523118	3:135965888-135965888	G	upstream_gene_variant	MODIFIER	PCCB	ENSG00000114054	Transcript	ENST00000465423.1	protein_coding	-	-	-	-	-	-	-	-	-	rs523118	T	T/C/G	3323	1	cds_end_NF	HGNC	8654	-	-	-	-	-	-	0.7819	-	-	1	3.48876e+07	-	-	-	-	-
rs523118	3:135965888-135965888	C	upstream_gene_variant	MODIFIER	PCCB	ENSG00000114054	Transcript	ENST00000466072.1	protein_coding	-	-	-	-	-	-	-	-	-	rs523118	T	T/C/G	3309	1	-	HGNC	8654	-	-	-	-	-	-	-	-	-	1	3.48876e+07	-	-	-	-	-
rs523118	3:135965888-135965888	G	upstream_gene_variant	MODIFIER	PCCB	ENSG00000114054	Transcript	ENST00000466072.1	protein_coding	-	-	-	-	-	-	-	-	-	rs523118	T	T/C/G	3309	1	-	HGNC	8654	-	-	-	-	-	-	0.7819	-	-	1	3.48876e+07	-	-	-	-	-
rs523118	3:135965888-135965888	C	upstream_gene_variant	MODIFIER	PCCB	ENSG00000114054	Transcript	ENST00000468777.1	protein_coding	-	-	-	-	-	-	-	-	-	rs523118	T	T/C/G	3309	1	-	HGNC	8654	-	-	-	-	-	-	-	-	-	1	3.48876e+07	-	-	-	-	-
rs523118	3:135965888-135965888	G	upstream_gene_variant	MODIFIER	PCCB	ENSG00000114054	Transcript	ENST00000468777.1	protein_coding	-	-	-	-	-	-	-	-	-	rs523118	T	T/C/G	3309	1	-	HGNC	8654	-	-	-	-	-	-	0.7819	-	-	1	3.48876e+07	-	-	-	-	-
rs523118	3:135965888-135965888	C	upstream_gene_variant	MODIFIER	PCCB	ENSG00000114054	Transcript	ENST00000469217.1	protein_coding	-	-	-	-	-	-	-	-	-	rs523118	T	T/C/G	3313	1	-	HGNC	8654	-	-	-	-	-	-	-	-	-	1	3.48876e+07	-	-	-	-	-
rs523118	3:135965888-135965888	G	upstream_gene_variant	MODIFIER	PCCB	ENSG00000114054	Transcript	ENST00000469217.1	protein_coding	-	-	-	-	-	-	-	-	-	rs523118	T	T/C/G	3313	1	-	HGNC	8654	-	-	-	-	-	-	0.7819	-	-	1	3.48876e+07	-	-	-	-	-
rs523118	3:135965888-135965888	C	upstream_gene_variant	MODIFIER	PCCB	ENSG00000114054	Transcript	ENST00000471595.1	protein_coding	-	-	-	-	-	-	-	-	-	rs523118	T	T/C/G	3312	1	-	HGNC	8654	-	-	-	-	-	-	-	-	-	1	3.48876e+07	-	-	-	-	-
rs523118	3:135965888-135965888	G	upstream_gene_variant	MODIFIER	PCCB	ENSG00000114054	Transcript	ENST00000471595.1	protein_coding	-	-	-	-	-	-	-	-	-	rs523118	T	T/C/G	3312	1	-	HGNC	8654	-	-	-	-	-	-	0.7819	-	-	1	3.48876e+07	-	-	-	-	-
rs523118	3:135965888-135965888	C	upstream_gene_variant	MODIFIER	PCCB	ENSG00000114054	Transcript	ENST00000474833.1	processed_transcript	-	-	-	-	-	-	-	-	-	rs523118	T	T/C/G	3345	1	-	HGNC	8654	-	-	-	-	-	-	-	-	-	1	3.48876e+07	-	-	-	-	-
rs523118	3:135965888-135965888	G	upstream_gene_variant	MODIFIER	PCCB	ENSG00000114054	Transcript	ENST00000474833.1	processed_transcript	-	-	-	-	-	-	-	-	-	rs523118	T	T/C/G	3345	1	-	HGNC	8654	-	-	-	-	-	-	0.7819	-	-	1	3.48876e+07	-	-	-	-	-
rs523118	3:135965888-135965888	C	upstream_gene_variant	MODIFIER	PCCB	ENSG00000114054	Transcript	ENST00000478469.1	protein_coding	-	-	-	-	-	-	-	-	-	rs523118	T	T/C/G	3329	1	-	HGNC	8654	-	-	-	-	-	-	-	-	-	1	3.48876e+07	-	-	-	-	-
rs523118	3:135965888-135965888	G	upstream_gene_variant	MODIFIER	PCCB	ENSG00000114054	Transcript	ENST00000478469.1	protein_coding	-	-	-	-	-	-	-	-	-	rs523118	T	T/C/G	3329	1	-	HGNC	8654	-	-	-	-	-	-	0.7819	-	-	1	3.48876e+07	-	-	-	-	-
rs523118	3:135965888-135965888	C	upstream_gene_variant	MODIFIER	PCCB	ENSG00000114054	Transcript	ENST00000482086.1	protein_coding	-	-	-	-	-	-	-	-	-	rs523118	T	T/C/G	3309	1	-	HGNC	8654	-	-	-	-	-	-	-	-	-	1	3.48876e+07	-	-	-	-	-
rs523118	3:135965888-135965888	G	upstream_gene_variant	MODIFIER	PCCB	ENSG00000114054	Transcript	ENST00000482086.1	protein_coding	-	-	-	-	-	-	-	-	-	rs523118	T	T/C/G	3309	1	-	HGNC	8654	-	-	-	-	-	-	0.7819	-	-	1	3.48876e+07	-	-	-	-	-
rs523118	3:135965888-135965888	C	upstream_gene_variant	MODIFIER	PCCB	ENSG00000114054	Transcript	ENST00000483687.1	protein_coding	-	-	-	-	-	-	-	-	-	rs523118	T	T/C/G	3309	1	-	HGNC	8654	-	-	-	-	-	-	-	-	-	1	3.48876e+07	-	-	-	-	-
rs523118	3:135965888-135965888	G	upstream_gene_variant	MODIFIER	PCCB	ENSG00000114054	Transcript	ENST00000483687.1	protein_coding	-	-	-	-	-	-	-	-	-	rs523118	T	T/C/G	3309	1	-	HGNC	8654	-	-	-	-	-	-	0.7819	-	-	1	3.48876e+07	-	-	-	-	-
rs523118	3:135965888-135965888	C	upstream_gene_variant	MODIFIER	PCCB	ENSG00000114054	Transcript	ENST00000484181.1	nonsense_mediated_decay	-	-	-	-	-	-	-	-	-	rs523118	T	T/C/G	3309	1	-	HGNC	8654	-	-	-	-	-	-	-	-	-	1	3.48876e+07	-	-	-	-	-
rs523118	3:135965888-135965888	G	upstream_gene_variant	MODIFIER	PCCB	ENSG00000114054	Transcript	ENST00000484181.1	nonsense_mediated_decay	-	-	-	-	-	-	-	-	-	rs523118	T	T/C/G	3309	1	-	HGNC	8654	-	-	-	-	-	-	0.7819	-	-	1	3.48876e+07	-	-	-	-	-
rs523118	3:135965888-135965888	C	upstream_gene_variant	MODIFIER	PCCB	ENSG00000114054	Transcript	ENST00000490504.1	protein_coding	-	-	-	-	-	-	-	-	-	rs523118	T	T/C/G	3309	1	-	HGNC	8654	-	-	-	-	-	-	-	-	-	1	3.48876e+07	-	-	-	-	-
rs523118	3:135965888-135965888	G	upstream_gene_variant	MODIFIER	PCCB	ENSG00000114054	Transcript	ENST00000490504.1	protein_coding	-	-	-	-	-	-	-	-	-	rs523118	T	T/C/G	3309	1	-	HGNC	8654	-	-	-	-	-	-	0.7819	-	-	1	3.48876e+07	-	-	-	-	-
rs3755636	3:135968828-135968828	C	upstream_gene_variant	MODIFIER	PCCB	ENSG00000114054	Transcript	ENST00000251654.4	protein_coding	-	-	-	-	-	-	-	-	-	rs3755636	G	G/C	320	1	-	HGNC	8654	-	-	-	-	-	-	0.7648	benign	-	1	-	-	-	-	-	-
rs3755636	3:135968828-135968828	C	upstream_gene_variant	MODIFIER	PCCB	ENSG00000114054	Transcript	ENST00000462542.1	protein_coding	-	-	-	-	-	-	-	-	-	rs3755636	G	G/C	1257	1	cds_start_NF,cds_end_NF	HGNC	8654	-	-	-	-	-	-	0.7648	benign	-	1	-	-	-	-	-	-
rs3755636	3:135968828-135968828	C	upstream_gene_variant	MODIFIER	PCCB	ENSG00000114054	Transcript	ENST00000462637.1	protein_coding	-	-	-	-	-	-	-	-	-	rs3755636	G	G/C	369	1	-	HGNC	8654	-	-	-	-	-	-	0.7648	benign	-	1	-	-	-	-	-	-
rs3755636	3:135968828-135968828	C	upstream_gene_variant	MODIFIER	PCCB	ENSG00000114054	Transcript	ENST00000465423.1	protein_coding	-	-	-	-	-	-	-	-	-	rs3755636	G	G/C	383	1	cds_end_NF	HGNC	8654	-	-	-	-	-	-	0.7648	benign	-	1	-	-	-	-	-	-
rs3755636	3:135968828-135968828	C	upstream_gene_variant	MODIFIER	PCCB	ENSG00000114054	Transcript	ENST00000466072.1	protein_coding	-	-	-	-	-	-	-	-	-	rs3755636	G	G/C	369	1	-	HGNC	8654	-	-	-	-	-	-	0.7648	benign	-	1	-	-	-	-	-	-
rs3755636	3:135968828-135968828	C	upstream_gene_variant	MODIFIER	PCCB	ENSG00000114054	Transcript	ENST00000468777.1	protein_coding	-	-	-	-	-	-	-	-	-	rs3755636	G	G/C	369	1	-	HGNC	8654	-	-	-	-	-	-	0.7648	benign	-	1	-	-	-	-	-	-
rs3755636	3:135968828-135968828	C	upstream_gene_variant	MODIFIER	PCCB	ENSG00000114054	Transcript	ENST00000469217.1	protein_coding	-	-	-	-	-	-	-	-	-	rs3755636	G	G/C	373	1	-	HGNC	8654	-	-	-	-	-	-	0.7648	benign	-	1	-	-	-	-	-	-
rs3755636	3:135968828-135968828	C	upstream_gene_variant	MODIFIER	PCCB	ENSG00000114054	Transcript	ENST00000471595.1	protein_coding	-	-	-	-	-	-	-	-	-	rs3755636	G	G/C	372	1	-	HGNC	8654	-	-	-	-	-	-	0.7648	benign	-	1	-	-	-	-	-	-
rs3755636	3:135968828-135968828	C	upstream_gene_variant	MODIFIER	PCCB	ENSG00000114054	Transcript	ENST00000474833.1	processed_transcript	-	-	-	-	-	-	-	-	-	rs3755636	G	G/C	405	1	-	HGNC	8654	-	-	-	-	-	-	0.7648	benign	-	1	-	-	-	-	-	-
rs3755636	3:135968828-135968828	C	upstream_gene_variant	MODIFIER	PCCB	ENSG00000114054	Transcript	ENST00000478469.1	protein_coding	-	-	-	-	-	-	-	-	-	rs3755636	G	G/C	389	1	-	HGNC	8654	-	-	-	-	-	-	0.7648	benign	-	1	-	-	-	-	-	-
rs3755636	3:135968828-135968828	C	upstream_gene_variant	MODIFIER	PCCB	ENSG00000114054	Transcript	ENST00000482086.1	protein_coding	-	-	-	-	-	-	-	-	-	rs3755636	G	G/C	369	1	-	HGNC	8654	-	-	-	-	-	-	0.7648	benign	-	1	-	-	-	-	-	-
rs3755636	3:135968828-135968828	C	upstream_gene_variant	MODIFIER	PCCB	ENSG00000114054	Transcript	ENST00000483687.1	protein_coding	-	-	-	-	-	-	-	-	-	rs3755636	G	G/C	369	1	-	HGNC	8654	-	-	-	-	-	-	0.7648	benign	-	1	-	-	-	-	-	-
rs3755636	3:135968828-135968828	C	upstream_gene_variant	MODIFIER	PCCB	ENSG00000114054	Transcript	ENST00000484181.1	nonsense_mediated_decay	-	-	-	-	-	-	-	-	-	rs3755636	G	G/C	369	1	-	HGNC	8654	-	-	-	-	-	-	0.7648	benign	-	1	-	-	-	-	-	-
rs3755636	3:135968828-135968828	C	upstream_gene_variant	MODIFIER	PCCB	ENSG00000114054	Transcript	ENST00000490504.1	protein_coding	-	-	-	-	-	-	-	-	-	rs3755636	G	G/C	369	1	-	HGNC	8654	-	-	-	-	-	-	0.7648	benign	-	1	-	-	-	-	-	-
rs3755636	3:135968828-135968828	C	regulatory_region_variant	MODIFIER	-	-	RegulatoryFeature	ENSR00000158858	promoter	-	-	-	-	-	-	-	-	-	rs3755636	G	G/C	-	-	-	-	-	-	-	-	-	-	-	0.7648	benign	-	1	-	-	-	-	-	-
rs548288	3:135969755-135969755	C	intron_variant	MODIFIER	PCCB	ENSG00000114054	Transcript	ENST00000251654.4	protein_coding	-	1/14	-	-	-	-	-	-	-	rs548288	T	T/C	-	1	-	HGNC	8654	-	-	-	-	-	-	0.7554	-	-	1	2.81074e+07	-	-	-	-	-
rs548288	3:135969755-135969755	C	upstream_gene_variant	MODIFIER	PCCB	ENSG00000114054	Transcript	ENST00000459873.1	protein_coding	-	-	-	-	-	-	-	-	-	rs548288	T	T/C	4405	1	cds_end_NF	HGNC	8654	-	-	-	-	-	-	0.7554	-	-	1	2.81074e+07	-	-	-	-	-
rs548288	3:135969755-135969755	C	upstream_gene_variant	MODIFIER	PCCB	ENSG00000114054	Transcript	ENST00000462542.1	protein_coding	-	-	-	-	-	-	-	-	-	rs548288	T	T/C	330	1	cds_start_NF,cds_end_NF	HGNC	8654	-	-	-	-	-	-	0.7554	-	-	1	2.81074e+07	-	-	-	-	-
rs548288	3:135969755-135969755	C	intron_variant	MODIFIER	PCCB	ENSG00000114054	Transcript	ENST00000462637.1	protein_coding	-	1/13	-	-	-	-	-	-	-	rs548288	T	T/C	-	1	-	HGNC	8654	-	-	-	-	-	-	0.7554	-	-	1	2.81074e+07	-	-	-	-	-
rs548288	3:135969755-135969755	C	upstream_gene_variant	MODIFIER	PCCB	ENSG00000114054	Transcript	ENST00000465176.1	processed_transcript	-	-	-	-	-	-	-	-	-	rs548288	T	T/C	4944	1	-	HGNC	8654	-	-	-	-	-	-	0.7554	-	-	1	2.81074e+07	-	-	-	-	-
rs548288	3:135969755-135969755	C	intron_variant	MODIFIER	PCCB	ENSG00000114054	Transcript	ENST00000465423.1	protein_coding	-	1/5	-	-	-	-	-	-	-	rs548288	T	T/C	-	1	cds_end_NF	HGNC	8654	-	-	-	-	-	-	0.7554	-	-	1	2.81074e+07	-	-	-	-	-
rs548288	3:135969755-135969755	C	intron_variant	MODIFIER	PCCB	ENSG00000114054	Transcript	ENST00000466072.1	protein_coding	-	1/15	-	-	-	-	-	-	-	rs548288	T	T/C	-	1	-	HGNC	8654	-	-	-	-	-	-	0.7554	-	-	1	2.81074e+07	-	-	-	-	-
rs548288	3:135969755-135969755	C	intron_variant	MODIFIER	PCCB	ENSG00000114054	Transcript	ENST00000468777.1	protein_coding	-	1/15	-	-	-	-	-	-	-	rs548288	T	T/C	-	1	-	HGNC	8654	-	-	-	-	-	-	0.7554	-	-	1	2.81074e+07	-	-	-	-	-
rs548288	3:135969755-135969755	C	intron_variant	MODIFIER	PCCB	ENSG00000114054	Transcript	ENST00000469217.1	protein_coding	-	1/15	-	-	-	-	-	-	-	rs548288	T	T/C	-	1	-	HGNC	8654	-	-	-	-	-	-	0.7554	-	-	1	2.81074e+07	-	-	-	-	-
rs548288	3:135969755-135969755	C	intron_variant	MODIFIER	PCCB	ENSG00000114054	Transcript	ENST00000471595.1	protein_coding	-	1/15	-	-	-	-	-	-	-	rs548288	T	T/C	-	1	-	HGNC	8654	-	-	-	-	-	-	0.7554	-	-	1	2.81074e+07	-	-	-	-	-
rs548288	3:135969755-135969755	C	intron_variant,non_coding_transcript_variant	MODIFIER	PCCB	ENSG00000114054	Transcript	ENST00000474833.1	processed_transcript	-	1/7	-	-	-	-	-	-	-	rs548288	T	T/C	-	1	-	HGNC	8654	-	-	-	-	-	-	0.7554	-	-	1	2.81074e+07	-	-	-	-	-
rs548288	3:135969755-135969755	C	upstream_gene_variant	MODIFIER	PCCB	ENSG00000114054	Transcript	ENST00000475214.1	retained_intron	-	-	-	-	-	-	-	-	-	rs548288	T	T/C	4408	1	-	HGNC	8654	-	-	-	-	-	-	0.7554	-	-	1	2.81074e+07	-	-	-	-	-
rs548288	3:135969755-135969755	C	intron_variant	MODIFIER	PCCB	ENSG00000114054	Transcript	ENST00000478469.1	protein_coding	-	1/8	-	-	-	-	-	-	-	rs548288	T	T/C	-	1	-	HGNC	8654	-	-	-	-	-	-	0.7554	-	-	1	2.81074e+07	-	-	-	-	-
rs548288	3:135969755-135969755	C	intron_variant	MODIFIER	PCCB	ENSG00000114054	Transcript	ENST00000482086.1	protein_coding	-	1/11	-	-	-	-	-	-	-	rs548288	T	T/C	-	1	-	HGNC	8654	-	-	-	-	-	-	0.7554	-	-	1	2.81074e+07	-	-	-	-	-
rs548288	3:135969755-135969755	C	intron_variant	MODIFIER	PCCB	ENSG00000114054	Transcript	ENST00000483687.1	protein_coding	-	1/13	-	-	-	-	-	-	-	rs548288	T	T/C	-	1	-	HGNC	8654	-	-	-	-	-	-	0.7554	-	-	1	2.81074e+07	-	-	-	-	-
rs548288	3:135969755-135969755	C	intron_variant,NMD_transcript_variant	MODIFIER	PCCB	ENSG00000114054	Transcript	ENST00000484181.1	nonsense_mediated_decay	-	1/13	-	-	-	-	-	-	-	rs548288	T	T/C	-	1	-	HGNC	8654	-	-	-	-	-	-	0.7554	-	-	1	2.81074e+07	-	-	-	-	-
rs548288	3:135969755-135969755	C	intron_variant	MODIFIER	PCCB	ENSG00000114054	Transcript	ENST00000490504.1	protein_coding	-	1/12	-	-	-	-	-	-	-	rs548288	T	T/C	-	1	-	HGNC	8654	-	-	-	-	-	-	0.7554	-	-	1	2.81074e+07	-	-	-	-	-
rs548288	3:135969755-135969755	C	upstream_gene_variant	MODIFIER	PCCB	ENSG00000114054	Transcript	ENST00000494742.1	protein_coding	-	-	-	-	-	-	-	-	-	rs548288	T	T/C	4394	1	cds_end_NF	HGNC	8654	-	-	-	-	-	-	0.7554	-	-	1	2.81074e+07	-	-	-	-	-
rs548288	3:135969755-135969755	C	regulatory_region_variant	MODIFIER	-	-	RegulatoryFeature	ENSR00000158858	promoter	-	-	-	-	-	-	-	-	-	rs548288	T	T/C	-	-	-	-	-	-	-	-	-	-	-	0.7554	-	-	1	2.81074e+07	-	-	-	-	-
rs632016	3:135977040-135977040	A	intron_variant	MODIFIER	PCCB	ENSG00000114054	Transcript	ENST00000251654.4	protein_coding	-	3/14	-	-	-	-	-	-	-	rs632016	G	G/A/C/T	-	1	-	HGNC	8654	-	-	-	-	-	-	0.7234	-	-	1	35285134	-	-	-	-	-
rs632016	3:135977040-135977040	C	intron_variant	MODIFIER	PCCB	ENSG00000114054	Transcript	ENST00000251654.4	protein_coding	-	3/14	-	-	-	-	-	-	-	rs632016	G	G/A/C/T	-	1	-	HGNC	8654	-	-	-	-	-	-	-	-	-	1	35285134	-	-	-	-	-
rs632016	3:135977040-135977040	T	intron_variant	MODIFIER	PCCB	ENSG00000114054	Transcript	ENST00000251654.4	protein_coding	-	3/14	-	-	-	-	-	-	-	rs632016	G	G/A/C/T	-	1	-	HGNC	8654	-	-	-	-	-	-	-	-	-	1	35285134	-	-	-	-	-
rs632016	3:135977040-135977040	A	intron_variant	MODIFIER	PCCB	ENSG00000114054	Transcript	ENST00000459873.1	protein_coding	-	3/5	-	-	-	-	-	-	-	rs632016	G	G/A/C/T	-	1	cds_end_NF	HGNC	8654	-	-	-	-	-	-	0.7234	-	-	1	35285134	-	-	-	-	-
rs632016	3:135977040-135977040	C	intron_variant	MODIFIER	PCCB	ENSG00000114054	Transcript	ENST00000459873.1	protein_coding	-	3/5	-	-	-	-	-	-	-	rs632016	G	G/A/C/T	-	1	cds_end_NF	HGNC	8654	-	-	-	-	-	-	-	-	-	1	35285134	-	-	-	-	-
rs632016	3:135977040-135977040	T	intron_variant	MODIFIER	PCCB	ENSG00000114054	Transcript	ENST00000459873.1	protein_coding	-	3/5	-	-	-	-	-	-	-	rs632016	G	G/A/C/T	-	1	cds_end_NF	HGNC	8654	-	-	-	-	-	-	-	-	-	1	35285134	-	-	-	-	-
rs632016	3:135977040-135977040	A	intron_variant	MODIFIER	PCCB	ENSG00000114054	Transcript	ENST00000462542.1	protein_coding	-	3/5	-	-	-	-	-	-	-	rs632016	G	G/A/C/T	-	1	cds_start_NF,cds_end_NF	HGNC	8654	-	-	-	-	-	-	0.7234	-	-	1	35285134	-	-	-	-	-
rs632016	3:135977040-135977040	C	intron_variant	MODIFIER	PCCB	ENSG00000114054	Transcript	ENST00000462542.1	protein_coding	-	3/5	-	-	-	-	-	-	-	rs632016	G	G/A/C/T	-	1	cds_start_NF,cds_end_NF	HGNC	8654	-	-	-	-	-	-	-	-	-	1	35285134	-	-	-	-	-
rs632016	3:135977040-135977040	T	intron_variant	MODIFIER	PCCB	ENSG00000114054	Transcript	ENST00000462542.1	protein_coding	-	3/5	-	-	-	-	-	-	-	rs632016	G	G/A/C/T	-	1	cds_start_NF,cds_end_NF	HGNC	8654	-	-	-	-	-	-	-	-	-	1	35285134	-	-	-	-	-
rs632016	3:135977040-135977040	A	intron_variant	MODIFIER	PCCB	ENSG00000114054	Transcript	ENST00000462637.1	protein_coding	-	2/13	-	-	-	-	-	-	-	rs632016	G	G/A/C/T	-	1	-	HGNC	8654	-	-	-	-	-	-	0.7234	-	-	1	35285134	-	-	-	-	-
rs632016	3:135977040-135977040	C	intron_variant	MODIFIER	PCCB	ENSG00000114054	Transcript	ENST00000462637.1	protein_coding	-	2/13	-	-	-	-	-	-	-	rs632016	G	G/A/C/T	-	1	-	HGNC	8654	-	-	-	-	-	-	-	-	-	1	35285134	-	-	-	-	-
rs632016	3:135977040-135977040	T	intron_variant	MODIFIER	PCCB	ENSG00000114054	Transcript	ENST00000462637.1	protein_coding	-	2/13	-	-	-	-	-	-	-	rs632016	G	G/A/C/T	-	1	-	HGNC	8654	-	-	-	-	-	-	-	-	-	1	35285134	-	-	-	-	-
rs632016	3:135977040-135977040	A	intron_variant,non_coding_transcript_variant	MODIFIER	PCCB	ENSG00000114054	Transcript	ENST00000465176.1	processed_transcript	-	3/5	-	-	-	-	-	-	-	rs632016	G	G/A/C/T	-	1	-	HGNC	8654	-	-	-	-	-	-	0.7234	-	-	1	35285134	-	-	-	-	-
rs632016	3:135977040-135977040	C	intron_variant,non_coding_transcript_variant	MODIFIER	PCCB	ENSG00000114054	Transcript	ENST00000465176.1	processed_transcript	-	3/5	-	-	-	-	-	-	-	rs632016	G	G/A/C/T	-	1	-	HGNC	8654	-	-	-	-	-	-	-	-	-	1	35285134	-	-	-	-	-
rs632016	3:135977040-135977040	T	intron_variant,non_coding_transcript_variant	MODIFIER	PCCB	ENSG00000114054	Transcript	ENST00000465176.1	processed_transcript	-	3/5	-	-	-	-	-	-	-	rs632016	G	G/A/C/T	-	1	-	HGNC	8654	-	-	-	-	-	-	-	-	-	1	35285134	-	-	-	-	-
rs632016	3:135977040-135977040	A	intron_variant	MODIFIER	PCCB	ENSG00000114054	Transcript	ENST00000465423.1	protein_coding	-	4/5	-	-	-	-	-	-	-	rs632016	G	G/A/C/T	-	1	cds_end_NF	HGNC	8654	-	-	-	-	-	-	0.7234	-	-	1	35285134	-	-	-	-	-
rs632016	3:135977040-135977040	C	intron_variant	MODIFIER	PCCB	ENSG00000114054	Transcript	ENST00000465423.1	protein_coding	-	4/5	-	-	-	-	-	-	-	rs632016	G	G/A/C/T	-	1	cds_end_NF	HGNC	8654	-	-	-	-	-	-	-	-	-	1	35285134	-	-	-	-	-
rs632016	3:135977040-135977040	T	intron_variant	MODIFIER	PCCB	ENSG00000114054	Transcript	ENST00000465423.1	protein_coding	-	4/5	-	-	-	-	-	-	-	rs632016	G	G/A/C/T	-	1	cds_end_NF	HGNC	8654	-	-	-	-	-	-	-	-	-	1	35285134	-	-	-	-	-
rs632016	3:135977040-135977040	A	intron_variant	MODIFIER	PCCB	ENSG00000114054	Transcript	ENST00000466072.1	protein_coding	-	3/15	-	-	-	-	-	-	-	rs632016	G	G/A/C/T	-	1	-	HGNC	8654	-	-	-	-	-	-	0.7234	-	-	1	35285134	-	-	-	-	-
rs632016	3:135977040-135977040	C	intron_variant	MODIFIER	PCCB	ENSG00000114054	Transcript	ENST00000466072.1	protein_coding	-	3/15	-	-	-	-	-	-	-	rs632016	G	G/A/C/T	-	1	-	HGNC	8654	-	-	-	-	-	-	-	-	-	1	35285134	-	-	-	-	-
rs632016	3:135977040-135977040	T	intron_variant	MODIFIER	PCCB	ENSG00000114054	Transcript	ENST00000466072.1	protein_coding	-	3/15	-	-	-	-	-	-	-	rs632016	G	G/A/C/T	-	1	-	HGNC	8654	-	-	-	-	-	-	-	-	-	1	35285134	-	-	-	-	-
rs632016	3:135977040-135977040	A	intron_variant	MODIFIER	PCCB	ENSG00000114054	Transcript	ENST00000468777.1	protein_coding	-	3/15	-	-	-	-	-	-	-	rs632016	G	G/A/C/T	-	1	-	HGNC	8654	-	-	-	-	-	-	0.7234	-	-	1	35285134	-	-	-	-	-
rs632016	3:135977040-135977040	C	intron_variant	MODIFIER	PCCB	ENSG00000114054	Transcript	ENST00000468777.1	protein_coding	-	3/15	-	-	-	-	-	-	-	rs632016	G	G/A/C/T	-	1	-	HGNC	8654	-	-	-	-	-	-	-	-	-	1	35285134	-	-	-	-	-
rs632016	3:135977040-135977040	T	intron_variant	MODIFIER	PCCB	ENSG00000114054	Transcript	ENST00000468777.1	protein_coding	-	3/15	-	-	-	-	-	-	-	rs632016	G	G/A/C/T	-	1	-	HGNC	8654	-	-	-	-	-	-	-	-	-	1	35285134	-	-	-	-	-
rs632016	3:135977040-135977040	A	intron_variant	MODIFIER	PCCB	ENSG00000114054	Transcript	ENST00000469217.1	protein_coding	-	3/15	-	-	-	-	-	-	-	rs632016	G	G/A/C/T	-	1	-	HGNC	8654	-	-	-	-	-	-	0.7234	-	-	1	35285134	-	-	-	-	-
rs632016	3:135977040-135977040	C	intron_variant	MODIFIER	PCCB	ENSG00000114054	Transcript	ENST00000469217.1	protein_coding	-	3/15	-	-	-	-	-	-	-	rs632016	G	G/A/C/T	-	1	-	HGNC	8654	-	-	-	-	-	-	-	-	-	1	35285134	-	-	-	-	-
rs632016	3:135977040-135977040	T	intron_variant	MODIFIER	PCCB	ENSG00000114054	Transcript	ENST00000469217.1	protein_coding	-	3/15	-	-	-	-	-	-	-	rs632016	G	G/A/C/T	-	1	-	HGNC	8654	-	-	-	-	-	-	-	-	-	1	35285134	-	-	-	-	-
rs632016	3:135977040-135977040	A	intron_variant	MODIFIER	PCCB	ENSG00000114054	Transcript	ENST00000471595.1	protein_coding	-	3/15	-	-	-	-	-	-	-	rs632016	G	G/A/C/T	-	1	-	HGNC	8654	-	-	-	-	-	-	0.7234	-	-	1	35285134	-	-	-	-	-
rs632016	3:135977040-135977040	C	intron_variant	MODIFIER	PCCB	ENSG00000114054	Transcript	ENST00000471595.1	protein_coding	-	3/15	-	-	-	-	-	-	-	rs632016	G	G/A/C/T	-	1	-	HGNC	8654	-	-	-	-	-	-	-	-	-	1	35285134	-	-	-	-	-
rs632016	3:135977040-135977040	T	intron_variant	MODIFIER	PCCB	ENSG00000114054	Transcript	ENST00000471595.1	protein_coding	-	3/15	-	-	-	-	-	-	-	rs632016	G	G/A/C/T	-	1	-	HGNC	8654	-	-	-	-	-	-	-	-	-	1	35285134	-	-	-	-	-
rs632016	3:135977040-135977040	A	upstream_gene_variant	MODIFIER	PCCB	ENSG00000114054	Transcript	ENST00000473073.1	retained_intron	-	-	-	-	-	-	-	-	-	rs632016	G	G/A/C/T	1952	1	-	HGNC	8654	-	-	-	-	-	-	0.7234	-	-	1	35285134	-	-	-	-	-
rs632016	3:135977040-135977040	C	upstream_gene_variant	MODIFIER	PCCB	ENSG00000114054	Transcript	ENST00000473073.1	retained_intron	-	-	-	-	-	-	-	-	-	rs632016	G	G/A/C/T	1952	1	-	HGNC	8654	-	-	-	-	-	-	-	-	-	1	35285134	-	-	-	-	-
rs632016	3:135977040-135977040	T	upstream_gene_variant	MODIFIER	PCCB	ENSG00000114054	Transcript	ENST00000473073.1	retained_intron	-	-	-	-	-	-	-	-	-	rs632016	G	G/A/C/T	1952	1	-	HGNC	8654	-	-	-	-	-	-	-	-	-	1	35285134	-	-	-	-	-
rs632016	3:135977040-135977040	A	intron_variant,non_coding_transcript_variant	MODIFIER	PCCB	ENSG00000114054	Transcript	ENST00000474833.1	processed_transcript	-	1/7	-	-	-	-	-	-	-	rs632016	G	G/A/C/T	-	1	-	HGNC	8654	-	-	-	-	-	-	0.7234	-	-	1	35285134	-	-	-	-	-
rs632016	3:135977040-135977040	C	intron_variant,non_coding_transcript_variant	MODIFIER	PCCB	ENSG00000114054	Transcript	ENST00000474833.1	processed_transcript	-	1/7	-	-	-	-	-	-	-	rs632016	G	G/A/C/T	-	1	-	HGNC	8654	-	-	-	-	-	-	-	-	-	1	35285134	-	-	-	-	-
rs632016	3:135977040-135977040	T	intron_variant,non_coding_transcript_variant	MODIFIER	PCCB	ENSG00000114054	Transcript	ENST00000474833.1	processed_transcript	-	1/7	-	-	-	-	-	-	-	rs632016	G	G/A/C/T	-	1	-	HGNC	8654	-	-	-	-	-	-	-	-	-	1	35285134	-	-	-	-	-
rs632016	3:135977040-135977040	A	intron_variant,non_coding_transcript_variant	MODIFIER	PCCB	ENSG00000114054	Transcript	ENST00000475214.1	retained_intron	-	3/10	-	-	-	-	-	-	-	rs632016	G	G/A/C/T	-	1	-	HGNC	8654	-	-	-	-	-	-	0.7234	-	-	1	35285134	-	-	-	-	-
rs632016	3:135977040-135977040	C	intron_variant,non_coding_transcript_variant	MODIFIER	PCCB	ENSG00000114054	Transcript	ENST00000475214.1	retained_intron	-	3/10	-	-	-	-	-	-	-	rs632016	G	G/A/C/T	-	1	-	HGNC	8654	-	-	-	-	-	-	-	-	-	1	35285134	-	-	-	-	-
rs632016	3:135977040-135977040	T	intron_variant,non_coding_transcript_variant	MODIFIER	PCCB	ENSG00000114054	Transcript	ENST00000475214.1	retained_intron	-	3/10	-	-	-	-	-	-	-	rs632016	G	G/A/C/T	-	1	-	HGNC	8654	-	-	-	-	-	-	-	-	-	1	35285134	-	-	-	-	-
rs632016	3:135977040-135977040	A	intron_variant	MODIFIER	PCCB	ENSG00000114054	Transcript	ENST00000478469.1	protein_coding	-	3/8	-	-	-	-	-	-	-	rs632016	G	G/A/C/T	-	1	-	HGNC	8654	-	-	-	-	-	-	0.7234	-	-	1	35285134	-	-	-	-	-
rs632016	3:135977040-135977040	C	intron_variant	MODIFIER	PCCB	ENSG00000114054	Transcript	ENST00000478469.1	protein_coding	-	3/8	-	-	-	-	-	-	-	rs632016	G	G/A/C/T	-	1	-	HGNC	8654	-	-	-	-	-	-	-	-	-	1	35285134	-	-	-	-	-
rs632016	3:135977040-135977040	T	intron_variant	MODIFIER	PCCB	ENSG00000114054	Transcript	ENST00000478469.1	protein_coding	-	3/8	-	-	-	-	-	-	-	rs632016	G	G/A/C/T	-	1	-	HGNC	8654	-	-	-	-	-	-	-	-	-	1	35285134	-	-	-	-	-
rs632016	3:135977040-135977040	A	intron_variant	MODIFIER	PCCB	ENSG00000114054	Transcript	ENST00000482086.1	protein_coding	-	1/11	-	-	-	-	-	-	-	rs632016	G	G/A/C/T	-	1	-	HGNC	8654	-	-	-	-	-	-	0.7234	-	-	1	35285134	-	-	-	-	-
rs632016	3:135977040-135977040	C	intron_variant	MODIFIER	PCCB	ENSG00000114054	Transcript	ENST00000482086.1	protein_coding	-	1/11	-	-	-	-	-	-	-	rs632016	G	G/A/C/T	-	1	-	HGNC	8654	-	-	-	-	-	-	-	-	-	1	35285134	-	-	-	-	-
rs632016	3:135977040-135977040	T	intron_variant	MODIFIER	PCCB	ENSG00000114054	Transcript	ENST00000482086.1	protein_coding	-	1/11	-	-	-	-	-	-	-	rs632016	G	G/A/C/T	-	1	-	HGNC	8654	-	-	-	-	-	-	-	-	-	1	35285134	-	-	-	-	-
rs632016	3:135977040-135977040	A	intron_variant	MODIFIER	PCCB	ENSG00000114054	Transcript	ENST00000483687.1	protein_coding	-	3/13	-	-	-	-	-	-	-	rs632016	G	G/A/C/T	-	1	-	HGNC	8654	-	-	-	-	-	-	0.7234	-	-	1	35285134	-	-	-	-	-
rs632016	3:135977040-135977040	C	intron_variant	MODIFIER	PCCB	ENSG00000114054	Transcript	ENST00000483687.1	protein_coding	-	3/13	-	-	-	-	-	-	-	rs632016	G	G/A/C/T	-	1	-	HGNC	8654	-	-	-	-	-	-	-	-	-	1	35285134	-	-	-	-	-
rs632016	3:135977040-135977040	T	intron_variant	MODIFIER	PCCB	ENSG00000114054	Transcript	ENST00000483687.1	protein_coding	-	3/13	-	-	-	-	-	-	-	rs632016	G	G/A/C/T	-	1	-	HGNC	8654	-	-	-	-	-	-	-	-	-	1	35285134	-	-	-	-	-
rs632016	3:135977040-135977040	A	intron_variant,NMD_transcript_variant	MODIFIER	PCCB	ENSG00000114054	Transcript	ENST00000484181.1	nonsense_mediated_decay	-	3/13	-	-	-	-	-	-	-	rs632016	G	G/A/C/T	-	1	-	HGNC	8654	-	-	-	-	-	-	0.7234	-	-	1	35285134	-	-	-	-	-
rs632016	3:135977040-135977040	C	intron_variant,NMD_transcript_variant	MODIFIER	PCCB	ENSG00000114054	Transcript	ENST00000484181.1	nonsense_mediated_decay	-	3/13	-	-	-	-	-	-	-	rs632016	G	G/A/C/T	-	1	-	HGNC	8654	-	-	-	-	-	-	-	-	-	1	35285134	-	-	-	-	-
rs632016	3:135977040-135977040	T	intron_variant,NMD_transcript_variant	MODIFIER	PCCB	ENSG00000114054	Transcript	ENST00000484181.1	nonsense_mediated_decay	-	3/13	-	-	-	-	-	-	-	rs632016	G	G/A/C/T	-	1	-	HGNC	8654	-	-	-	-	-	-	-	-	-	1	35285134	-	-	-	-	-
rs632016	3:135977040-135977040	A	intron_variant	MODIFIER	PCCB	ENSG00000114054	Transcript	ENST00000490504.1	protein_coding	-	3/12	-	-	-	-	-	-	-	rs632016	G	G/A/C/T	-	1	-	HGNC	8654	-	-	-	-	-	-	0.7234	-	-	1	35285134	-	-	-	-	-
rs632016	3:135977040-135977040	C	intron_variant	MODIFIER	PCCB	ENSG00000114054	Transcript	ENST00000490504.1	protein_coding	-	3/12	-	-	-	-	-	-	-	rs632016	G	G/A/C/T	-	1	-	HGNC	8654	-	-	-	-	-	-	-	-	-	1	35285134	-	-	-	-	-
rs632016	3:135977040-135977040	T	intron_variant	MODIFIER	PCCB	ENSG00000114054	Transcript	ENST00000490504.1	protein_coding	-	3/12	-	-	-	-	-	-	-	rs632016	G	G/A/C/T	-	1	-	HGNC	8654	-	-	-	-	-	-	-	-	-	1	35285134	-	-	-	-	-
rs632016	3:135977040-135977040	A	intron_variant	MODIFIER	PCCB	ENSG00000114054	Transcript	ENST00000494742.1	protein_coding	-	3/4	-	-	-	-	-	-	-	rs632016	G	G/A/C/T	-	1	cds_end_NF	HGNC	8654	-	-	-	-	-	-	0.7234	-	-	1	35285134	-	-	-	-	-
rs632016	3:135977040-135977040	C	intron_variant	MODIFIER	PCCB	ENSG00000114054	Transcript	ENST00000494742.1	protein_coding	-	3/4	-	-	-	-	-	-	-	rs632016	G	G/A/C/T	-	1	cds_end_NF	HGNC	8654	-	-	-	-	-	-	-	-	-	1	35285134	-	-	-	-	-
rs632016	3:135977040-135977040	T	intron_variant	MODIFIER	PCCB	ENSG00000114054	Transcript	ENST00000494742.1	protein_coding	-	3/4	-	-	-	-	-	-	-	rs632016	G	G/A/C/T	-	1	cds_end_NF	HGNC	8654	-	-	-	-	-	-	-	-	-	1	35285134	-	-	-	-	-
rs866782	3:135983497-135983497	T	intron_variant	MODIFIER	PCCB	ENSG00000114054	Transcript	ENST00000251654.4	protein_coding	-	5/14	-	-	-	-	-	-	-	rs866782	C	C/T	-	1	-	HGNC	8654	-	-	-	-	-	-	0.1192	-	-	-	-	-	-	-	-	-
rs866782	3:135983497-135983497	T	intron_variant	MODIFIER	PCCB	ENSG00000114054	Transcript	ENST00000459873.1	protein_coding	-	5/5	-	-	-	-	-	-	-	rs866782	C	C/T	-	1	cds_end_NF	HGNC	8654	-	-	-	-	-	-	0.1192	-	-	-	-	-	-	-	-	-
rs866782	3:135983497-135983497	T	intron_variant	MODIFIER	PCCB	ENSG00000114054	Transcript	ENST00000462542.1	protein_coding	-	5/5	-	-	-	-	-	-	-	rs866782	C	C/T	-	1	cds_start_NF,cds_end_NF	HGNC	8654	-	-	-	-	-	-	0.1192	-	-	-	-	-	-	-	-	-
rs866782	3:135983497-135983497	T	intron_variant	MODIFIER	PCCB	ENSG00000114054	Transcript	ENST00000462637.1	protein_coding	-	4/13	-	-	-	-	-	-	-	rs866782	C	C/T	-	1	-	HGNC	8654	-	-	-	-	-	-	0.1192	-	-	-	-	-	-	-	-	-
rs866782	3:135983497-135983497	T	intron_variant,non_coding_transcript_variant	MODIFIER	PCCB	ENSG00000114054	Transcript	ENST00000465176.1	processed_transcript	-	5/5	-	-	-	-	-	-	-	rs866782	C	C/T	-	1	-	HGNC	8654	-	-	-	-	-	-	0.1192	-	-	-	-	-	-	-	-	-
rs866782	3:135983497-135983497	T	downstream_gene_variant	MODIFIER	PCCB	ENSG00000114054	Transcript	ENST00000465423.1	protein_coding	-	-	-	-	-	-	-	-	-	rs866782	C	C/T	2645	1	cds_end_NF	HGNC	8654	-	-	-	-	-	-	0.1192	-	-	-	-	-	-	-	-	-
rs866782	3:135983497-135983497	T	intron_variant	MODIFIER	PCCB	ENSG00000114054	Transcript	ENST00000466072.1	protein_coding	-	5/15	-	-	-	-	-	-	-	rs866782	C	C/T	-	1	-	HGNC	8654	-	-	-	-	-	-	0.1192	-	-	-	-	-	-	-	-	-
rs866782	3:135983497-135983497	T	intron_variant	MODIFIER	PCCB	ENSG00000114054	Transcript	ENST00000468777.1	protein_coding	-	6/15	-	-	-	-	-	-	-	rs866782	C	C/T	-	1	-	HGNC	8654	-	-	-	-	-	-	0.1192	-	-	-	-	-	-	-	-	-
rs866782	3:135983497-135983497	T	intron_variant	MODIFIER	PCCB	ENSG00000114054	Transcript	ENST00000469217.1	protein_coding	-	6/15	-	-	-	-	-	-	-	rs866782	C	C/T	-	1	-	HGNC	8654	-	-	-	-	-	-	0.1192	-	-	-	-	-	-	-	-	-
rs866782	3:135983497-135983497	T	intron_variant	MODIFIER	PCCB	ENSG00000114054	Transcript	ENST00000471595.1	protein_coding	-	5/15	-	-	-	-	-	-	-	rs866782	C	C/T	-	1	-	HGNC	8654	-	-	-	-	-	-	0.1192	-	-	-	-	-	-	-	-	-
rs866782	3:135983497-135983497	T	intron_variant,non_coding_transcript_variant	MODIFIER	PCCB	ENSG00000114054	Transcript	ENST00000473073.1	retained_intron	-	2/10	-	-	-	-	-	-	-	rs866782	C	C/T	-	1	-	HGNC	8654	-	-	-	-	-	-	0.1192	-	-	-	-	-	-	-	-	-
rs866782	3:135983497-135983497	T	intron_variant,non_coding_transcript_variant	MODIFIER	PCCB	ENSG00000114054	Transcript	ENST00000474833.1	processed_transcript	-	1/7	-	-	-	-	-	-	-	rs866782	C	C/T	-	1	-	HGNC	8654	-	-	-	-	-	-	0.1192	-	-	-	-	-	-	-	-	-
rs866782	3:135983497-135983497	T	intron_variant,non_coding_transcript_variant	MODIFIER	PCCB	ENSG00000114054	Transcript	ENST00000475214.1	retained_intron	-	5/10	-	-	-	-	-	-	-	rs866782	C	C/T	-	1	-	HGNC	8654	-	-	-	-	-	-	0.1192	-	-	-	-	-	-	-	-	-
rs866782	3:135983497-135983497	T	intron_variant	MODIFIER	PCCB	ENSG00000114054	Transcript	ENST00000478469.1	protein_coding	-	5/8	-	-	-	-	-	-	-	rs866782	C	C/T	-	1	-	HGNC	8654	-	-	-	-	-	-	0.1192	-	-	-	-	-	-	-	-	-
rs866782	3:135983497-135983497	T	intron_variant	MODIFIER	PCCB	ENSG00000114054	Transcript	ENST00000482086.1	protein_coding	-	2/11	-	-	-	-	-	-	-	rs866782	C	C/T	-	1	-	HGNC	8654	-	-	-	-	-	-	0.1192	-	-	-	-	-	-	-	-	-
rs866782	3:135983497-135983497	T	intron_variant	MODIFIER	PCCB	ENSG00000114054	Transcript	ENST00000483687.1	protein_coding	-	4/13	-	-	-	-	-	-	-	rs866782	C	C/T	-	1	-	HGNC	8654	-	-	-	-	-	-	0.1192	-	-	-	-	-	-	-	-	-
rs866782	3:135983497-135983497	T	intron_variant,NMD_transcript_variant	MODIFIER	PCCB	ENSG00000114054	Transcript	ENST00000484181.1	nonsense_mediated_decay	-	5/13	-	-	-	-	-	-	-	rs866782	C	C/T	-	1	-	HGNC	8654	-	-	-	-	-	-	0.1192	-	-	-	-	-	-	-	-	-
rs866782	3:135983497-135983497	T	intron_variant	MODIFIER	PCCB	ENSG00000114054	Transcript	ENST00000490504.1	protein_coding	-	3/12	-	-	-	-	-	-	-	rs866782	C	C/T	-	1	-	HGNC	8654	-	-	-	-	-	-	0.1192	-	-	-	-	-	-	-	-	-
rs866782	3:135983497-135983497	T	downstream_gene_variant	MODIFIER	PCCB	ENSG00000114054	Transcript	ENST00000494742.1	protein_coding	-	-	-	-	-	-	-	-	-	rs866782	C	C/T	2630	1	cds_end_NF	HGNC	8654	-	-	-	-	-	-	0.1192	-	-	-	-	-	-	-	-	-
rs606725	3:135986087-135986087	C	intron_variant	MODIFIER	PCCB	ENSG00000114054	Transcript	ENST00000251654.4	protein_coding	-	5/14	-	-	-	-	-	-	-	rs606725	A	A/C/G/T	-	1	-	HGNC	8654	-	-	-	-	-	-	-	-	-	-	-	-	-	-	-	-
rs606725	3:135986087-135986087	G	intron_variant	MODIFIER	PCCB	ENSG00000114054	Transcript	ENST00000251654.4	protein_coding	-	5/14	-	-	-	-	-	-	-	rs606725	A	A/C/G/T	-	1	-	HGNC	8654	-	-	-	-	-	-	0.7654	-	-	-	-	-	-	-	-	-
rs606725	3:135986087-135986087	T	intron_variant	MODIFIER	PCCB	ENSG00000114054	Transcript	ENST00000251654.4	protein_coding	-	5/14	-	-	-	-	-	-	-	rs606725	A	A/C/G/T	-	1	-	HGNC	8654	-	-	-	-	-	-	-	-	-	-	-	-	-	-	-	-
rs606725	3:135986087-135986087	C	intron_variant	MODIFIER	PCCB	ENSG00000114054	Transcript	ENST00000459873.1	protein_coding	-	5/5	-	-	-	-	-	-	-	rs606725	A	A/C/G/T	-	1	cds_end_NF	HGNC	8654	-	-	-	-	-	-	-	-	-	-	-	-	-	-	-	-
rs606725	3:135986087-135986087	G	intron_variant	MODIFIER	PCCB	ENSG00000114054	Transcript	ENST00000459873.1	protein_coding	-	5/5	-	-	-	-	-	-	-	rs606725	A	A/C/G/T	-	1	cds_end_NF	HGNC	8654	-	-	-	-	-	-	0.7654	-	-	-	-	-	-	-	-	-
rs606725	3:135986087-135986087	T	intron_variant	MODIFIER	PCCB	ENSG00000114054	Transcript	ENST00000459873.1	protein_coding	-	5/5	-	-	-	-	-	-	-	rs606725	A	A/C/G/T	-	1	cds_end_NF	HGNC	8654	-	-	-	-	-	-	-	-	-	-	-	-	-	-	-	-
rs606725	3:135986087-135986087	C	intron_variant	MODIFIER	PCCB	ENSG00000114054	Transcript	ENST00000462542.1	protein_coding	-	5/5	-	-	-	-	-	-	-	rs606725	A	A/C/G/T	-	1	cds_start_NF,cds_end_NF	HGNC	8654	-	-	-	-	-	-	-	-	-	-	-	-	-	-	-	-
rs606725	3:135986087-135986087	G	intron_variant	MODIFIER	PCCB	ENSG00000114054	Transcript	ENST00000462542.1	protein_coding	-	5/5	-	-	-	-	-	-	-	rs606725	A	A/C/G/T	-	1	cds_start_NF,cds_end_NF	HGNC	8654	-	-	-	-	-	-	0.7654	-	-	-	-	-	-	-	-	-
rs606725	3:135986087-135986087	T	intron_variant	MODIFIER	PCCB	ENSG00000114054	Transcript	ENST00000462542.1	protein_coding	-	5/5	-	-	-	-	-	-	-	rs606725	A	A/C/G/T	-	1	cds_start_NF,cds_end_NF	HGNC	8654	-	-	-	-	-	-	-	-	-	-	-	-	-	-	-	-
rs606725	3:135986087-135986087	C	intron_variant	MODIFIER	PCCB	ENSG00000114054	Transcript	ENST00000462637.1	protein_coding	-	4/13	-	-	-	-	-	-	-	rs606725	A	A/C/G/T	-	1	-	HGNC	8654	-	-	-	-	-	-	-	-	-	-	-	-	-	-	-	-
rs606725	3:135986087-135986087	G	intron_variant	MODIFIER	PCCB	ENSG00000114054	Transcript	ENST00000462637.1	protein_coding	-	4/13	-	-	-	-	-	-	-	rs606725	A	A/C/G/T	-	1	-	HGNC	8654	-	-	-	-	-	-	0.7654	-	-	-	-	-	-	-	-	-
rs606725	3:135986087-135986087	T	intron_variant	MODIFIER	PCCB	ENSG00000114054	Transcript	ENST00000462637.1	protein_coding	-	4/13	-	-	-	-	-	-	-	rs606725	A	A/C/G/T	-	1	-	HGNC	8654	-	-	-	-	-	-	-	-	-	-	-	-	-	-	-	-
rs606725	3:135986087-135986087	C	intron_variant,non_coding_transcript_variant	MODIFIER	PCCB	ENSG00000114054	Transcript	ENST00000465176.1	processed_transcript	-	5/5	-	-	-	-	-	-	-	rs606725	A	A/C/G/T	-	1	-	HGNC	8654	-	-	-	-	-	-	-	-	-	-	-	-	-	-	-	-
rs606725	3:135986087-135986087	G	intron_variant,non_coding_transcript_variant	MODIFIER	PCCB	ENSG00000114054	Transcript	ENST00000465176.1	processed_transcript	-	5/5	-	-	-	-	-	-	-	rs606725	A	A/C/G/T	-	1	-	HGNC	8654	-	-	-	-	-	-	0.7654	-	-	-	-	-	-	-	-	-
rs606725	3:135986087-135986087	T	intron_variant,non_coding_transcript_variant	MODIFIER	PCCB	ENSG00000114054	Transcript	ENST00000465176.1	processed_transcript	-	5/5	-	-	-	-	-	-	-	rs606725	A	A/C/G/T	-	1	-	HGNC	8654	-	-	-	-	-	-	-	-	-	-	-	-	-	-	-	-
rs606725	3:135986087-135986087	C	intron_variant	MODIFIER	PCCB	ENSG00000114054	Transcript	ENST00000466072.1	protein_coding	-	5/15	-	-	-	-	-	-	-	rs606725	A	A/C/G/T	-	1	-	HGNC	8654	-	-	-	-	-	-	-	-	-	-	-	-	-	-	-	-
rs606725	3:135986087-135986087	G	intron_variant	MODIFIER	PCCB	ENSG00000114054	Transcript	ENST00000466072.1	protein_coding	-	5/15	-	-	-	-	-	-	-	rs606725	A	A/C/G/T	-	1	-	HGNC	8654	-	-	-	-	-	-	0.7654	-	-	-	-	-	-	-	-	-
rs606725	3:135986087-135986087	T	intron_variant	MODIFIER	PCCB	ENSG00000114054	Transcript	ENST00000466072.1	protein_coding	-	5/15	-	-	-	-	-	-	-	rs606725	A	A/C/G/T	-	1	-	HGNC	8654	-	-	-	-	-	-	-	-	-	-	-	-	-	-	-	-
rs606725	3:135986087-135986087	C	intron_variant	MODIFIER	PCCB	ENSG00000114054	Transcript	ENST00000468777.1	protein_coding	-	6/15	-	-	-	-	-	-	-	rs606725	A	A/C/G/T	-	1	-	HGNC	8654	-	-	-	-	-	-	-	-	-	-	-	-	-	-	-	-
rs606725	3:135986087-135986087	G	intron_variant	MODIFIER	PCCB	ENSG00000114054	Transcript	ENST00000468777.1	protein_coding	-	6/15	-	-	-	-	-	-	-	rs606725	A	A/C/G/T	-	1	-	HGNC	8654	-	-	-	-	-	-	0.7654	-	-	-	-	-	-	-	-	-
rs606725	3:135986087-135986087	T	intron_variant	MODIFIER	PCCB	ENSG00000114054	Transcript	ENST00000468777.1	protein_coding	-	6/15	-	-	-	-	-	-	-	rs606725	A	A/C/G/T	-	1	-	HGNC	8654	-	-	-	-	-	-	-	-	-	-	-	-	-	-	-	-
rs606725	3:135986087-135986087	C	intron_variant	MODIFIER	PCCB	ENSG00000114054	Transcript	ENST00000469217.1	protein_coding	-	6/15	-	-	-	-	-	-	-	rs606725	A	A/C/G/T	-	1	-	HGNC	8654	-	-	-	-	-	-	-	-	-	-	-	-	-	-	-	-
rs606725	3:135986087-135986087	G	intron_variant	MODIFIER	PCCB	ENSG00000114054	Transcript	ENST00000469217.1	protein_coding	-	6/15	-	-	-	-	-	-	-	rs606725	A	A/C/G/T	-	1	-	HGNC	8654	-	-	-	-	-	-	0.7654	-	-	-	-	-	-	-	-	-
rs606725	3:135986087-135986087	T	intron_variant	MODIFIER	PCCB	ENSG00000114054	Transcript	ENST00000469217.1	protein_coding	-	6/15	-	-	-	-	-	-	-	rs606725	A	A/C/G/T	-	1	-	HGNC	8654	-	-	-	-	-	-	-	-	-	-	-	-	-	-	-	-
rs606725	3:135986087-135986087	C	intron_variant	MODIFIER	PCCB	ENSG00000114054	Transcript	ENST00000471595.1	protein_coding	-	5/15	-	-	-	-	-	-	-	rs606725	A	A/C/G/T	-	1	-	HGNC	8654	-	-	-	-	-	-	-	-	-	-	-	-	-	-	-	-
rs606725	3:135986087-135986087	G	intron_variant	MODIFIER	PCCB	ENSG00000114054	Transcript	ENST00000471595.1	protein_coding	-	5/15	-	-	-	-	-	-	-	rs606725	A	A/C/G/T	-	1	-	HGNC	8654	-	-	-	-	-	-	0.7654	-	-	-	-	-	-	-	-	-
rs606725	3:135986087-135986087	T	intron_variant	MODIFIER	PCCB	ENSG00000114054	Transcript	ENST00000471595.1	protein_coding	-	5/15	-	-	-	-	-	-	-	rs606725	A	A/C/G/T	-	1	-	HGNC	8654	-	-	-	-	-	-	-	-	-	-	-	-	-	-	-	-
rs606725	3:135986087-135986087	C	intron_variant,non_coding_transcript_variant	MODIFIER	PCCB	ENSG00000114054	Transcript	ENST00000473073.1	retained_intron	-	2/10	-	-	-	-	-	-	-	rs606725	A	A/C/G/T	-	1	-	HGNC	8654	-	-	-	-	-	-	-	-	-	-	-	-	-	-	-	-
rs606725	3:135986087-135986087	G	intron_variant,non_coding_transcript_variant	MODIFIER	PCCB	ENSG00000114054	Transcript	ENST00000473073.1	retained_intron	-	2/10	-	-	-	-	-	-	-	rs606725	A	A/C/G/T	-	1	-	HGNC	8654	-	-	-	-	-	-	0.7654	-	-	-	-	-	-	-	-	-
rs606725	3:135986087-135986087	T	intron_variant,non_coding_transcript_variant	MODIFIER	PCCB	ENSG00000114054	Transcript	ENST00000473073.1	retained_intron	-	2/10	-	-	-	-	-	-	-	rs606725	A	A/C/G/T	-	1	-	HGNC	8654	-	-	-	-	-	-	-	-	-	-	-	-	-	-	-	-
rs606725	3:135986087-135986087	C	intron_variant,non_coding_transcript_variant	MODIFIER	PCCB	ENSG00000114054	Transcript	ENST00000474833.1	processed_transcript	-	1/7	-	-	-	-	-	-	-	rs606725	A	A/C/G/T	-	1	-	HGNC	8654	-	-	-	-	-	-	-	-	-	-	-	-	-	-	-	-
rs606725	3:135986087-135986087	G	intron_variant,non_coding_transcript_variant	MODIFIER	PCCB	ENSG00000114054	Transcript	ENST00000474833.1	processed_transcript	-	1/7	-	-	-	-	-	-	-	rs606725	A	A/C/G/T	-	1	-	HGNC	8654	-	-	-	-	-	-	0.7654	-	-	-	-	-	-	-	-	-
rs606725	3:135986087-135986087	T	intron_variant,non_coding_transcript_variant	MODIFIER	PCCB	ENSG00000114054	Transcript	ENST00000474833.1	processed_transcript	-	1/7	-	-	-	-	-	-	-	rs606725	A	A/C/G/T	-	1	-	HGNC	8654	-	-	-	-	-	-	-	-	-	-	-	-	-	-	-	-
rs606725	3:135986087-135986087	C	intron_variant,non_coding_transcript_variant	MODIFIER	PCCB	ENSG00000114054	Transcript	ENST00000475214.1	retained_intron	-	5/10	-	-	-	-	-	-	-	rs606725	A	A/C/G/T	-	1	-	HGNC	8654	-	-	-	-	-	-	-	-	-	-	-	-	-	-	-	-
rs606725	3:135986087-135986087	G	intron_variant,non_coding_transcript_variant	MODIFIER	PCCB	ENSG00000114054	Transcript	ENST00000475214.1	retained_intron	-	5/10	-	-	-	-	-	-	-	rs606725	A	A/C/G/T	-	1	-	HGNC	8654	-	-	-	-	-	-	0.7654	-	-	-	-	-	-	-	-	-
rs606725	3:135986087-135986087	T	intron_variant,non_coding_transcript_variant	MODIFIER	PCCB	ENSG00000114054	Transcript	ENST00000475214.1	retained_intron	-	5/10	-	-	-	-	-	-	-	rs606725	A	A/C/G/T	-	1	-	HGNC	8654	-	-	-	-	-	-	-	-	-	-	-	-	-	-	-	-
rs606725	3:135986087-135986087	C	intron_variant	MODIFIER	PCCB	ENSG00000114054	Transcript	ENST00000478469.1	protein_coding	-	5/8	-	-	-	-	-	-	-	rs606725	A	A/C/G/T	-	1	-	HGNC	8654	-	-	-	-	-	-	-	-	-	-	-	-	-	-	-	-
rs606725	3:135986087-135986087	G	intron_variant	MODIFIER	PCCB	ENSG00000114054	Transcript	ENST00000478469.1	protein_coding	-	5/8	-	-	-	-	-	-	-	rs606725	A	A/C/G/T	-	1	-	HGNC	8654	-	-	-	-	-	-	0.7654	-	-	-	-	-	-	-	-	-
rs606725	3:135986087-135986087	T	intron_variant	MODIFIER	PCCB	ENSG00000114054	Transcript	ENST00000478469.1	protein_coding	-	5/8	-	-	-	-	-	-	-	rs606725	A	A/C/G/T	-	1	-	HGNC	8654	-	-	-	-	-	-	-	-	-	-	-	-	-	-	-	-
rs606725	3:135986087-135986087	C	intron_variant	MODIFIER	PCCB	ENSG00000114054	Transcript	ENST00000482086.1	protein_coding	-	2/11	-	-	-	-	-	-	-	rs606725	A	A/C/G/T	-	1	-	HGNC	8654	-	-	-	-	-	-	-	-	-	-	-	-	-	-	-	-
rs606725	3:135986087-135986087	G	intron_variant	MODIFIER	PCCB	ENSG00000114054	Transcript	ENST00000482086.1	protein_coding	-	2/11	-	-	-	-	-	-	-	rs606725	A	A/C/G/T	-	1	-	HGNC	8654	-	-	-	-	-	-	0.7654	-	-	-	-	-	-	-	-	-
rs606725	3:135986087-135986087	T	intron_variant	MODIFIER	PCCB	ENSG00000114054	Transcript	ENST00000482086.1	protein_coding	-	2/11	-	-	-	-	-	-	-	rs606725	A	A/C/G/T	-	1	-	HGNC	8654	-	-	-	-	-	-	-	-	-	-	-	-	-	-	-	-
rs606725	3:135986087-135986087	C	intron_variant	MODIFIER	PCCB	ENSG00000114054	Transcript	ENST00000483687.1	protein_coding	-	4/13	-	-	-	-	-	-	-	rs606725	A	A/C/G/T	-	1	-	HGNC	8654	-	-	-	-	-	-	-	-	-	-	-	-	-	-	-	-
rs606725	3:135986087-135986087	G	intron_variant	MODIFIER	PCCB	ENSG00000114054	Transcript	ENST00000483687.1	protein_coding	-	4/13	-	-	-	-	-	-	-	rs606725	A	A/C/G/T	-	1	-	HGNC	8654	-	-	-	-	-	-	0.7654	-	-	-	-	-	-	-	-	-
rs606725	3:135986087-135986087	T	intron_variant	MODIFIER	PCCB	ENSG00000114054	Transcript	ENST00000483687.1	protein_coding	-	4/13	-	-	-	-	-	-	-	rs606725	A	A/C/G/T	-	1	-	HGNC	8654	-	-	-	-	-	-	-	-	-	-	-	-	-	-	-	-
rs606725	3:135986087-135986087	C	intron_variant,NMD_transcript_variant	MODIFIER	PCCB	ENSG00000114054	Transcript	ENST00000484181.1	nonsense_mediated_decay	-	5/13	-	-	-	-	-	-	-	rs606725	A	A/C/G/T	-	1	-	HGNC	8654	-	-	-	-	-	-	-	-	-	-	-	-	-	-	-	-
rs606725	3:135986087-135986087	G	intron_variant,NMD_transcript_variant	MODIFIER	PCCB	ENSG00000114054	Transcript	ENST00000484181.1	nonsense_mediated_decay	-	5/13	-	-	-	-	-	-	-	rs606725	A	A/C/G/T	-	1	-	HGNC	8654	-	-	-	-	-	-	0.7654	-	-	-	-	-	-	-	-	-
rs606725	3:135986087-135986087	T	intron_variant,NMD_transcript_variant	MODIFIER	PCCB	ENSG00000114054	Transcript	ENST00000484181.1	nonsense_mediated_decay	-	5/13	-	-	-	-	-	-	-	rs606725	A	A/C/G/T	-	1	-	HGNC	8654	-	-	-	-	-	-	-	-	-	-	-	-	-	-	-	-
rs606725	3:135986087-135986087	C	intron_variant	MODIFIER	PCCB	ENSG00000114054	Transcript	ENST00000490504.1	protein_coding	-	3/12	-	-	-	-	-	-	-	rs606725	A	A/C/G/T	-	1	-	HGNC	8654	-	-	-	-	-	-	-	-	-	-	-	-	-	-	-	-
rs606725	3:135986087-135986087	G	intron_variant	MODIFIER	PCCB	ENSG00000114054	Transcript	ENST00000490504.1	protein_coding	-	3/12	-	-	-	-	-	-	-	rs606725	A	A/C/G/T	-	1	-	HGNC	8654	-	-	-	-	-	-	0.7654	-	-	-	-	-	-	-	-	-
rs606725	3:135986087-135986087	T	intron_variant	MODIFIER	PCCB	ENSG00000114054	Transcript	ENST00000490504.1	protein_coding	-	3/12	-	-	-	-	-	-	-	rs606725	A	A/C/G/T	-	1	-	HGNC	8654	-	-	-	-	-	-	-	-	-	-	-	-	-	-	-	-
rs4678428	3:135988412-135988412	A	intron_variant	MODIFIER	PCCB	ENSG00000114054	Transcript	ENST00000251654.4	protein_coding	-	5/14	-	-	-	-	-	-	-	rs4678428	G	G/A/C/T	-	1	-	HGNC	8654	-	-	-	-	-	-	0.7552	-	-	1	31888606	-	-	-	-	-
rs4678428	3:135988412-135988412	C	intron_variant	MODIFIER	PCCB	ENSG00000114054	Transcript	ENST00000251654.4	protein_coding	-	5/14	-	-	-	-	-	-	-	rs4678428	G	G/A/C/T	-	1	-	HGNC	8654	-	-	-	-	-	-	-	-	-	1	31888606	-	-	-	-	-
rs4678428	3:135988412-135988412	T	intron_variant	MODIFIER	PCCB	ENSG00000114054	Transcript	ENST00000251654.4	protein_coding	-	5/14	-	-	-	-	-	-	-	rs4678428	G	G/A/C/T	-	1	-	HGNC	8654	-	-	-	-	-	-	-	-	-	1	31888606	-	-	-	-	-
rs4678428	3:135988412-135988412	A	intron_variant	MODIFIER	PCCB	ENSG00000114054	Transcript	ENST00000459873.1	protein_coding	-	5/5	-	-	-	-	-	-	-	rs4678428	G	G/A/C/T	-	1	cds_end_NF	HGNC	8654	-	-	-	-	-	-	0.7552	-	-	1	31888606	-	-	-	-	-
rs4678428	3:135988412-135988412	C	intron_variant	MODIFIER	PCCB	ENSG00000114054	Transcript	ENST00000459873.1	protein_coding	-	5/5	-	-	-	-	-	-	-	rs4678428	G	G/A/C/T	-	1	cds_end_NF	HGNC	8654	-	-	-	-	-	-	-	-	-	1	31888606	-	-	-	-	-
rs4678428	3:135988412-135988412	T	intron_variant	MODIFIER	PCCB	ENSG00000114054	Transcript	ENST00000459873.1	protein_coding	-	5/5	-	-	-	-	-	-	-	rs4678428	G	G/A/C/T	-	1	cds_end_NF	HGNC	8654	-	-	-	-	-	-	-	-	-	1	31888606	-	-	-	-	-
rs4678428	3:135988412-135988412	A	intron_variant	MODIFIER	PCCB	ENSG00000114054	Transcript	ENST00000462542.1	protein_coding	-	5/5	-	-	-	-	-	-	-	rs4678428	G	G/A/C/T	-	1	cds_start_NF,cds_end_NF	HGNC	8654	-	-	-	-	-	-	0.7552	-	-	1	31888606	-	-	-	-	-
rs4678428	3:135988412-135988412	C	intron_variant	MODIFIER	PCCB	ENSG00000114054	Transcript	ENST00000462542.1	protein_coding	-	5/5	-	-	-	-	-	-	-	rs4678428	G	G/A/C/T	-	1	cds_start_NF,cds_end_NF	HGNC	8654	-	-	-	-	-	-	-	-	-	1	31888606	-	-	-	-	-
rs4678428	3:135988412-135988412	T	intron_variant	MODIFIER	PCCB	ENSG00000114054	Transcript	ENST00000462542.1	protein_coding	-	5/5	-	-	-	-	-	-	-	rs4678428	G	G/A/C/T	-	1	cds_start_NF,cds_end_NF	HGNC	8654	-	-	-	-	-	-	-	-	-	1	31888606	-	-	-	-	-
rs4678428	3:135988412-135988412	A	intron_variant	MODIFIER	PCCB	ENSG00000114054	Transcript	ENST00000462637.1	protein_coding	-	4/13	-	-	-	-	-	-	-	rs4678428	G	G/A/C/T	-	1	-	HGNC	8654	-	-	-	-	-	-	0.7552	-	-	1	31888606	-	-	-	-	-
rs4678428	3:135988412-135988412	C	intron_variant	MODIFIER	PCCB	ENSG00000114054	Transcript	ENST00000462637.1	protein_coding	-	4/13	-	-	-	-	-	-	-	rs4678428	G	G/A/C/T	-	1	-	HGNC	8654	-	-	-	-	-	-	-	-	-	1	31888606	-	-	-	-	-
rs4678428	3:135988412-135988412	T	intron_variant	MODIFIER	PCCB	ENSG00000114054	Transcript	ENST00000462637.1	protein_coding	-	4/13	-	-	-	-	-	-	-	rs4678428	G	G/A/C/T	-	1	-	HGNC	8654	-	-	-	-	-	-	-	-	-	1	31888606	-	-	-	-	-
rs4678428	3:135988412-135988412	A	intron_variant,non_coding_transcript_variant	MODIFIER	PCCB	ENSG00000114054	Transcript	ENST00000465176.1	processed_transcript	-	5/5	-	-	-	-	-	-	-	rs4678428	G	G/A/C/T	-	1	-	HGNC	8654	-	-	-	-	-	-	0.7552	-	-	1	31888606	-	-	-	-	-
rs4678428	3:135988412-135988412	C	intron_variant,non_coding_transcript_variant	MODIFIER	PCCB	ENSG00000114054	Transcript	ENST00000465176.1	processed_transcript	-	5/5	-	-	-	-	-	-	-	rs4678428	G	G/A/C/T	-	1	-	HGNC	8654	-	-	-	-	-	-	-	-	-	1	31888606	-	-	-	-	-
rs4678428	3:135988412-135988412	T	intron_variant,non_coding_transcript_variant	MODIFIER	PCCB	ENSG00000114054	Transcript	ENST00000465176.1	processed_transcript	-	5/5	-	-	-	-	-	-	-	rs4678428	G	G/A/C/T	-	1	-	HGNC	8654	-	-	-	-	-	-	-	-	-	1	31888606	-	-	-	-	-
rs4678428	3:135988412-135988412	A	intron_variant	MODIFIER	PCCB	ENSG00000114054	Transcript	ENST00000466072.1	protein_coding	-	5/15	-	-	-	-	-	-	-	rs4678428	G	G/A/C/T	-	1	-	HGNC	8654	-	-	-	-	-	-	0.7552	-	-	1	31888606	-	-	-	-	-
rs4678428	3:135988412-135988412	C	intron_variant	MODIFIER	PCCB	ENSG00000114054	Transcript	ENST00000466072.1	protein_coding	-	5/15	-	-	-	-	-	-	-	rs4678428	G	G/A/C/T	-	1	-	HGNC	8654	-	-	-	-	-	-	-	-	-	1	31888606	-	-	-	-	-
rs4678428	3:135988412-135988412	T	intron_variant	MODIFIER	PCCB	ENSG00000114054	Transcript	ENST00000466072.1	protein_coding	-	5/15	-	-	-	-	-	-	-	rs4678428	G	G/A/C/T	-	1	-	HGNC	8654	-	-	-	-	-	-	-	-	-	1	31888606	-	-	-	-	-
rs4678428	3:135988412-135988412	A	intron_variant	MODIFIER	PCCB	ENSG00000114054	Transcript	ENST00000468777.1	protein_coding	-	6/15	-	-	-	-	-	-	-	rs4678428	G	G/A/C/T	-	1	-	HGNC	8654	-	-	-	-	-	-	0.7552	-	-	1	31888606	-	-	-	-	-
rs4678428	3:135988412-135988412	C	intron_variant	MODIFIER	PCCB	ENSG00000114054	Transcript	ENST00000468777.1	protein_coding	-	6/15	-	-	-	-	-	-	-	rs4678428	G	G/A/C/T	-	1	-	HGNC	8654	-	-	-	-	-	-	-	-	-	1	31888606	-	-	-	-	-
rs4678428	3:135988412-135988412	T	intron_variant	MODIFIER	PCCB	ENSG00000114054	Transcript	ENST00000468777.1	protein_coding	-	6/15	-	-	-	-	-	-	-	rs4678428	G	G/A/C/T	-	1	-	HGNC	8654	-	-	-	-	-	-	-	-	-	1	31888606	-	-	-	-	-
rs4678428	3:135988412-135988412	A	intron_variant	MODIFIER	PCCB	ENSG00000114054	Transcript	ENST00000469217.1	protein_coding	-	6/15	-	-	-	-	-	-	-	rs4678428	G	G/A/C/T	-	1	-	HGNC	8654	-	-	-	-	-	-	0.7552	-	-	1	31888606	-	-	-	-	-
rs4678428	3:135988412-135988412	C	intron_variant	MODIFIER	PCCB	ENSG00000114054	Transcript	ENST00000469217.1	protein_coding	-	6/15	-	-	-	-	-	-	-	rs4678428	G	G/A/C/T	-	1	-	HGNC	8654	-	-	-	-	-	-	-	-	-	1	31888606	-	-	-	-	-
rs4678428	3:135988412-135988412	T	intron_variant	MODIFIER	PCCB	ENSG00000114054	Transcript	ENST00000469217.1	protein_coding	-	6/15	-	-	-	-	-	-	-	rs4678428	G	G/A/C/T	-	1	-	HGNC	8654	-	-	-	-	-	-	-	-	-	1	31888606	-	-	-	-	-
rs4678428	3:135988412-135988412	A	intron_variant	MODIFIER	PCCB	ENSG00000114054	Transcript	ENST00000471595.1	protein_coding	-	5/15	-	-	-	-	-	-	-	rs4678428	G	G/A/C/T	-	1	-	HGNC	8654	-	-	-	-	-	-	0.7552	-	-	1	31888606	-	-	-	-	-
rs4678428	3:135988412-135988412	C	intron_variant	MODIFIER	PCCB	ENSG00000114054	Transcript	ENST00000471595.1	protein_coding	-	5/15	-	-	-	-	-	-	-	rs4678428	G	G/A/C/T	-	1	-	HGNC	8654	-	-	-	-	-	-	-	-	-	1	31888606	-	-	-	-	-
rs4678428	3:135988412-135988412	T	intron_variant	MODIFIER	PCCB	ENSG00000114054	Transcript	ENST00000471595.1	protein_coding	-	5/15	-	-	-	-	-	-	-	rs4678428	G	G/A/C/T	-	1	-	HGNC	8654	-	-	-	-	-	-	-	-	-	1	31888606	-	-	-	-	-
rs4678428	3:135988412-135988412	A	intron_variant,non_coding_transcript_variant	MODIFIER	PCCB	ENSG00000114054	Transcript	ENST00000473073.1	retained_intron	-	2/10	-	-	-	-	-	-	-	rs4678428	G	G/A/C/T	-	1	-	HGNC	8654	-	-	-	-	-	-	0.7552	-	-	1	31888606	-	-	-	-	-
rs4678428	3:135988412-135988412	C	intron_variant,non_coding_transcript_variant	MODIFIER	PCCB	ENSG00000114054	Transcript	ENST00000473073.1	retained_intron	-	2/10	-	-	-	-	-	-	-	rs4678428	G	G/A/C/T	-	1	-	HGNC	8654	-	-	-	-	-	-	-	-	-	1	31888606	-	-	-	-	-
rs4678428	3:135988412-135988412	T	intron_variant,non_coding_transcript_variant	MODIFIER	PCCB	ENSG00000114054	Transcript	ENST00000473073.1	retained_intron	-	2/10	-	-	-	-	-	-	-	rs4678428	G	G/A/C/T	-	1	-	HGNC	8654	-	-	-	-	-	-	-	-	-	1	31888606	-	-	-	-	-
rs4678428	3:135988412-135988412	A	intron_variant,non_coding_transcript_variant	MODIFIER	PCCB	ENSG00000114054	Transcript	ENST00000474833.1	processed_transcript	-	1/7	-	-	-	-	-	-	-	rs4678428	G	G/A/C/T	-	1	-	HGNC	8654	-	-	-	-	-	-	0.7552	-	-	1	31888606	-	-	-	-	-
rs4678428	3:135988412-135988412	C	intron_variant,non_coding_transcript_variant	MODIFIER	PCCB	ENSG00000114054	Transcript	ENST00000474833.1	processed_transcript	-	1/7	-	-	-	-	-	-	-	rs4678428	G	G/A/C/T	-	1	-	HGNC	8654	-	-	-	-	-	-	-	-	-	1	31888606	-	-	-	-	-
rs4678428	3:135988412-135988412	T	intron_variant,non_coding_transcript_variant	MODIFIER	PCCB	ENSG00000114054	Transcript	ENST00000474833.1	processed_transcript	-	1/7	-	-	-	-	-	-	-	rs4678428	G	G/A/C/T	-	1	-	HGNC	8654	-	-	-	-	-	-	-	-	-	1	31888606	-	-	-	-	-
rs4678428	3:135988412-135988412	A	intron_variant,non_coding_transcript_variant	MODIFIER	PCCB	ENSG00000114054	Transcript	ENST00000475214.1	retained_intron	-	5/10	-	-	-	-	-	-	-	rs4678428	G	G/A/C/T	-	1	-	HGNC	8654	-	-	-	-	-	-	0.7552	-	-	1	31888606	-	-	-	-	-
rs4678428	3:135988412-135988412	C	intron_variant,non_coding_transcript_variant	MODIFIER	PCCB	ENSG00000114054	Transcript	ENST00000475214.1	retained_intron	-	5/10	-	-	-	-	-	-	-	rs4678428	G	G/A/C/T	-	1	-	HGNC	8654	-	-	-	-	-	-	-	-	-	1	31888606	-	-	-	-	-
rs4678428	3:135988412-135988412	T	intron_variant,non_coding_transcript_variant	MODIFIER	PCCB	ENSG00000114054	Transcript	ENST00000475214.1	retained_intron	-	5/10	-	-	-	-	-	-	-	rs4678428	G	G/A/C/T	-	1	-	HGNC	8654	-	-	-	-	-	-	-	-	-	1	31888606	-	-	-	-	-
rs4678428	3:135988412-135988412	A	intron_variant	MODIFIER	PCCB	ENSG00000114054	Transcript	ENST00000478469.1	protein_coding	-	5/8	-	-	-	-	-	-	-	rs4678428	G	G/A/C/T	-	1	-	HGNC	8654	-	-	-	-	-	-	0.7552	-	-	1	31888606	-	-	-	-	-
rs4678428	3:135988412-135988412	C	intron_variant	MODIFIER	PCCB	ENSG00000114054	Transcript	ENST00000478469.1	protein_coding	-	5/8	-	-	-	-	-	-	-	rs4678428	G	G/A/C/T	-	1	-	HGNC	8654	-	-	-	-	-	-	-	-	-	1	31888606	-	-	-	-	-
rs4678428	3:135988412-135988412	T	intron_variant	MODIFIER	PCCB	ENSG00000114054	Transcript	ENST00000478469.1	protein_coding	-	5/8	-	-	-	-	-	-	-	rs4678428	G	G/A/C/T	-	1	-	HGNC	8654	-	-	-	-	-	-	-	-	-	1	31888606	-	-	-	-	-
rs4678428	3:135988412-135988412	A	intron_variant	MODIFIER	PCCB	ENSG00000114054	Transcript	ENST00000482086.1	protein_coding	-	2/11	-	-	-	-	-	-	-	rs4678428	G	G/A/C/T	-	1	-	HGNC	8654	-	-	-	-	-	-	0.7552	-	-	1	31888606	-	-	-	-	-
rs4678428	3:135988412-135988412	C	intron_variant	MODIFIER	PCCB	ENSG00000114054	Transcript	ENST00000482086.1	protein_coding	-	2/11	-	-	-	-	-	-	-	rs4678428	G	G/A/C/T	-	1	-	HGNC	8654	-	-	-	-	-	-	-	-	-	1	31888606	-	-	-	-	-
rs4678428	3:135988412-135988412	T	intron_variant	MODIFIER	PCCB	ENSG00000114054	Transcript	ENST00000482086.1	protein_coding	-	2/11	-	-	-	-	-	-	-	rs4678428	G	G/A/C/T	-	1	-	HGNC	8654	-	-	-	-	-	-	-	-	-	1	31888606	-	-	-	-	-
rs4678428	3:135988412-135988412	A	intron_variant	MODIFIER	PCCB	ENSG00000114054	Transcript	ENST00000483687.1	protein_coding	-	4/13	-	-	-	-	-	-	-	rs4678428	G	G/A/C/T	-	1	-	HGNC	8654	-	-	-	-	-	-	0.7552	-	-	1	31888606	-	-	-	-	-
rs4678428	3:135988412-135988412	C	intron_variant	MODIFIER	PCCB	ENSG00000114054	Transcript	ENST00000483687.1	protein_coding	-	4/13	-	-	-	-	-	-	-	rs4678428	G	G/A/C/T	-	1	-	HGNC	8654	-	-	-	-	-	-	-	-	-	1	31888606	-	-	-	-	-
rs4678428	3:135988412-135988412	T	intron_variant	MODIFIER	PCCB	ENSG00000114054	Transcript	ENST00000483687.1	protein_coding	-	4/13	-	-	-	-	-	-	-	rs4678428	G	G/A/C/T	-	1	-	HGNC	8654	-	-	-	-	-	-	-	-	-	1	31888606	-	-	-	-	-
rs4678428	3:135988412-135988412	A	intron_variant,NMD_transcript_variant	MODIFIER	PCCB	ENSG00000114054	Transcript	ENST00000484181.1	nonsense_mediated_decay	-	5/13	-	-	-	-	-	-	-	rs4678428	G	G/A/C/T	-	1	-	HGNC	8654	-	-	-	-	-	-	0.7552	-	-	1	31888606	-	-	-	-	-
rs4678428	3:135988412-135988412	C	intron_variant,NMD_transcript_variant	MODIFIER	PCCB	ENSG00000114054	Transcript	ENST00000484181.1	nonsense_mediated_decay	-	5/13	-	-	-	-	-	-	-	rs4678428	G	G/A/C/T	-	1	-	HGNC	8654	-	-	-	-	-	-	-	-	-	1	31888606	-	-	-	-	-
rs4678428	3:135988412-135988412	T	intron_variant,NMD_transcript_variant	MODIFIER	PCCB	ENSG00000114054	Transcript	ENST00000484181.1	nonsense_mediated_decay	-	5/13	-	-	-	-	-	-	-	rs4678428	G	G/A/C/T	-	1	-	HGNC	8654	-	-	-	-	-	-	-	-	-	1	31888606	-	-	-	-	-
rs4678428	3:135988412-135988412	A	intron_variant	MODIFIER	PCCB	ENSG00000114054	Transcript	ENST00000490504.1	protein_coding	-	3/12	-	-	-	-	-	-	-	rs4678428	G	G/A/C/T	-	1	-	HGNC	8654	-	-	-	-	-	-	0.7552	-	-	1	31888606	-	-	-	-	-
rs4678428	3:135988412-135988412	C	intron_variant	MODIFIER	PCCB	ENSG00000114054	Transcript	ENST00000490504.1	protein_coding	-	3/12	-	-	-	-	-	-	-	rs4678428	G	G/A/C/T	-	1	-	HGNC	8654	-	-	-	-	-	-	-	-	-	1	31888606	-	-	-	-	-
rs4678428	3:135988412-135988412	T	intron_variant	MODIFIER	PCCB	ENSG00000114054	Transcript	ENST00000490504.1	protein_coding	-	3/12	-	-	-	-	-	-	-	rs4678428	G	G/A/C/T	-	1	-	HGNC	8654	-	-	-	-	-	-	-	-	-	1	31888606	-	-	-	-	-
rs576771	3:135989292-135989292	T	intron_variant	MODIFIER	PCCB	ENSG00000114054	Transcript	ENST00000251654.4	protein_coding	-	5/14	-	-	-	-	-	-	-	rs576771	C	C/T	-	1	-	HGNC	8654	-	-	-	-	-	-	0.7520	-	-	1	2.75785e+07	-	-	-	-	-
rs576771	3:135989292-135989292	T	intron_variant	MODIFIER	PCCB	ENSG00000114054	Transcript	ENST00000459873.1	protein_coding	-	5/5	-	-	-	-	-	-	-	rs576771	C	C/T	-	1	cds_end_NF	HGNC	8654	-	-	-	-	-	-	0.7520	-	-	1	2.75785e+07	-	-	-	-	-
rs576771	3:135989292-135989292	T	intron_variant	MODIFIER	PCCB	ENSG00000114054	Transcript	ENST00000462542.1	protein_coding	-	5/5	-	-	-	-	-	-	-	rs576771	C	C/T	-	1	cds_start_NF,cds_end_NF	HGNC	8654	-	-	-	-	-	-	0.7520	-	-	1	2.75785e+07	-	-	-	-	-
rs576771	3:135989292-135989292	T	intron_variant	MODIFIER	PCCB	ENSG00000114054	Transcript	ENST00000462637.1	protein_coding	-	4/13	-	-	-	-	-	-	-	rs576771	C	C/T	-	1	-	HGNC	8654	-	-	-	-	-	-	0.7520	-	-	1	2.75785e+07	-	-	-	-	-
rs576771	3:135989292-135989292	T	intron_variant,non_coding_transcript_variant	MODIFIER	PCCB	ENSG00000114054	Transcript	ENST00000465176.1	processed_transcript	-	5/5	-	-	-	-	-	-	-	rs576771	C	C/T	-	1	-	HGNC	8654	-	-	-	-	-	-	0.7520	-	-	1	2.75785e+07	-	-	-	-	-
rs576771	3:135989292-135989292	T	intron_variant	MODIFIER	PCCB	ENSG00000114054	Transcript	ENST00000466072.1	protein_coding	-	5/15	-	-	-	-	-	-	-	rs576771	C	C/T	-	1	-	HGNC	8654	-	-	-	-	-	-	0.7520	-	-	1	2.75785e+07	-	-	-	-	-
rs576771	3:135989292-135989292	T	intron_variant	MODIFIER	PCCB	ENSG00000114054	Transcript	ENST00000468777.1	protein_coding	-	6/15	-	-	-	-	-	-	-	rs576771	C	C/T	-	1	-	HGNC	8654	-	-	-	-	-	-	0.7520	-	-	1	2.75785e+07	-	-	-	-	-
rs576771	3:135989292-135989292	T	intron_variant	MODIFIER	PCCB	ENSG00000114054	Transcript	ENST00000469217.1	protein_coding	-	6/15	-	-	-	-	-	-	-	rs576771	C	C/T	-	1	-	HGNC	8654	-	-	-	-	-	-	0.7520	-	-	1	2.75785e+07	-	-	-	-	-
rs576771	3:135989292-135989292	T	intron_variant	MODIFIER	PCCB	ENSG00000114054	Transcript	ENST00000471595.1	protein_coding	-	5/15	-	-	-	-	-	-	-	rs576771	C	C/T	-	1	-	HGNC	8654	-	-	-	-	-	-	0.7520	-	-	1	2.75785e+07	-	-	-	-	-
rs576771	3:135989292-135989292	T	intron_variant,non_coding_transcript_variant	MODIFIER	PCCB	ENSG00000114054	Transcript	ENST00000473073.1	retained_intron	-	2/10	-	-	-	-	-	-	-	rs576771	C	C/T	-	1	-	HGNC	8654	-	-	-	-	-	-	0.7520	-	-	1	2.75785e+07	-	-	-	-	-
rs576771	3:135989292-135989292	T	intron_variant,non_coding_transcript_variant	MODIFIER	PCCB	ENSG00000114054	Transcript	ENST00000474833.1	processed_transcript	-	1/7	-	-	-	-	-	-	-	rs576771	C	C/T	-	1	-	HGNC	8654	-	-	-	-	-	-	0.7520	-	-	1	2.75785e+07	-	-	-	-	-
rs576771	3:135989292-135989292	T	intron_variant,non_coding_transcript_variant	MODIFIER	PCCB	ENSG00000114054	Transcript	ENST00000475214.1	retained_intron	-	5/10	-	-	-	-	-	-	-	rs576771	C	C/T	-	1	-	HGNC	8654	-	-	-	-	-	-	0.7520	-	-	1	2.75785e+07	-	-	-	-	-
rs576771	3:135989292-135989292	T	intron_variant	MODIFIER	PCCB	ENSG00000114054	Transcript	ENST00000478469.1	protein_coding	-	5/8	-	-	-	-	-	-	-	rs576771	C	C/T	-	1	-	HGNC	8654	-	-	-	-	-	-	0.7520	-	-	1	2.75785e+07	-	-	-	-	-
rs576771	3:135989292-135989292	T	intron_variant	MODIFIER	PCCB	ENSG00000114054	Transcript	ENST00000482086.1	protein_coding	-	2/11	-	-	-	-	-	-	-	rs576771	C	C/T	-	1	-	HGNC	8654	-	-	-	-	-	-	0.7520	-	-	1	2.75785e+07	-	-	-	-	-
rs576771	3:135989292-135989292	T	intron_variant	MODIFIER	PCCB	ENSG00000114054	Transcript	ENST00000483687.1	protein_coding	-	4/13	-	-	-	-	-	-	-	rs576771	C	C/T	-	1	-	HGNC	8654	-	-	-	-	-	-	0.7520	-	-	1	2.75785e+07	-	-	-	-	-
rs576771	3:135989292-135989292	T	intron_variant,NMD_transcript_variant	MODIFIER	PCCB	ENSG00000114054	Transcript	ENST00000484181.1	nonsense_mediated_decay	-	5/13	-	-	-	-	-	-	-	rs576771	C	C/T	-	1	-	HGNC	8654	-	-	-	-	-	-	0.7520	-	-	1	2.75785e+07	-	-	-	-	-
rs576771	3:135989292-135989292	T	intron_variant	MODIFIER	PCCB	ENSG00000114054	Transcript	ENST00000490504.1	protein_coding	-	3/12	-	-	-	-	-	-	-	rs576771	C	C/T	-	1	-	HGNC	8654	-	-	-	-	-	-	0.7520	-	-	1	2.75785e+07	-	-	-	-	-
rs665200	3:135995016-135995016	A	intron_variant	MODIFIER	PCCB	ENSG00000114054	Transcript	ENST00000251654.4	protein_coding	-	5/14	-	-	-	-	-	-	-	rs665200	T	T/A/C/G	-	1	-	HGNC	8654	-	-	-	-	-	-	-	-	-	-	-	-	-	-	-	-
rs665200	3:135995016-135995016	C	intron_variant	MODIFIER	PCCB	ENSG00000114054	Transcript	ENST00000251654.4	protein_coding	-	5/14	-	-	-	-	-	-	-	rs665200	T	T/A/C/G	-	1	-	HGNC	8654	-	-	-	-	-	-	0.7562	-	-	-	-	-	-	-	-	-
rs665200	3:135995016-135995016	G	intron_variant	MODIFIER	PCCB	ENSG00000114054	Transcript	ENST00000251654.4	protein_coding	-	5/14	-	-	-	-	-	-	-	rs665200	T	T/A/C/G	-	1	-	HGNC	8654	-	-	-	-	-	-	-	-	-	-	-	-	-	-	-	-
rs665200	3:135995016-135995016	A	intron_variant	MODIFIER	PCCB	ENSG00000114054	Transcript	ENST00000459873.1	protein_coding	-	5/5	-	-	-	-	-	-	-	rs665200	T	T/A/C/G	-	1	cds_end_NF	HGNC	8654	-	-	-	-	-	-	-	-	-	-	-	-	-	-	-	-
rs665200	3:135995016-135995016	C	intron_variant	MODIFIER	PCCB	ENSG00000114054	Transcript	ENST00000459873.1	protein_coding	-	5/5	-	-	-	-	-	-	-	rs665200	T	T/A/C/G	-	1	cds_end_NF	HGNC	8654	-	-	-	-	-	-	0.7562	-	-	-	-	-	-	-	-	-
rs665200	3:135995016-135995016	G	intron_variant	MODIFIER	PCCB	ENSG00000114054	Transcript	ENST00000459873.1	protein_coding	-	5/5	-	-	-	-	-	-	-	rs665200	T	T/A/C/G	-	1	cds_end_NF	HGNC	8654	-	-	-	-	-	-	-	-	-	-	-	-	-	-	-	-
rs665200	3:135995016-135995016	A	intron_variant	MODIFIER	PCCB	ENSG00000114054	Transcript	ENST00000462542.1	protein_coding	-	5/5	-	-	-	-	-	-	-	rs665200	T	T/A/C/G	-	1	cds_start_NF,cds_end_NF	HGNC	8654	-	-	-	-	-	-	-	-	-	-	-	-	-	-	-	-
rs665200	3:135995016-135995016	C	intron_variant	MODIFIER	PCCB	ENSG00000114054	Transcript	ENST00000462542.1	protein_coding	-	5/5	-	-	-	-	-	-	-	rs665200	T	T/A/C/G	-	1	cds_start_NF,cds_end_NF	HGNC	8654	-	-	-	-	-	-	0.7562	-	-	-	-	-	-	-	-	-
rs665200	3:135995016-135995016	G	intron_variant	MODIFIER	PCCB	ENSG00000114054	Transcript	ENST00000462542.1	protein_coding	-	5/5	-	-	-	-	-	-	-	rs665200	T	T/A/C/G	-	1	cds_start_NF,cds_end_NF	HGNC	8654	-	-	-	-	-	-	-	-	-	-	-	-	-	-	-	-
rs665200	3:135995016-135995016	A	intron_variant	MODIFIER	PCCB	ENSG00000114054	Transcript	ENST00000462637.1	protein_coding	-	4/13	-	-	-	-	-	-	-	rs665200	T	T/A/C/G	-	1	-	HGNC	8654	-	-	-	-	-	-	-	-	-	-	-	-	-	-	-	-
rs665200	3:135995016-135995016	C	intron_variant	MODIFIER	PCCB	ENSG00000114054	Transcript	ENST00000462637.1	protein_coding	-	4/13	-	-	-	-	-	-	-	rs665200	T	T/A/C/G	-	1	-	HGNC	8654	-	-	-	-	-	-	0.7562	-	-	-	-	-	-	-	-	-
rs665200	3:135995016-135995016	G	intron_variant	MODIFIER	PCCB	ENSG00000114054	Transcript	ENST00000462637.1	protein_coding	-	4/13	-	-	-	-	-	-	-	rs665200	T	T/A/C/G	-	1	-	HGNC	8654	-	-	-	-	-	-	-	-	-	-	-	-	-	-	-	-
rs665200	3:135995016-135995016	A	intron_variant,non_coding_transcript_variant	MODIFIER	PCCB	ENSG00000114054	Transcript	ENST00000465176.1	processed_transcript	-	5/5	-	-	-	-	-	-	-	rs665200	T	T/A/C/G	-	1	-	HGNC	8654	-	-	-	-	-	-	-	-	-	-	-	-	-	-	-	-
rs665200	3:135995016-135995016	C	intron_variant,non_coding_transcript_variant	MODIFIER	PCCB	ENSG00000114054	Transcript	ENST00000465176.1	processed_transcript	-	5/5	-	-	-	-	-	-	-	rs665200	T	T/A/C/G	-	1	-	HGNC	8654	-	-	-	-	-	-	0.7562	-	-	-	-	-	-	-	-	-
rs665200	3:135995016-135995016	G	intron_variant,non_coding_transcript_variant	MODIFIER	PCCB	ENSG00000114054	Transcript	ENST00000465176.1	processed_transcript	-	5/5	-	-	-	-	-	-	-	rs665200	T	T/A/C/G	-	1	-	HGNC	8654	-	-	-	-	-	-	-	-	-	-	-	-	-	-	-	-
rs665200	3:135995016-135995016	A	intron_variant	MODIFIER	PCCB	ENSG00000114054	Transcript	ENST00000466072.1	protein_coding	-	5/15	-	-	-	-	-	-	-	rs665200	T	T/A/C/G	-	1	-	HGNC	8654	-	-	-	-	-	-	-	-	-	-	-	-	-	-	-	-
rs665200	3:135995016-135995016	C	intron_variant	MODIFIER	PCCB	ENSG00000114054	Transcript	ENST00000466072.1	protein_coding	-	5/15	-	-	-	-	-	-	-	rs665200	T	T/A/C/G	-	1	-	HGNC	8654	-	-	-	-	-	-	0.7562	-	-	-	-	-	-	-	-	-
rs665200	3:135995016-135995016	G	intron_variant	MODIFIER	PCCB	ENSG00000114054	Transcript	ENST00000466072.1	protein_coding	-	5/15	-	-	-	-	-	-	-	rs665200	T	T/A/C/G	-	1	-	HGNC	8654	-	-	-	-	-	-	-	-	-	-	-	-	-	-	-	-
rs665200	3:135995016-135995016	A	intron_variant	MODIFIER	PCCB	ENSG00000114054	Transcript	ENST00000468777.1	protein_coding	-	6/15	-	-	-	-	-	-	-	rs665200	T	T/A/C/G	-	1	-	HGNC	8654	-	-	-	-	-	-	-	-	-	-	-	-	-	-	-	-
rs665200	3:135995016-135995016	C	intron_variant	MODIFIER	PCCB	ENSG00000114054	Transcript	ENST00000468777.1	protein_coding	-	6/15	-	-	-	-	-	-	-	rs665200	T	T/A/C/G	-	1	-	HGNC	8654	-	-	-	-	-	-	0.7562	-	-	-	-	-	-	-	-	-
rs665200	3:135995016-135995016	G	intron_variant	MODIFIER	PCCB	ENSG00000114054	Transcript	ENST00000468777.1	protein_coding	-	6/15	-	-	-	-	-	-	-	rs665200	T	T/A/C/G	-	1	-	HGNC	8654	-	-	-	-	-	-	-	-	-	-	-	-	-	-	-	-
rs665200	3:135995016-135995016	A	intron_variant	MODIFIER	PCCB	ENSG00000114054	Transcript	ENST00000469217.1	protein_coding	-	6/15	-	-	-	-	-	-	-	rs665200	T	T/A/C/G	-	1	-	HGNC	8654	-	-	-	-	-	-	-	-	-	-	-	-	-	-	-	-
rs665200	3:135995016-135995016	C	intron_variant	MODIFIER	PCCB	ENSG00000114054	Transcript	ENST00000469217.1	protein_coding	-	6/15	-	-	-	-	-	-	-	rs665200	T	T/A/C/G	-	1	-	HGNC	8654	-	-	-	-	-	-	0.7562	-	-	-	-	-	-	-	-	-
rs665200	3:135995016-135995016	G	intron_variant	MODIFIER	PCCB	ENSG00000114054	Transcript	ENST00000469217.1	protein_coding	-	6/15	-	-	-	-	-	-	-	rs665200	T	T/A/C/G	-	1	-	HGNC	8654	-	-	-	-	-	-	-	-	-	-	-	-	-	-	-	-
rs665200	3:135995016-135995016	A	intron_variant	MODIFIER	PCCB	ENSG00000114054	Transcript	ENST00000471595.1	protein_coding	-	5/15	-	-	-	-	-	-	-	rs665200	T	T/A/C/G	-	1	-	HGNC	8654	-	-	-	-	-	-	-	-	-	-	-	-	-	-	-	-
rs665200	3:135995016-135995016	C	intron_variant	MODIFIER	PCCB	ENSG00000114054	Transcript	ENST00000471595.1	protein_coding	-	5/15	-	-	-	-	-	-	-	rs665200	T	T/A/C/G	-	1	-	HGNC	8654	-	-	-	-	-	-	0.7562	-	-	-	-	-	-	-	-	-
rs665200	3:135995016-135995016	G	intron_variant	MODIFIER	PCCB	ENSG00000114054	Transcript	ENST00000471595.1	protein_coding	-	5/15	-	-	-	-	-	-	-	rs665200	T	T/A/C/G	-	1	-	HGNC	8654	-	-	-	-	-	-	-	-	-	-	-	-	-	-	-	-
rs665200	3:135995016-135995016	A	intron_variant,non_coding_transcript_variant	MODIFIER	PCCB	ENSG00000114054	Transcript	ENST00000473073.1	retained_intron	-	2/10	-	-	-	-	-	-	-	rs665200	T	T/A/C/G	-	1	-	HGNC	8654	-	-	-	-	-	-	-	-	-	-	-	-	-	-	-	-
rs665200	3:135995016-135995016	C	intron_variant,non_coding_transcript_variant	MODIFIER	PCCB	ENSG00000114054	Transcript	ENST00000473073.1	retained_intron	-	2/10	-	-	-	-	-	-	-	rs665200	T	T/A/C/G	-	1	-	HGNC	8654	-	-	-	-	-	-	0.7562	-	-	-	-	-	-	-	-	-
rs665200	3:135995016-135995016	G	intron_variant,non_coding_transcript_variant	MODIFIER	PCCB	ENSG00000114054	Transcript	ENST00000473073.1	retained_intron	-	2/10	-	-	-	-	-	-	-	rs665200	T	T/A/C/G	-	1	-	HGNC	8654	-	-	-	-	-	-	-	-	-	-	-	-	-	-	-	-
rs665200	3:135995016-135995016	A	intron_variant,non_coding_transcript_variant	MODIFIER	PCCB	ENSG00000114054	Transcript	ENST00000474833.1	processed_transcript	-	1/7	-	-	-	-	-	-	-	rs665200	T	T/A/C/G	-	1	-	HGNC	8654	-	-	-	-	-	-	-	-	-	-	-	-	-	-	-	-
rs665200	3:135995016-135995016	C	intron_variant,non_coding_transcript_variant	MODIFIER	PCCB	ENSG00000114054	Transcript	ENST00000474833.1	processed_transcript	-	1/7	-	-	-	-	-	-	-	rs665200	T	T/A/C/G	-	1	-	HGNC	8654	-	-	-	-	-	-	0.7562	-	-	-	-	-	-	-	-	-
rs665200	3:135995016-135995016	G	intron_variant,non_coding_transcript_variant	MODIFIER	PCCB	ENSG00000114054	Transcript	ENST00000474833.1	processed_transcript	-	1/7	-	-	-	-	-	-	-	rs665200	T	T/A/C/G	-	1	-	HGNC	8654	-	-	-	-	-	-	-	-	-	-	-	-	-	-	-	-
rs665200	3:135995016-135995016	A	intron_variant,non_coding_transcript_variant	MODIFIER	PCCB	ENSG00000114054	Transcript	ENST00000475214.1	retained_intron	-	5/10	-	-	-	-	-	-	-	rs665200	T	T/A/C/G	-	1	-	HGNC	8654	-	-	-	-	-	-	-	-	-	-	-	-	-	-	-	-
rs665200	3:135995016-135995016	C	intron_variant,non_coding_transcript_variant	MODIFIER	PCCB	ENSG00000114054	Transcript	ENST00000475214.1	retained_intron	-	5/10	-	-	-	-	-	-	-	rs665200	T	T/A/C/G	-	1	-	HGNC	8654	-	-	-	-	-	-	0.7562	-	-	-	-	-	-	-	-	-
rs665200	3:135995016-135995016	G	intron_variant,non_coding_transcript_variant	MODIFIER	PCCB	ENSG00000114054	Transcript	ENST00000475214.1	retained_intron	-	5/10	-	-	-	-	-	-	-	rs665200	T	T/A/C/G	-	1	-	HGNC	8654	-	-	-	-	-	-	-	-	-	-	-	-	-	-	-	-
rs665200	3:135995016-135995016	A	intron_variant	MODIFIER	PCCB	ENSG00000114054	Transcript	ENST00000478469.1	protein_coding	-	5/8	-	-	-	-	-	-	-	rs665200	T	T/A/C/G	-	1	-	HGNC	8654	-	-	-	-	-	-	-	-	-	-	-	-	-	-	-	-
rs665200	3:135995016-135995016	C	intron_variant	MODIFIER	PCCB	ENSG00000114054	Transcript	ENST00000478469.1	protein_coding	-	5/8	-	-	-	-	-	-	-	rs665200	T	T/A/C/G	-	1	-	HGNC	8654	-	-	-	-	-	-	0.7562	-	-	-	-	-	-	-	-	-
rs665200	3:135995016-135995016	G	intron_variant	MODIFIER	PCCB	ENSG00000114054	Transcript	ENST00000478469.1	protein_coding	-	5/8	-	-	-	-	-	-	-	rs665200	T	T/A/C/G	-	1	-	HGNC	8654	-	-	-	-	-	-	-	-	-	-	-	-	-	-	-	-
rs665200	3:135995016-135995016	A	intron_variant	MODIFIER	PCCB	ENSG00000114054	Transcript	ENST00000482086.1	protein_coding	-	2/11	-	-	-	-	-	-	-	rs665200	T	T/A/C/G	-	1	-	HGNC	8654	-	-	-	-	-	-	-	-	-	-	-	-	-	-	-	-
rs665200	3:135995016-135995016	C	intron_variant	MODIFIER	PCCB	ENSG00000114054	Transcript	ENST00000482086.1	protein_coding	-	2/11	-	-	-	-	-	-	-	rs665200	T	T/A/C/G	-	1	-	HGNC	8654	-	-	-	-	-	-	0.7562	-	-	-	-	-	-	-	-	-
rs665200	3:135995016-135995016	G	intron_variant	MODIFIER	PCCB	ENSG00000114054	Transcript	ENST00000482086.1	protein_coding	-	2/11	-	-	-	-	-	-	-	rs665200	T	T/A/C/G	-	1	-	HGNC	8654	-	-	-	-	-	-	-	-	-	-	-	-	-	-	-	-
rs665200	3:135995016-135995016	A	intron_variant	MODIFIER	PCCB	ENSG00000114054	Transcript	ENST00000483687.1	protein_coding	-	4/13	-	-	-	-	-	-	-	rs665200	T	T/A/C/G	-	1	-	HGNC	8654	-	-	-	-	-	-	-	-	-	-	-	-	-	-	-	-
rs665200	3:135995016-135995016	C	intron_variant	MODIFIER	PCCB	ENSG00000114054	Transcript	ENST00000483687.1	protein_coding	-	4/13	-	-	-	-	-	-	-	rs665200	T	T/A/C/G	-	1	-	HGNC	8654	-	-	-	-	-	-	0.7562	-	-	-	-	-	-	-	-	-
rs665200	3:135995016-135995016	G	intron_variant	MODIFIER	PCCB	ENSG00000114054	Transcript	ENST00000483687.1	protein_coding	-	4/13	-	-	-	-	-	-	-	rs665200	T	T/A/C/G	-	1	-	HGNC	8654	-	-	-	-	-	-	-	-	-	-	-	-	-	-	-	-
rs665200	3:135995016-135995016	A	intron_variant,NMD_transcript_variant	MODIFIER	PCCB	ENSG00000114054	Transcript	ENST00000484181.1	nonsense_mediated_decay	-	5/13	-	-	-	-	-	-	-	rs665200	T	T/A/C/G	-	1	-	HGNC	8654	-	-	-	-	-	-	-	-	-	-	-	-	-	-	-	-
rs665200	3:135995016-135995016	C	intron_variant,NMD_transcript_variant	MODIFIER	PCCB	ENSG00000114054	Transcript	ENST00000484181.1	nonsense_mediated_decay	-	5/13	-	-	-	-	-	-	-	rs665200	T	T/A/C/G	-	1	-	HGNC	8654	-	-	-	-	-	-	0.7562	-	-	-	-	-	-	-	-	-
rs665200	3:135995016-135995016	G	intron_variant,NMD_transcript_variant	MODIFIER	PCCB	ENSG00000114054	Transcript	ENST00000484181.1	nonsense_mediated_decay	-	5/13	-	-	-	-	-	-	-	rs665200	T	T/A/C/G	-	1	-	HGNC	8654	-	-	-	-	-	-	-	-	-	-	-	-	-	-	-	-
rs665200	3:135995016-135995016	A	intron_variant	MODIFIER	PCCB	ENSG00000114054	Transcript	ENST00000490504.1	protein_coding	-	3/12	-	-	-	-	-	-	-	rs665200	T	T/A/C/G	-	1	-	HGNC	8654	-	-	-	-	-	-	-	-	-	-	-	-	-	-	-	-
rs665200	3:135995016-135995016	C	intron_variant	MODIFIER	PCCB	ENSG00000114054	Transcript	ENST00000490504.1	protein_coding	-	3/12	-	-	-	-	-	-	-	rs665200	T	T/A/C/G	-	1	-	HGNC	8654	-	-	-	-	-	-	0.7562	-	-	-	-	-	-	-	-	-
rs665200	3:135995016-135995016	G	intron_variant	MODIFIER	PCCB	ENSG00000114054	Transcript	ENST00000490504.1	protein_coding	-	3/12	-	-	-	-	-	-	-	rs665200	T	T/A/C/G	-	1	-	HGNC	8654	-	-	-	-	-	-	-	-	-	-	-	-	-	-	-	-
rs665200	3:135995016-135995016	A	regulatory_region_variant	MODIFIER	-	-	RegulatoryFeature	ENSR00001272284	CTCF_binding_site	-	-	-	-	-	-	-	-	-	rs665200	T	T/A/C/G	-	-	-	-	-	-	-	-	-	-	-	-	-	-	-	-	-	-	-	-	-
rs665200	3:135995016-135995016	C	regulatory_region_variant	MODIFIER	-	-	RegulatoryFeature	ENSR00001272284	CTCF_binding_site	-	-	-	-	-	-	-	-	-	rs665200	T	T/A/C/G	-	-	-	-	-	-	-	-	-	-	-	0.7562	-	-	-	-	-	-	-	-	-
rs665200	3:135995016-135995016	G	regulatory_region_variant	MODIFIER	-	-	RegulatoryFeature	ENSR00001272284	CTCF_binding_site	-	-	-	-	-	-	-	-	-	rs665200	T	T/A/C/G	-	-	-	-	-	-	-	-	-	-	-	-	-	-	-	-	-	-	-	-	-
rs665200	3:135995016-135995016	A	regulatory_region_variant	MODIFIER	-	-	RegulatoryFeature	ENSR00001272285	enhancer	-	-	-	-	-	-	-	-	-	rs665200	T	T/A/C/G	-	-	-	-	-	-	-	-	-	-	-	-	-	-	-	-	-	-	-	-	-
rs665200	3:135995016-135995016	C	regulatory_region_variant	MODIFIER	-	-	RegulatoryFeature	ENSR00001272285	enhancer	-	-	-	-	-	-	-	-	-	rs665200	T	T/A/C/G	-	-	-	-	-	-	-	-	-	-	-	0.7562	-	-	-	-	-	-	-	-	-
rs665200	3:135995016-135995016	G	regulatory_region_variant	MODIFIER	-	-	RegulatoryFeature	ENSR00001272285	enhancer	-	-	-	-	-	-	-	-	-	rs665200	T	T/A/C/G	-	-	-	-	-	-	-	-	-	-	-	-	-	-	-	-	-	-	-	-	-
rs489398	3:135995498-135995498	A	intron_variant	MODIFIER	PCCB	ENSG00000114054	Transcript	ENST00000251654.4	protein_coding	-	5/14	-	-	-	-	-	-	-	rs489398	T	T/A/C/G	-	1	-	HGNC	8654	-	-	-	-	-	-	-	-	-	-	-	-	-	-	-	-
rs489398	3:135995498-135995498	C	intron_variant	MODIFIER	PCCB	ENSG00000114054	Transcript	ENST00000251654.4	protein_coding	-	5/14	-	-	-	-	-	-	-	rs489398	T	T/A/C/G	-	1	-	HGNC	8654	-	-	-	-	-	-	0.8650	-	-	-	-	-	-	-	-	-
rs489398	3:135995498-135995498	G	intron_variant	MODIFIER	PCCB	ENSG00000114054	Transcript	ENST00000251654.4	protein_coding	-	5/14	-	-	-	-	-	-	-	rs489398	T	T/A/C/G	-	1	-	HGNC	8654	-	-	-	-	-	-	-	-	-	-	-	-	-	-	-	-
rs489398	3:135995498-135995498	A	intron_variant	MODIFIER	PCCB	ENSG00000114054	Transcript	ENST00000459873.1	protein_coding	-	5/5	-	-	-	-	-	-	-	rs489398	T	T/A/C/G	-	1	cds_end_NF	HGNC	8654	-	-	-	-	-	-	-	-	-	-	-	-	-	-	-	-
rs489398	3:135995498-135995498	C	intron_variant	MODIFIER	PCCB	ENSG00000114054	Transcript	ENST00000459873.1	protein_coding	-	5/5	-	-	-	-	-	-	-	rs489398	T	T/A/C/G	-	1	cds_end_NF	HGNC	8654	-	-	-	-	-	-	0.8650	-	-	-	-	-	-	-	-	-
rs489398	3:135995498-135995498	G	intron_variant	MODIFIER	PCCB	ENSG00000114054	Transcript	ENST00000459873.1	protein_coding	-	5/5	-	-	-	-	-	-	-	rs489398	T	T/A/C/G	-	1	cds_end_NF	HGNC	8654	-	-	-	-	-	-	-	-	-	-	-	-	-	-	-	-
rs489398	3:135995498-135995498	A	intron_variant	MODIFIER	PCCB	ENSG00000114054	Transcript	ENST00000462542.1	protein_coding	-	5/5	-	-	-	-	-	-	-	rs489398	T	T/A/C/G	-	1	cds_start_NF,cds_end_NF	HGNC	8654	-	-	-	-	-	-	-	-	-	-	-	-	-	-	-	-
rs489398	3:135995498-135995498	C	intron_variant	MODIFIER	PCCB	ENSG00000114054	Transcript	ENST00000462542.1	protein_coding	-	5/5	-	-	-	-	-	-	-	rs489398	T	T/A/C/G	-	1	cds_start_NF,cds_end_NF	HGNC	8654	-	-	-	-	-	-	0.8650	-	-	-	-	-	-	-	-	-
rs489398	3:135995498-135995498	G	intron_variant	MODIFIER	PCCB	ENSG00000114054	Transcript	ENST00000462542.1	protein_coding	-	5/5	-	-	-	-	-	-	-	rs489398	T	T/A/C/G	-	1	cds_start_NF,cds_end_NF	HGNC	8654	-	-	-	-	-	-	-	-	-	-	-	-	-	-	-	-
rs489398	3:135995498-135995498	A	intron_variant	MODIFIER	PCCB	ENSG00000114054	Transcript	ENST00000462637.1	protein_coding	-	4/13	-	-	-	-	-	-	-	rs489398	T	T/A/C/G	-	1	-	HGNC	8654	-	-	-	-	-	-	-	-	-	-	-	-	-	-	-	-
rs489398	3:135995498-135995498	C	intron_variant	MODIFIER	PCCB	ENSG00000114054	Transcript	ENST00000462637.1	protein_coding	-	4/13	-	-	-	-	-	-	-	rs489398	T	T/A/C/G	-	1	-	HGNC	8654	-	-	-	-	-	-	0.8650	-	-	-	-	-	-	-	-	-
rs489398	3:135995498-135995498	G	intron_variant	MODIFIER	PCCB	ENSG00000114054	Transcript	ENST00000462637.1	protein_coding	-	4/13	-	-	-	-	-	-	-	rs489398	T	T/A/C/G	-	1	-	HGNC	8654	-	-	-	-	-	-	-	-	-	-	-	-	-	-	-	-
rs489398	3:135995498-135995498	A	intron_variant,non_coding_transcript_variant	MODIFIER	PCCB	ENSG00000114054	Transcript	ENST00000465176.1	processed_transcript	-	5/5	-	-	-	-	-	-	-	rs489398	T	T/A/C/G	-	1	-	HGNC	8654	-	-	-	-	-	-	-	-	-	-	-	-	-	-	-	-
rs489398	3:135995498-135995498	C	intron_variant,non_coding_transcript_variant	MODIFIER	PCCB	ENSG00000114054	Transcript	ENST00000465176.1	processed_transcript	-	5/5	-	-	-	-	-	-	-	rs489398	T	T/A/C/G	-	1	-	HGNC	8654	-	-	-	-	-	-	0.8650	-	-	-	-	-	-	-	-	-
rs489398	3:135995498-135995498	G	intron_variant,non_coding_transcript_variant	MODIFIER	PCCB	ENSG00000114054	Transcript	ENST00000465176.1	processed_transcript	-	5/5	-	-	-	-	-	-	-	rs489398	T	T/A/C/G	-	1	-	HGNC	8654	-	-	-	-	-	-	-	-	-	-	-	-	-	-	-	-
rs489398	3:135995498-135995498	A	intron_variant	MODIFIER	PCCB	ENSG00000114054	Transcript	ENST00000466072.1	protein_coding	-	5/15	-	-	-	-	-	-	-	rs489398	T	T/A/C/G	-	1	-	HGNC	8654	-	-	-	-	-	-	-	-	-	-	-	-	-	-	-	-
rs489398	3:135995498-135995498	C	intron_variant	MODIFIER	PCCB	ENSG00000114054	Transcript	ENST00000466072.1	protein_coding	-	5/15	-	-	-	-	-	-	-	rs489398	T	T/A/C/G	-	1	-	HGNC	8654	-	-	-	-	-	-	0.8650	-	-	-	-	-	-	-	-	-
rs489398	3:135995498-135995498	G	intron_variant	MODIFIER	PCCB	ENSG00000114054	Transcript	ENST00000466072.1	protein_coding	-	5/15	-	-	-	-	-	-	-	rs489398	T	T/A/C/G	-	1	-	HGNC	8654	-	-	-	-	-	-	-	-	-	-	-	-	-	-	-	-
rs489398	3:135995498-135995498	A	intron_variant	MODIFIER	PCCB	ENSG00000114054	Transcript	ENST00000468777.1	protein_coding	-	6/15	-	-	-	-	-	-	-	rs489398	T	T/A/C/G	-	1	-	HGNC	8654	-	-	-	-	-	-	-	-	-	-	-	-	-	-	-	-
rs489398	3:135995498-135995498	C	intron_variant	MODIFIER	PCCB	ENSG00000114054	Transcript	ENST00000468777.1	protein_coding	-	6/15	-	-	-	-	-	-	-	rs489398	T	T/A/C/G	-	1	-	HGNC	8654	-	-	-	-	-	-	0.8650	-	-	-	-	-	-	-	-	-
rs489398	3:135995498-135995498	G	intron_variant	MODIFIER	PCCB	ENSG00000114054	Transcript	ENST00000468777.1	protein_coding	-	6/15	-	-	-	-	-	-	-	rs489398	T	T/A/C/G	-	1	-	HGNC	8654	-	-	-	-	-	-	-	-	-	-	-	-	-	-	-	-
rs489398	3:135995498-135995498	A	intron_variant	MODIFIER	PCCB	ENSG00000114054	Transcript	ENST00000469217.1	protein_coding	-	6/15	-	-	-	-	-	-	-	rs489398	T	T/A/C/G	-	1	-	HGNC	8654	-	-	-	-	-	-	-	-	-	-	-	-	-	-	-	-
rs489398	3:135995498-135995498	C	intron_variant	MODIFIER	PCCB	ENSG00000114054	Transcript	ENST00000469217.1	protein_coding	-	6/15	-	-	-	-	-	-	-	rs489398	T	T/A/C/G	-	1	-	HGNC	8654	-	-	-	-	-	-	0.8650	-	-	-	-	-	-	-	-	-
rs489398	3:135995498-135995498	G	intron_variant	MODIFIER	PCCB	ENSG00000114054	Transcript	ENST00000469217.1	protein_coding	-	6/15	-	-	-	-	-	-	-	rs489398	T	T/A/C/G	-	1	-	HGNC	8654	-	-	-	-	-	-	-	-	-	-	-	-	-	-	-	-
rs489398	3:135995498-135995498	A	intron_variant	MODIFIER	PCCB	ENSG00000114054	Transcript	ENST00000471595.1	protein_coding	-	5/15	-	-	-	-	-	-	-	rs489398	T	T/A/C/G	-	1	-	HGNC	8654	-	-	-	-	-	-	-	-	-	-	-	-	-	-	-	-
rs489398	3:135995498-135995498	C	intron_variant	MODIFIER	PCCB	ENSG00000114054	Transcript	ENST00000471595.1	protein_coding	-	5/15	-	-	-	-	-	-	-	rs489398	T	T/A/C/G	-	1	-	HGNC	8654	-	-	-	-	-	-	0.8650	-	-	-	-	-	-	-	-	-
rs489398	3:135995498-135995498	G	intron_variant	MODIFIER	PCCB	ENSG00000114054	Transcript	ENST00000471595.1	protein_coding	-	5/15	-	-	-	-	-	-	-	rs489398	T	T/A/C/G	-	1	-	HGNC	8654	-	-	-	-	-	-	-	-	-	-	-	-	-	-	-	-
rs489398	3:135995498-135995498	A	intron_variant,non_coding_transcript_variant	MODIFIER	PCCB	ENSG00000114054	Transcript	ENST00000473073.1	retained_intron	-	2/10	-	-	-	-	-	-	-	rs489398	T	T/A/C/G	-	1	-	HGNC	8654	-	-	-	-	-	-	-	-	-	-	-	-	-	-	-	-
rs489398	3:135995498-135995498	C	intron_variant,non_coding_transcript_variant	MODIFIER	PCCB	ENSG00000114054	Transcript	ENST00000473073.1	retained_intron	-	2/10	-	-	-	-	-	-	-	rs489398	T	T/A/C/G	-	1	-	HGNC	8654	-	-	-	-	-	-	0.8650	-	-	-	-	-	-	-	-	-
rs489398	3:135995498-135995498	G	intron_variant,non_coding_transcript_variant	MODIFIER	PCCB	ENSG00000114054	Transcript	ENST00000473073.1	retained_intron	-	2/10	-	-	-	-	-	-	-	rs489398	T	T/A/C/G	-	1	-	HGNC	8654	-	-	-	-	-	-	-	-	-	-	-	-	-	-	-	-
rs489398	3:135995498-135995498	A	intron_variant,non_coding_transcript_variant	MODIFIER	PCCB	ENSG00000114054	Transcript	ENST00000474833.1	processed_transcript	-	1/7	-	-	-	-	-	-	-	rs489398	T	T/A/C/G	-	1	-	HGNC	8654	-	-	-	-	-	-	-	-	-	-	-	-	-	-	-	-
rs489398	3:135995498-135995498	C	intron_variant,non_coding_transcript_variant	MODIFIER	PCCB	ENSG00000114054	Transcript	ENST00000474833.1	processed_transcript	-	1/7	-	-	-	-	-	-	-	rs489398	T	T/A/C/G	-	1	-	HGNC	8654	-	-	-	-	-	-	0.8650	-	-	-	-	-	-	-	-	-
rs489398	3:135995498-135995498	G	intron_variant,non_coding_transcript_variant	MODIFIER	PCCB	ENSG00000114054	Transcript	ENST00000474833.1	processed_transcript	-	1/7	-	-	-	-	-	-	-	rs489398	T	T/A/C/G	-	1	-	HGNC	8654	-	-	-	-	-	-	-	-	-	-	-	-	-	-	-	-
rs489398	3:135995498-135995498	A	intron_variant,non_coding_transcript_variant	MODIFIER	PCCB	ENSG00000114054	Transcript	ENST00000475214.1	retained_intron	-	5/10	-	-	-	-	-	-	-	rs489398	T	T/A/C/G	-	1	-	HGNC	8654	-	-	-	-	-	-	-	-	-	-	-	-	-	-	-	-
rs489398	3:135995498-135995498	C	intron_variant,non_coding_transcript_variant	MODIFIER	PCCB	ENSG00000114054	Transcript	ENST00000475214.1	retained_intron	-	5/10	-	-	-	-	-	-	-	rs489398	T	T/A/C/G	-	1	-	HGNC	8654	-	-	-	-	-	-	0.8650	-	-	-	-	-	-	-	-	-
rs489398	3:135995498-135995498	G	intron_variant,non_coding_transcript_variant	MODIFIER	PCCB	ENSG00000114054	Transcript	ENST00000475214.1	retained_intron	-	5/10	-	-	-	-	-	-	-	rs489398	T	T/A/C/G	-	1	-	HGNC	8654	-	-	-	-	-	-	-	-	-	-	-	-	-	-	-	-
rs489398	3:135995498-135995498	A	intron_variant	MODIFIER	PCCB	ENSG00000114054	Transcript	ENST00000478469.1	protein_coding	-	5/8	-	-	-	-	-	-	-	rs489398	T	T/A/C/G	-	1	-	HGNC	8654	-	-	-	-	-	-	-	-	-	-	-	-	-	-	-	-
rs489398	3:135995498-135995498	C	intron_variant	MODIFIER	PCCB	ENSG00000114054	Transcript	ENST00000478469.1	protein_coding	-	5/8	-	-	-	-	-	-	-	rs489398	T	T/A/C/G	-	1	-	HGNC	8654	-	-	-	-	-	-	0.8650	-	-	-	-	-	-	-	-	-
rs489398	3:135995498-135995498	G	intron_variant	MODIFIER	PCCB	ENSG00000114054	Transcript	ENST00000478469.1	protein_coding	-	5/8	-	-	-	-	-	-	-	rs489398	T	T/A/C/G	-	1	-	HGNC	8654	-	-	-	-	-	-	-	-	-	-	-	-	-	-	-	-
rs489398	3:135995498-135995498	A	intron_variant	MODIFIER	PCCB	ENSG00000114054	Transcript	ENST00000482086.1	protein_coding	-	2/11	-	-	-	-	-	-	-	rs489398	T	T/A/C/G	-	1	-	HGNC	8654	-	-	-	-	-	-	-	-	-	-	-	-	-	-	-	-
rs489398	3:135995498-135995498	C	intron_variant	MODIFIER	PCCB	ENSG00000114054	Transcript	ENST00000482086.1	protein_coding	-	2/11	-	-	-	-	-	-	-	rs489398	T	T/A/C/G	-	1	-	HGNC	8654	-	-	-	-	-	-	0.8650	-	-	-	-	-	-	-	-	-
rs489398	3:135995498-135995498	G	intron_variant	MODIFIER	PCCB	ENSG00000114054	Transcript	ENST00000482086.1	protein_coding	-	2/11	-	-	-	-	-	-	-	rs489398	T	T/A/C/G	-	1	-	HGNC	8654	-	-	-	-	-	-	-	-	-	-	-	-	-	-	-	-
rs489398	3:135995498-135995498	A	intron_variant	MODIFIER	PCCB	ENSG00000114054	Transcript	ENST00000483687.1	protein_coding	-	4/13	-	-	-	-	-	-	-	rs489398	T	T/A/C/G	-	1	-	HGNC	8654	-	-	-	-	-	-	-	-	-	-	-	-	-	-	-	-
rs489398	3:135995498-135995498	C	intron_variant	MODIFIER	PCCB	ENSG00000114054	Transcript	ENST00000483687.1	protein_coding	-	4/13	-	-	-	-	-	-	-	rs489398	T	T/A/C/G	-	1	-	HGNC	8654	-	-	-	-	-	-	0.8650	-	-	-	-	-	-	-	-	-
rs489398	3:135995498-135995498	G	intron_variant	MODIFIER	PCCB	ENSG00000114054	Transcript	ENST00000483687.1	protein_coding	-	4/13	-	-	-	-	-	-	-	rs489398	T	T/A/C/G	-	1	-	HGNC	8654	-	-	-	-	-	-	-	-	-	-	-	-	-	-	-	-
rs489398	3:135995498-135995498	A	intron_variant,NMD_transcript_variant	MODIFIER	PCCB	ENSG00000114054	Transcript	ENST00000484181.1	nonsense_mediated_decay	-	5/13	-	-	-	-	-	-	-	rs489398	T	T/A/C/G	-	1	-	HGNC	8654	-	-	-	-	-	-	-	-	-	-	-	-	-	-	-	-
rs489398	3:135995498-135995498	C	intron_variant,NMD_transcript_variant	MODIFIER	PCCB	ENSG00000114054	Transcript	ENST00000484181.1	nonsense_mediated_decay	-	5/13	-	-	-	-	-	-	-	rs489398	T	T/A/C/G	-	1	-	HGNC	8654	-	-	-	-	-	-	0.8650	-	-	-	-	-	-	-	-	-
rs489398	3:135995498-135995498	G	intron_variant,NMD_transcript_variant	MODIFIER	PCCB	ENSG00000114054	Transcript	ENST00000484181.1	nonsense_mediated_decay	-	5/13	-	-	-	-	-	-	-	rs489398	T	T/A/C/G	-	1	-	HGNC	8654	-	-	-	-	-	-	-	-	-	-	-	-	-	-	-	-
rs489398	3:135995498-135995498	A	intron_variant	MODIFIER	PCCB	ENSG00000114054	Transcript	ENST00000490504.1	protein_coding	-	3/12	-	-	-	-	-	-	-	rs489398	T	T/A/C/G	-	1	-	HGNC	8654	-	-	-	-	-	-	-	-	-	-	-	-	-	-	-	-
rs489398	3:135995498-135995498	C	intron_variant	MODIFIER	PCCB	ENSG00000114054	Transcript	ENST00000490504.1	protein_coding	-	3/12	-	-	-	-	-	-	-	rs489398	T	T/A/C/G	-	1	-	HGNC	8654	-	-	-	-	-	-	0.8650	-	-	-	-	-	-	-	-	-
rs489398	3:135995498-135995498	G	intron_variant	MODIFIER	PCCB	ENSG00000114054	Transcript	ENST00000490504.1	protein_coding	-	3/12	-	-	-	-	-	-	-	rs489398	T	T/A/C/G	-	1	-	HGNC	8654	-	-	-	-	-	-	-	-	-	-	-	-	-	-	-	-
rs489398	3:135995498-135995498	A	regulatory_region_variant	MODIFIER	-	-	RegulatoryFeature	ENSR00001272285	enhancer	-	-	-	-	-	-	-	-	-	rs489398	T	T/A/C/G	-	-	-	-	-	-	-	-	-	-	-	-	-	-	-	-	-	-	-	-	-
rs489398	3:135995498-135995498	C	regulatory_region_variant	MODIFIER	-	-	RegulatoryFeature	ENSR00001272285	enhancer	-	-	-	-	-	-	-	-	-	rs489398	T	T/A/C/G	-	-	-	-	-	-	-	-	-	-	-	0.8650	-	-	-	-	-	-	-	-	-
rs489398	3:135995498-135995498	G	regulatory_region_variant	MODIFIER	-	-	RegulatoryFeature	ENSR00001272285	enhancer	-	-	-	-	-	-	-	-	-	rs489398	T	T/A/C/G	-	-	-	-	-	-	-	-	-	-	-	-	-	-	-	-	-	-	-	-	-
rs7628146	3:135998453-135998453	A	intron_variant	MODIFIER	PCCB	ENSG00000114054	Transcript	ENST00000251654.4	protein_coding	-	5/14	-	-	-	-	-	-	-	rs7628146	T	T/A/C/G	-	1	-	HGNC	8654	-	-	-	-	-	-	-	-	-	-	-	-	-	-	-	-
rs7628146	3:135998453-135998453	C	intron_variant	MODIFIER	PCCB	ENSG00000114054	Transcript	ENST00000251654.4	protein_coding	-	5/14	-	-	-	-	-	-	-	rs7628146	T	T/A/C/G	-	1	-	HGNC	8654	-	-	-	-	-	-	-	-	-	-	-	-	-	-	-	-
rs7628146	3:135998453-135998453	G	intron_variant	MODIFIER	PCCB	ENSG00000114054	Transcript	ENST00000251654.4	protein_coding	-	5/14	-	-	-	-	-	-	-	rs7628146	T	T/A/C/G	-	1	-	HGNC	8654	-	-	-	-	-	-	0.7658	-	-	-	-	-	-	-	-	-
rs7628146	3:135998453-135998453	A	intron_variant	MODIFIER	PCCB	ENSG00000114054	Transcript	ENST00000459873.1	protein_coding	-	5/5	-	-	-	-	-	-	-	rs7628146	T	T/A/C/G	-	1	cds_end_NF	HGNC	8654	-	-	-	-	-	-	-	-	-	-	-	-	-	-	-	-
rs7628146	3:135998453-135998453	C	intron_variant	MODIFIER	PCCB	ENSG00000114054	Transcript	ENST00000459873.1	protein_coding	-	5/5	-	-	-	-	-	-	-	rs7628146	T	T/A/C/G	-	1	cds_end_NF	HGNC	8654	-	-	-	-	-	-	-	-	-	-	-	-	-	-	-	-
rs7628146	3:135998453-135998453	G	intron_variant	MODIFIER	PCCB	ENSG00000114054	Transcript	ENST00000459873.1	protein_coding	-	5/5	-	-	-	-	-	-	-	rs7628146	T	T/A/C/G	-	1	cds_end_NF	HGNC	8654	-	-	-	-	-	-	0.7658	-	-	-	-	-	-	-	-	-
rs7628146	3:135998453-135998453	A	intron_variant	MODIFIER	PCCB	ENSG00000114054	Transcript	ENST00000462542.1	protein_coding	-	5/5	-	-	-	-	-	-	-	rs7628146	T	T/A/C/G	-	1	cds_start_NF,cds_end_NF	HGNC	8654	-	-	-	-	-	-	-	-	-	-	-	-	-	-	-	-
rs7628146	3:135998453-135998453	C	intron_variant	MODIFIER	PCCB	ENSG00000114054	Transcript	ENST00000462542.1	protein_coding	-	5/5	-	-	-	-	-	-	-	rs7628146	T	T/A/C/G	-	1	cds_start_NF,cds_end_NF	HGNC	8654	-	-	-	-	-	-	-	-	-	-	-	-	-	-	-	-
rs7628146	3:135998453-135998453	G	intron_variant	MODIFIER	PCCB	ENSG00000114054	Transcript	ENST00000462542.1	protein_coding	-	5/5	-	-	-	-	-	-	-	rs7628146	T	T/A/C/G	-	1	cds_start_NF,cds_end_NF	HGNC	8654	-	-	-	-	-	-	0.7658	-	-	-	-	-	-	-	-	-
rs7628146	3:135998453-135998453	A	intron_variant	MODIFIER	PCCB	ENSG00000114054	Transcript	ENST00000462637.1	protein_coding	-	4/13	-	-	-	-	-	-	-	rs7628146	T	T/A/C/G	-	1	-	HGNC	8654	-	-	-	-	-	-	-	-	-	-	-	-	-	-	-	-
rs7628146	3:135998453-135998453	C	intron_variant	MODIFIER	PCCB	ENSG00000114054	Transcript	ENST00000462637.1	protein_coding	-	4/13	-	-	-	-	-	-	-	rs7628146	T	T/A/C/G	-	1	-	HGNC	8654	-	-	-	-	-	-	-	-	-	-	-	-	-	-	-	-
rs7628146	3:135998453-135998453	G	intron_variant	MODIFIER	PCCB	ENSG00000114054	Transcript	ENST00000462637.1	protein_coding	-	4/13	-	-	-	-	-	-	-	rs7628146	T	T/A/C/G	-	1	-	HGNC	8654	-	-	-	-	-	-	0.7658	-	-	-	-	-	-	-	-	-
rs7628146	3:135998453-135998453	A	intron_variant,non_coding_transcript_variant	MODIFIER	PCCB	ENSG00000114054	Transcript	ENST00000465176.1	processed_transcript	-	5/5	-	-	-	-	-	-	-	rs7628146	T	T/A/C/G	-	1	-	HGNC	8654	-	-	-	-	-	-	-	-	-	-	-	-	-	-	-	-
rs7628146	3:135998453-135998453	C	intron_variant,non_coding_transcript_variant	MODIFIER	PCCB	ENSG00000114054	Transcript	ENST00000465176.1	processed_transcript	-	5/5	-	-	-	-	-	-	-	rs7628146	T	T/A/C/G	-	1	-	HGNC	8654	-	-	-	-	-	-	-	-	-	-	-	-	-	-	-	-
rs7628146	3:135998453-135998453	G	intron_variant,non_coding_transcript_variant	MODIFIER	PCCB	ENSG00000114054	Transcript	ENST00000465176.1	processed_transcript	-	5/5	-	-	-	-	-	-	-	rs7628146	T	T/A/C/G	-	1	-	HGNC	8654	-	-	-	-	-	-	0.7658	-	-	-	-	-	-	-	-	-
rs7628146	3:135998453-135998453	A	intron_variant	MODIFIER	PCCB	ENSG00000114054	Transcript	ENST00000466072.1	protein_coding	-	5/15	-	-	-	-	-	-	-	rs7628146	T	T/A/C/G	-	1	-	HGNC	8654	-	-	-	-	-	-	-	-	-	-	-	-	-	-	-	-
rs7628146	3:135998453-135998453	C	intron_variant	MODIFIER	PCCB	ENSG00000114054	Transcript	ENST00000466072.1	protein_coding	-	5/15	-	-	-	-	-	-	-	rs7628146	T	T/A/C/G	-	1	-	HGNC	8654	-	-	-	-	-	-	-	-	-	-	-	-	-	-	-	-
rs7628146	3:135998453-135998453	G	intron_variant	MODIFIER	PCCB	ENSG00000114054	Transcript	ENST00000466072.1	protein_coding	-	5/15	-	-	-	-	-	-	-	rs7628146	T	T/A/C/G	-	1	-	HGNC	8654	-	-	-	-	-	-	0.7658	-	-	-	-	-	-	-	-	-
rs7628146	3:135998453-135998453	A	intron_variant	MODIFIER	PCCB	ENSG00000114054	Transcript	ENST00000468777.1	protein_coding	-	6/15	-	-	-	-	-	-	-	rs7628146	T	T/A/C/G	-	1	-	HGNC	8654	-	-	-	-	-	-	-	-	-	-	-	-	-	-	-	-
rs7628146	3:135998453-135998453	C	intron_variant	MODIFIER	PCCB	ENSG00000114054	Transcript	ENST00000468777.1	protein_coding	-	6/15	-	-	-	-	-	-	-	rs7628146	T	T/A/C/G	-	1	-	HGNC	8654	-	-	-	-	-	-	-	-	-	-	-	-	-	-	-	-
rs7628146	3:135998453-135998453	G	intron_variant	MODIFIER	PCCB	ENSG00000114054	Transcript	ENST00000468777.1	protein_coding	-	6/15	-	-	-	-	-	-	-	rs7628146	T	T/A/C/G	-	1	-	HGNC	8654	-	-	-	-	-	-	0.7658	-	-	-	-	-	-	-	-	-
rs7628146	3:135998453-135998453	A	intron_variant	MODIFIER	PCCB	ENSG00000114054	Transcript	ENST00000469217.1	protein_coding	-	6/15	-	-	-	-	-	-	-	rs7628146	T	T/A/C/G	-	1	-	HGNC	8654	-	-	-	-	-	-	-	-	-	-	-	-	-	-	-	-
rs7628146	3:135998453-135998453	C	intron_variant	MODIFIER	PCCB	ENSG00000114054	Transcript	ENST00000469217.1	protein_coding	-	6/15	-	-	-	-	-	-	-	rs7628146	T	T/A/C/G	-	1	-	HGNC	8654	-	-	-	-	-	-	-	-	-	-	-	-	-	-	-	-
rs7628146	3:135998453-135998453	G	intron_variant	MODIFIER	PCCB	ENSG00000114054	Transcript	ENST00000469217.1	protein_coding	-	6/15	-	-	-	-	-	-	-	rs7628146	T	T/A/C/G	-	1	-	HGNC	8654	-	-	-	-	-	-	0.7658	-	-	-	-	-	-	-	-	-
rs7628146	3:135998453-135998453	A	intron_variant	MODIFIER	PCCB	ENSG00000114054	Transcript	ENST00000471595.1	protein_coding	-	5/15	-	-	-	-	-	-	-	rs7628146	T	T/A/C/G	-	1	-	HGNC	8654	-	-	-	-	-	-	-	-	-	-	-	-	-	-	-	-
rs7628146	3:135998453-135998453	C	intron_variant	MODIFIER	PCCB	ENSG00000114054	Transcript	ENST00000471595.1	protein_coding	-	5/15	-	-	-	-	-	-	-	rs7628146	T	T/A/C/G	-	1	-	HGNC	8654	-	-	-	-	-	-	-	-	-	-	-	-	-	-	-	-
rs7628146	3:135998453-135998453	G	intron_variant	MODIFIER	PCCB	ENSG00000114054	Transcript	ENST00000471595.1	protein_coding	-	5/15	-	-	-	-	-	-	-	rs7628146	T	T/A/C/G	-	1	-	HGNC	8654	-	-	-	-	-	-	0.7658	-	-	-	-	-	-	-	-	-
rs7628146	3:135998453-135998453	A	intron_variant,non_coding_transcript_variant	MODIFIER	PCCB	ENSG00000114054	Transcript	ENST00000473073.1	retained_intron	-	2/10	-	-	-	-	-	-	-	rs7628146	T	T/A/C/G	-	1	-	HGNC	8654	-	-	-	-	-	-	-	-	-	-	-	-	-	-	-	-
rs7628146	3:135998453-135998453	C	intron_variant,non_coding_transcript_variant	MODIFIER	PCCB	ENSG00000114054	Transcript	ENST00000473073.1	retained_intron	-	2/10	-	-	-	-	-	-	-	rs7628146	T	T/A/C/G	-	1	-	HGNC	8654	-	-	-	-	-	-	-	-	-	-	-	-	-	-	-	-
rs7628146	3:135998453-135998453	G	intron_variant,non_coding_transcript_variant	MODIFIER	PCCB	ENSG00000114054	Transcript	ENST00000473073.1	retained_intron	-	2/10	-	-	-	-	-	-	-	rs7628146	T	T/A/C/G	-	1	-	HGNC	8654	-	-	-	-	-	-	0.7658	-	-	-	-	-	-	-	-	-
rs7628146	3:135998453-135998453	A	intron_variant,non_coding_transcript_variant	MODIFIER	PCCB	ENSG00000114054	Transcript	ENST00000474833.1	processed_transcript	-	1/7	-	-	-	-	-	-	-	rs7628146	T	T/A/C/G	-	1	-	HGNC	8654	-	-	-	-	-	-	-	-	-	-	-	-	-	-	-	-
rs7628146	3:135998453-135998453	C	intron_variant,non_coding_transcript_variant	MODIFIER	PCCB	ENSG00000114054	Transcript	ENST00000474833.1	processed_transcript	-	1/7	-	-	-	-	-	-	-	rs7628146	T	T/A/C/G	-	1	-	HGNC	8654	-	-	-	-	-	-	-	-	-	-	-	-	-	-	-	-
rs7628146	3:135998453-135998453	G	intron_variant,non_coding_transcript_variant	MODIFIER	PCCB	ENSG00000114054	Transcript	ENST00000474833.1	processed_transcript	-	1/7	-	-	-	-	-	-	-	rs7628146	T	T/A/C/G	-	1	-	HGNC	8654	-	-	-	-	-	-	0.7658	-	-	-	-	-	-	-	-	-
rs7628146	3:135998453-135998453	A	intron_variant,non_coding_transcript_variant	MODIFIER	PCCB	ENSG00000114054	Transcript	ENST00000475214.1	retained_intron	-	5/10	-	-	-	-	-	-	-	rs7628146	T	T/A/C/G	-	1	-	HGNC	8654	-	-	-	-	-	-	-	-	-	-	-	-	-	-	-	-
rs7628146	3:135998453-135998453	C	intron_variant,non_coding_transcript_variant	MODIFIER	PCCB	ENSG00000114054	Transcript	ENST00000475214.1	retained_intron	-	5/10	-	-	-	-	-	-	-	rs7628146	T	T/A/C/G	-	1	-	HGNC	8654	-	-	-	-	-	-	-	-	-	-	-	-	-	-	-	-
rs7628146	3:135998453-135998453	G	intron_variant,non_coding_transcript_variant	MODIFIER	PCCB	ENSG00000114054	Transcript	ENST00000475214.1	retained_intron	-	5/10	-	-	-	-	-	-	-	rs7628146	T	T/A/C/G	-	1	-	HGNC	8654	-	-	-	-	-	-	0.7658	-	-	-	-	-	-	-	-	-
rs7628146	3:135998453-135998453	A	intron_variant	MODIFIER	PCCB	ENSG00000114054	Transcript	ENST00000478469.1	protein_coding	-	5/8	-	-	-	-	-	-	-	rs7628146	T	T/A/C/G	-	1	-	HGNC	8654	-	-	-	-	-	-	-	-	-	-	-	-	-	-	-	-
rs7628146	3:135998453-135998453	C	intron_variant	MODIFIER	PCCB	ENSG00000114054	Transcript	ENST00000478469.1	protein_coding	-	5/8	-	-	-	-	-	-	-	rs7628146	T	T/A/C/G	-	1	-	HGNC	8654	-	-	-	-	-	-	-	-	-	-	-	-	-	-	-	-
rs7628146	3:135998453-135998453	G	intron_variant	MODIFIER	PCCB	ENSG00000114054	Transcript	ENST00000478469.1	protein_coding	-	5/8	-	-	-	-	-	-	-	rs7628146	T	T/A/C/G	-	1	-	HGNC	8654	-	-	-	-	-	-	0.7658	-	-	-	-	-	-	-	-	-
rs7628146	3:135998453-135998453	A	intron_variant	MODIFIER	PCCB	ENSG00000114054	Transcript	ENST00000482086.1	protein_coding	-	2/11	-	-	-	-	-	-	-	rs7628146	T	T/A/C/G	-	1	-	HGNC	8654	-	-	-	-	-	-	-	-	-	-	-	-	-	-	-	-
rs7628146	3:135998453-135998453	C	intron_variant	MODIFIER	PCCB	ENSG00000114054	Transcript	ENST00000482086.1	protein_coding	-	2/11	-	-	-	-	-	-	-	rs7628146	T	T/A/C/G	-	1	-	HGNC	8654	-	-	-	-	-	-	-	-	-	-	-	-	-	-	-	-
rs7628146	3:135998453-135998453	G	intron_variant	MODIFIER	PCCB	ENSG00000114054	Transcript	ENST00000482086.1	protein_coding	-	2/11	-	-	-	-	-	-	-	rs7628146	T	T/A/C/G	-	1	-	HGNC	8654	-	-	-	-	-	-	0.7658	-	-	-	-	-	-	-	-	-
rs7628146	3:135998453-135998453	A	intron_variant	MODIFIER	PCCB	ENSG00000114054	Transcript	ENST00000483687.1	protein_coding	-	4/13	-	-	-	-	-	-	-	rs7628146	T	T/A/C/G	-	1	-	HGNC	8654	-	-	-	-	-	-	-	-	-	-	-	-	-	-	-	-
rs7628146	3:135998453-135998453	C	intron_variant	MODIFIER	PCCB	ENSG00000114054	Transcript	ENST00000483687.1	protein_coding	-	4/13	-	-	-	-	-	-	-	rs7628146	T	T/A/C/G	-	1	-	HGNC	8654	-	-	-	-	-	-	-	-	-	-	-	-	-	-	-	-
rs7628146	3:135998453-135998453	G	intron_variant	MODIFIER	PCCB	ENSG00000114054	Transcript	ENST00000483687.1	protein_coding	-	4/13	-	-	-	-	-	-	-	rs7628146	T	T/A/C/G	-	1	-	HGNC	8654	-	-	-	-	-	-	0.7658	-	-	-	-	-	-	-	-	-
rs7628146	3:135998453-135998453	A	intron_variant,NMD_transcript_variant	MODIFIER	PCCB	ENSG00000114054	Transcript	ENST00000484181.1	nonsense_mediated_decay	-	5/13	-	-	-	-	-	-	-	rs7628146	T	T/A/C/G	-	1	-	HGNC	8654	-	-	-	-	-	-	-	-	-	-	-	-	-	-	-	-
rs7628146	3:135998453-135998453	C	intron_variant,NMD_transcript_variant	MODIFIER	PCCB	ENSG00000114054	Transcript	ENST00000484181.1	nonsense_mediated_decay	-	5/13	-	-	-	-	-	-	-	rs7628146	T	T/A/C/G	-	1	-	HGNC	8654	-	-	-	-	-	-	-	-	-	-	-	-	-	-	-	-
rs7628146	3:135998453-135998453	G	intron_variant,NMD_transcript_variant	MODIFIER	PCCB	ENSG00000114054	Transcript	ENST00000484181.1	nonsense_mediated_decay	-	5/13	-	-	-	-	-	-	-	rs7628146	T	T/A/C/G	-	1	-	HGNC	8654	-	-	-	-	-	-	0.7658	-	-	-	-	-	-	-	-	-
rs7628146	3:135998453-135998453	A	intron_variant	MODIFIER	PCCB	ENSG00000114054	Transcript	ENST00000490504.1	protein_coding	-	3/12	-	-	-	-	-	-	-	rs7628146	T	T/A/C/G	-	1	-	HGNC	8654	-	-	-	-	-	-	-	-	-	-	-	-	-	-	-	-
rs7628146	3:135998453-135998453	C	intron_variant	MODIFIER	PCCB	ENSG00000114054	Transcript	ENST00000490504.1	protein_coding	-	3/12	-	-	-	-	-	-	-	rs7628146	T	T/A/C/G	-	1	-	HGNC	8654	-	-	-	-	-	-	-	-	-	-	-	-	-	-	-	-
rs7628146	3:135998453-135998453	G	intron_variant	MODIFIER	PCCB	ENSG00000114054	Transcript	ENST00000490504.1	protein_coding	-	3/12	-	-	-	-	-	-	-	rs7628146	T	T/A/C/G	-	1	-	HGNC	8654	-	-	-	-	-	-	0.7658	-	-	-	-	-	-	-	-	-
rs3821445	3:136002809-136002809	C	intron_variant	MODIFIER	PCCB	ENSG00000114054	Transcript	ENST00000251654.4	protein_coding	-	6/14	-	-	-	-	-	-	-	rs3821445,COSV104381252	T	T/C	-	1	-	HGNC	8654	-	-	-	-	-	-	0.1090	benign	0.1	1.1	25741868,23757202,20978265,36376304	-	-	-	-	-
rs3821445	3:136002809-136002809	C	downstream_gene_variant	MODIFIER	PCCB	ENSG00000114054	Transcript	ENST00000459873.1	protein_coding	-	-	-	-	-	-	-	-	-	rs3821445,COSV104381252	T	T/C	24	1	cds_end_NF	HGNC	8654	-	-	-	-	-	-	0.1090	benign	0.1	1.1	25741868,23757202,20978265,36376304	-	-	-	-	-
rs3821445	3:136002809-136002809	C	downstream_gene_variant	MODIFIER	PCCB	ENSG00000114054	Transcript	ENST00000462542.1	protein_coding	-	-	-	-	-	-	-	-	-	rs3821445,COSV104381252	T	T/C	53	1	cds_start_NF,cds_end_NF	HGNC	8654	-	-	-	-	-	-	0.1090	benign	0.1	1.1	25741868,23757202,20978265,36376304	-	-	-	-	-
rs3821445	3:136002809-136002809	C	intron_variant	MODIFIER	PCCB	ENSG00000114054	Transcript	ENST00000462637.1	protein_coding	-	5/13	-	-	-	-	-	-	-	rs3821445,COSV104381252	T	T/C	-	1	-	HGNC	8654	-	-	-	-	-	-	0.1090	benign	0.1	1.1	25741868,23757202,20978265,36376304	-	-	-	-	-
rs3821445	3:136002809-136002809	C	downstream_gene_variant	MODIFIER	PCCB	ENSG00000114054	Transcript	ENST00000465176.1	processed_transcript	-	-	-	-	-	-	-	-	-	rs3821445,COSV104381252	T	T/C	66	1	-	HGNC	8654	-	-	-	-	-	-	0.1090	benign	0.1	1.1	25741868,23757202,20978265,36376304	-	-	-	-	-
rs3821445	3:136002809-136002809	C	intron_variant	MODIFIER	PCCB	ENSG00000114054	Transcript	ENST00000466072.1	protein_coding	-	6/15	-	-	-	-	-	-	-	rs3821445,COSV104381252	T	T/C	-	1	-	HGNC	8654	-	-	-	-	-	-	0.1090	benign	0.1	1.1	25741868,23757202,20978265,36376304	-	-	-	-	-
rs3821445	3:136002809-136002809	C	intron_variant	MODIFIER	PCCB	ENSG00000114054	Transcript	ENST00000468777.1	protein_coding	-	7/15	-	-	-	-	-	-	-	rs3821445,COSV104381252	T	T/C	-	1	-	HGNC	8654	-	-	-	-	-	-	0.1090	benign	0.1	1.1	25741868,23757202,20978265,36376304	-	-	-	-	-
rs3821445	3:136002809-136002809	C	intron_variant	MODIFIER	PCCB	ENSG00000114054	Transcript	ENST00000469217.1	protein_coding	-	7/15	-	-	-	-	-	-	-	rs3821445,COSV104381252	T	T/C	-	1	-	HGNC	8654	-	-	-	-	-	-	0.1090	benign	0.1	1.1	25741868,23757202,20978265,36376304	-	-	-	-	-
rs3821445	3:136002809-136002809	C	intron_variant	MODIFIER	PCCB	ENSG00000114054	Transcript	ENST00000471595.1	protein_coding	-	6/15	-	-	-	-	-	-	-	rs3821445,COSV104381252	T	T/C	-	1	-	HGNC	8654	-	-	-	-	-	-	0.1090	benign	0.1	1.1	25741868,23757202,20978265,36376304	-	-	-	-	-
rs3821445	3:136002809-136002809	C	intron_variant,non_coding_transcript_variant	MODIFIER	PCCB	ENSG00000114054	Transcript	ENST00000473073.1	retained_intron	-	3/10	-	-	-	-	-	-	-	rs3821445,COSV104381252	T	T/C	-	1	-	HGNC	8654	-	-	-	-	-	-	0.1090	benign	0.1	1.1	25741868,23757202,20978265,36376304	-	-	-	-	-
rs3821445	3:136002809-136002809	C	intron_variant,non_coding_transcript_variant	MODIFIER	PCCB	ENSG00000114054	Transcript	ENST00000474833.1	processed_transcript	-	2/7	-	-	-	-	-	-	-	rs3821445,COSV104381252	T	T/C	-	1	-	HGNC	8654	-	-	-	-	-	-	0.1090	benign	0.1	1.1	25741868,23757202,20978265,36376304	-	-	-	-	-
rs3821445	3:136002809-136002809	C	intron_variant,non_coding_transcript_variant	MODIFIER	PCCB	ENSG00000114054	Transcript	ENST00000475214.1	retained_intron	-	6/10	-	-	-	-	-	-	-	rs3821445,COSV104381252	T	T/C	-	1	-	HGNC	8654	-	-	-	-	-	-	0.1090	benign	0.1	1.1	25741868,23757202,20978265,36376304	-	-	-	-	-
rs3821445	3:136002809-136002809	C	intron_variant	MODIFIER	PCCB	ENSG00000114054	Transcript	ENST00000478469.1	protein_coding	-	6/8	-	-	-	-	-	-	-	rs3821445,COSV104381252	T	T/C	-	1	-	HGNC	8654	-	-	-	-	-	-	0.1090	benign	0.1	1.1	25741868,23757202,20978265,36376304	-	-	-	-	-
rs3821445	3:136002809-136002809	C	intron_variant	MODIFIER	PCCB	ENSG00000114054	Transcript	ENST00000482086.1	protein_coding	-	3/11	-	-	-	-	-	-	-	rs3821445,COSV104381252	T	T/C	-	1	-	HGNC	8654	-	-	-	-	-	-	0.1090	benign	0.1	1.1	25741868,23757202,20978265,36376304	-	-	-	-	-
rs3821445	3:136002809-136002809	C	intron_variant	MODIFIER	PCCB	ENSG00000114054	Transcript	ENST00000483687.1	protein_coding	-	5/13	-	-	-	-	-	-	-	rs3821445,COSV104381252	T	T/C	-	1	-	HGNC	8654	-	-	-	-	-	-	0.1090	benign	0.1	1.1	25741868,23757202,20978265,36376304	-	-	-	-	-
rs3821445	3:136002809-136002809	C	intron_variant,NMD_transcript_variant	MODIFIER	PCCB	ENSG00000114054	Transcript	ENST00000484181.1	nonsense_mediated_decay	-	6/13	-	-	-	-	-	-	-	rs3821445,COSV104381252	T	T/C	-	1	-	HGNC	8654	-	-	-	-	-	-	0.1090	benign	0.1	1.1	25741868,23757202,20978265,36376304	-	-	-	-	-
rs3821445	3:136002809-136002809	C	intron_variant	MODIFIER	PCCB	ENSG00000114054	Transcript	ENST00000490504.1	protein_coding	-	4/12	-	-	-	-	-	-	-	rs3821445,COSV104381252	T	T/C	-	1	-	HGNC	8654	-	-	-	-	-	-	0.1090	benign	0.1	1.1	25741868,23757202,20978265,36376304	-	-	-	-	-
rs67922183	3:136003159-136003159	ATGTTTCA	intron_variant	MODIFIER	PCCB	ENSG00000114054	Transcript	ENST00000251654.4	protein_coding	-	6/14	-	-	-	-	-	-	-	rs67922183	-	-/ATGTTTCA/ATTTCA/GTTTCA/GTTTCACCTTTATTTCTTCA/TTCA	-	1	-	HGNC	8654	-	-	-	-	-	-	-	-	-	-	-	-	-	-	-	-
rs67922183	3:136003159-136003159	ATTTCA	intron_variant	MODIFIER	PCCB	ENSG00000114054	Transcript	ENST00000251654.4	protein_coding	-	6/14	-	-	-	-	-	-	-	rs67922183	-	-/ATGTTTCA/ATTTCA/GTTTCA/GTTTCACCTTTATTTCTTCA/TTCA	-	1	-	HGNC	8654	-	-	-	-	-	-	-	-	-	-	-	-	-	-	-	-
rs67922183	3:136003159-136003159	GTTTCA	intron_variant	MODIFIER	PCCB	ENSG00000114054	Transcript	ENST00000251654.4	protein_coding	-	6/14	-	-	-	-	-	-	-	rs67922183	-	-/ATGTTTCA/ATTTCA/GTTTCA/GTTTCACCTTTATTTCTTCA/TTCA	-	1	-	HGNC	8654	-	-	-	-	-	-	-	-	-	-	-	-	-	-	-	-
rs67922183	3:136003159-136003159	GTTTCACCTTTATTTCTTCA	intron_variant	MODIFIER	PCCB	ENSG00000114054	Transcript	ENST00000251654.4	protein_coding	-	6/14	-	-	-	-	-	-	-	rs67922183	-	-/ATGTTTCA/ATTTCA/GTTTCA/GTTTCACCTTTATTTCTTCA/TTCA	-	1	-	HGNC	8654	-	-	-	-	-	-	-	-	-	-	-	-	-	-	-	-
rs67922183	3:136003159-136003159	TTCA	intron_variant	MODIFIER	PCCB	ENSG00000114054	Transcript	ENST00000251654.4	protein_coding	-	6/14	-	-	-	-	-	-	-	rs67922183	-	-/ATGTTTCA/ATTTCA/GTTTCA/GTTTCACCTTTATTTCTTCA/TTCA	-	1	-	HGNC	8654	-	-	-	-	-	-	-	-	-	-	-	-	-	-	-	-
rs67922183	3:136003159-136003159	ATGTTTCA	downstream_gene_variant	MODIFIER	PCCB	ENSG00000114054	Transcript	ENST00000459873.1	protein_coding	-	-	-	-	-	-	-	-	-	rs67922183	-	-/ATGTTTCA/ATTTCA/GTTTCA/GTTTCACCTTTATTTCTTCA/TTCA	374	1	cds_end_NF	HGNC	8654	-	-	-	-	-	-	-	-	-	-	-	-	-	-	-	-
rs67922183	3:136003159-136003159	ATTTCA	downstream_gene_variant	MODIFIER	PCCB	ENSG00000114054	Transcript	ENST00000459873.1	protein_coding	-	-	-	-	-	-	-	-	-	rs67922183	-	-/ATGTTTCA/ATTTCA/GTTTCA/GTTTCACCTTTATTTCTTCA/TTCA	374	1	cds_end_NF	HGNC	8654	-	-	-	-	-	-	-	-	-	-	-	-	-	-	-	-
rs67922183	3:136003159-136003159	GTTTCA	downstream_gene_variant	MODIFIER	PCCB	ENSG00000114054	Transcript	ENST00000459873.1	protein_coding	-	-	-	-	-	-	-	-	-	rs67922183	-	-/ATGTTTCA/ATTTCA/GTTTCA/GTTTCACCTTTATTTCTTCA/TTCA	374	1	cds_end_NF	HGNC	8654	-	-	-	-	-	-	-	-	-	-	-	-	-	-	-	-
rs67922183	3:136003159-136003159	GTTTCACCTTTATTTCTTCA	downstream_gene_variant	MODIFIER	PCCB	ENSG00000114054	Transcript	ENST00000459873.1	protein_coding	-	-	-	-	-	-	-	-	-	rs67922183	-	-/ATGTTTCA/ATTTCA/GTTTCA/GTTTCACCTTTATTTCTTCA/TTCA	374	1	cds_end_NF	HGNC	8654	-	-	-	-	-	-	-	-	-	-	-	-	-	-	-	-
rs67922183	3:136003159-136003159	TTCA	downstream_gene_variant	MODIFIER	PCCB	ENSG00000114054	Transcript	ENST00000459873.1	protein_coding	-	-	-	-	-	-	-	-	-	rs67922183	-	-/ATGTTTCA/ATTTCA/GTTTCA/GTTTCACCTTTATTTCTTCA/TTCA	374	1	cds_end_NF	HGNC	8654	-	-	-	-	-	-	-	-	-	-	-	-	-	-	-	-
rs67922183	3:136003159-136003159	ATGTTTCA	downstream_gene_variant	MODIFIER	PCCB	ENSG00000114054	Transcript	ENST00000462542.1	protein_coding	-	-	-	-	-	-	-	-	-	rs67922183	-	-/ATGTTTCA/ATTTCA/GTTTCA/GTTTCACCTTTATTTCTTCA/TTCA	403	1	cds_start_NF,cds_end_NF	HGNC	8654	-	-	-	-	-	-	-	-	-	-	-	-	-	-	-	-
rs67922183	3:136003159-136003159	ATTTCA	downstream_gene_variant	MODIFIER	PCCB	ENSG00000114054	Transcript	ENST00000462542.1	protein_coding	-	-	-	-	-	-	-	-	-	rs67922183	-	-/ATGTTTCA/ATTTCA/GTTTCA/GTTTCACCTTTATTTCTTCA/TTCA	403	1	cds_start_NF,cds_end_NF	HGNC	8654	-	-	-	-	-	-	-	-	-	-	-	-	-	-	-	-
rs67922183	3:136003159-136003159	GTTTCA	downstream_gene_variant	MODIFIER	PCCB	ENSG00000114054	Transcript	ENST00000462542.1	protein_coding	-	-	-	-	-	-	-	-	-	rs67922183	-	-/ATGTTTCA/ATTTCA/GTTTCA/GTTTCACCTTTATTTCTTCA/TTCA	403	1	cds_start_NF,cds_end_NF	HGNC	8654	-	-	-	-	-	-	-	-	-	-	-	-	-	-	-	-
rs67922183	3:136003159-136003159	GTTTCACCTTTATTTCTTCA	downstream_gene_variant	MODIFIER	PCCB	ENSG00000114054	Transcript	ENST00000462542.1	protein_coding	-	-	-	-	-	-	-	-	-	rs67922183	-	-/ATGTTTCA/ATTTCA/GTTTCA/GTTTCACCTTTATTTCTTCA/TTCA	403	1	cds_start_NF,cds_end_NF	HGNC	8654	-	-	-	-	-	-	-	-	-	-	-	-	-	-	-	-
rs67922183	3:136003159-136003159	TTCA	downstream_gene_variant	MODIFIER	PCCB	ENSG00000114054	Transcript	ENST00000462542.1	protein_coding	-	-	-	-	-	-	-	-	-	rs67922183	-	-/ATGTTTCA/ATTTCA/GTTTCA/GTTTCACCTTTATTTCTTCA/TTCA	403	1	cds_start_NF,cds_end_NF	HGNC	8654	-	-	-	-	-	-	-	-	-	-	-	-	-	-	-	-
rs67922183	3:136003159-136003159	ATGTTTCA	intron_variant	MODIFIER	PCCB	ENSG00000114054	Transcript	ENST00000462637.1	protein_coding	-	5/13	-	-	-	-	-	-	-	rs67922183	-	-/ATGTTTCA/ATTTCA/GTTTCA/GTTTCACCTTTATTTCTTCA/TTCA	-	1	-	HGNC	8654	-	-	-	-	-	-	-	-	-	-	-	-	-	-	-	-
rs67922183	3:136003159-136003159	ATTTCA	intron_variant	MODIFIER	PCCB	ENSG00000114054	Transcript	ENST00000462637.1	protein_coding	-	5/13	-	-	-	-	-	-	-	rs67922183	-	-/ATGTTTCA/ATTTCA/GTTTCA/GTTTCACCTTTATTTCTTCA/TTCA	-	1	-	HGNC	8654	-	-	-	-	-	-	-	-	-	-	-	-	-	-	-	-
rs67922183	3:136003159-136003159	GTTTCA	intron_variant	MODIFIER	PCCB	ENSG00000114054	Transcript	ENST00000462637.1	protein_coding	-	5/13	-	-	-	-	-	-	-	rs67922183	-	-/ATGTTTCA/ATTTCA/GTTTCA/GTTTCACCTTTATTTCTTCA/TTCA	-	1	-	HGNC	8654	-	-	-	-	-	-	-	-	-	-	-	-	-	-	-	-
rs67922183	3:136003159-136003159	GTTTCACCTTTATTTCTTCA	intron_variant	MODIFIER	PCCB	ENSG00000114054	Transcript	ENST00000462637.1	protein_coding	-	5/13	-	-	-	-	-	-	-	rs67922183	-	-/ATGTTTCA/ATTTCA/GTTTCA/GTTTCACCTTTATTTCTTCA/TTCA	-	1	-	HGNC	8654	-	-	-	-	-	-	-	-	-	-	-	-	-	-	-	-
rs67922183	3:136003159-136003159	TTCA	intron_variant	MODIFIER	PCCB	ENSG00000114054	Transcript	ENST00000462637.1	protein_coding	-	5/13	-	-	-	-	-	-	-	rs67922183	-	-/ATGTTTCA/ATTTCA/GTTTCA/GTTTCACCTTTATTTCTTCA/TTCA	-	1	-	HGNC	8654	-	-	-	-	-	-	-	-	-	-	-	-	-	-	-	-
rs67922183	3:136003159-136003159	ATGTTTCA	downstream_gene_variant	MODIFIER	PCCB	ENSG00000114054	Transcript	ENST00000465176.1	processed_transcript	-	-	-	-	-	-	-	-	-	rs67922183	-	-/ATGTTTCA/ATTTCA/GTTTCA/GTTTCACCTTTATTTCTTCA/TTCA	416	1	-	HGNC	8654	-	-	-	-	-	-	-	-	-	-	-	-	-	-	-	-
rs67922183	3:136003159-136003159	ATTTCA	downstream_gene_variant	MODIFIER	PCCB	ENSG00000114054	Transcript	ENST00000465176.1	processed_transcript	-	-	-	-	-	-	-	-	-	rs67922183	-	-/ATGTTTCA/ATTTCA/GTTTCA/GTTTCACCTTTATTTCTTCA/TTCA	416	1	-	HGNC	8654	-	-	-	-	-	-	-	-	-	-	-	-	-	-	-	-
rs67922183	3:136003159-136003159	GTTTCA	downstream_gene_variant	MODIFIER	PCCB	ENSG00000114054	Transcript	ENST00000465176.1	processed_transcript	-	-	-	-	-	-	-	-	-	rs67922183	-	-/ATGTTTCA/ATTTCA/GTTTCA/GTTTCACCTTTATTTCTTCA/TTCA	416	1	-	HGNC	8654	-	-	-	-	-	-	-	-	-	-	-	-	-	-	-	-
rs67922183	3:136003159-136003159	GTTTCACCTTTATTTCTTCA	downstream_gene_variant	MODIFIER	PCCB	ENSG00000114054	Transcript	ENST00000465176.1	processed_transcript	-	-	-	-	-	-	-	-	-	rs67922183	-	-/ATGTTTCA/ATTTCA/GTTTCA/GTTTCACCTTTATTTCTTCA/TTCA	416	1	-	HGNC	8654	-	-	-	-	-	-	-	-	-	-	-	-	-	-	-	-
rs67922183	3:136003159-136003159	TTCA	downstream_gene_variant	MODIFIER	PCCB	ENSG00000114054	Transcript	ENST00000465176.1	processed_transcript	-	-	-	-	-	-	-	-	-	rs67922183	-	-/ATGTTTCA/ATTTCA/GTTTCA/GTTTCACCTTTATTTCTTCA/TTCA	416	1	-	HGNC	8654	-	-	-	-	-	-	-	-	-	-	-	-	-	-	-	-
rs67922183	3:136003159-136003159	ATGTTTCA	intron_variant	MODIFIER	PCCB	ENSG00000114054	Transcript	ENST00000466072.1	protein_coding	-	6/15	-	-	-	-	-	-	-	rs67922183	-	-/ATGTTTCA/ATTTCA/GTTTCA/GTTTCACCTTTATTTCTTCA/TTCA	-	1	-	HGNC	8654	-	-	-	-	-	-	-	-	-	-	-	-	-	-	-	-
rs67922183	3:136003159-136003159	ATTTCA	intron_variant	MODIFIER	PCCB	ENSG00000114054	Transcript	ENST00000466072.1	protein_coding	-	6/15	-	-	-	-	-	-	-	rs67922183	-	-/ATGTTTCA/ATTTCA/GTTTCA/GTTTCACCTTTATTTCTTCA/TTCA	-	1	-	HGNC	8654	-	-	-	-	-	-	-	-	-	-	-	-	-	-	-	-
rs67922183	3:136003159-136003159	GTTTCA	intron_variant	MODIFIER	PCCB	ENSG00000114054	Transcript	ENST00000466072.1	protein_coding	-	6/15	-	-	-	-	-	-	-	rs67922183	-	-/ATGTTTCA/ATTTCA/GTTTCA/GTTTCACCTTTATTTCTTCA/TTCA	-	1	-	HGNC	8654	-	-	-	-	-	-	-	-	-	-	-	-	-	-	-	-
rs67922183	3:136003159-136003159	GTTTCACCTTTATTTCTTCA	intron_variant	MODIFIER	PCCB	ENSG00000114054	Transcript	ENST00000466072.1	protein_coding	-	6/15	-	-	-	-	-	-	-	rs67922183	-	-/ATGTTTCA/ATTTCA/GTTTCA/GTTTCACCTTTATTTCTTCA/TTCA	-	1	-	HGNC	8654	-	-	-	-	-	-	-	-	-	-	-	-	-	-	-	-
rs67922183	3:136003159-136003159	TTCA	intron_variant	MODIFIER	PCCB	ENSG00000114054	Transcript	ENST00000466072.1	protein_coding	-	6/15	-	-	-	-	-	-	-	rs67922183	-	-/ATGTTTCA/ATTTCA/GTTTCA/GTTTCACCTTTATTTCTTCA/TTCA	-	1	-	HGNC	8654	-	-	-	-	-	-	-	-	-	-	-	-	-	-	-	-
rs67922183	3:136003159-136003159	ATGTTTCA	intron_variant	MODIFIER	PCCB	ENSG00000114054	Transcript	ENST00000468777.1	protein_coding	-	7/15	-	-	-	-	-	-	-	rs67922183	-	-/ATGTTTCA/ATTTCA/GTTTCA/GTTTCACCTTTATTTCTTCA/TTCA	-	1	-	HGNC	8654	-	-	-	-	-	-	-	-	-	-	-	-	-	-	-	-
rs67922183	3:136003159-136003159	ATTTCA	intron_variant	MODIFIER	PCCB	ENSG00000114054	Transcript	ENST00000468777.1	protein_coding	-	7/15	-	-	-	-	-	-	-	rs67922183	-	-/ATGTTTCA/ATTTCA/GTTTCA/GTTTCACCTTTATTTCTTCA/TTCA	-	1	-	HGNC	8654	-	-	-	-	-	-	-	-	-	-	-	-	-	-	-	-
rs67922183	3:136003159-136003159	GTTTCA	intron_variant	MODIFIER	PCCB	ENSG00000114054	Transcript	ENST00000468777.1	protein_coding	-	7/15	-	-	-	-	-	-	-	rs67922183	-	-/ATGTTTCA/ATTTCA/GTTTCA/GTTTCACCTTTATTTCTTCA/TTCA	-	1	-	HGNC	8654	-	-	-	-	-	-	-	-	-	-	-	-	-	-	-	-
rs67922183	3:136003159-136003159	GTTTCACCTTTATTTCTTCA	intron_variant	MODIFIER	PCCB	ENSG00000114054	Transcript	ENST00000468777.1	protein_coding	-	7/15	-	-	-	-	-	-	-	rs67922183	-	-/ATGTTTCA/ATTTCA/GTTTCA/GTTTCACCTTTATTTCTTCA/TTCA	-	1	-	HGNC	8654	-	-	-	-	-	-	-	-	-	-	-	-	-	-	-	-
rs67922183	3:136003159-136003159	TTCA	intron_variant	MODIFIER	PCCB	ENSG00000114054	Transcript	ENST00000468777.1	protein_coding	-	7/15	-	-	-	-	-	-	-	rs67922183	-	-/ATGTTTCA/ATTTCA/GTTTCA/GTTTCACCTTTATTTCTTCA/TTCA	-	1	-	HGNC	8654	-	-	-	-	-	-	-	-	-	-	-	-	-	-	-	-
rs67922183	3:136003159-136003159	ATGTTTCA	intron_variant	MODIFIER	PCCB	ENSG00000114054	Transcript	ENST00000469217.1	protein_coding	-	7/15	-	-	-	-	-	-	-	rs67922183	-	-/ATGTTTCA/ATTTCA/GTTTCA/GTTTCACCTTTATTTCTTCA/TTCA	-	1	-	HGNC	8654	-	-	-	-	-	-	-	-	-	-	-	-	-	-	-	-
rs67922183	3:136003159-136003159	ATTTCA	intron_variant	MODIFIER	PCCB	ENSG00000114054	Transcript	ENST00000469217.1	protein_coding	-	7/15	-	-	-	-	-	-	-	rs67922183	-	-/ATGTTTCA/ATTTCA/GTTTCA/GTTTCACCTTTATTTCTTCA/TTCA	-	1	-	HGNC	8654	-	-	-	-	-	-	-	-	-	-	-	-	-	-	-	-
rs67922183	3:136003159-136003159	GTTTCA	intron_variant	MODIFIER	PCCB	ENSG00000114054	Transcript	ENST00000469217.1	protein_coding	-	7/15	-	-	-	-	-	-	-	rs67922183	-	-/ATGTTTCA/ATTTCA/GTTTCA/GTTTCACCTTTATTTCTTCA/TTCA	-	1	-	HGNC	8654	-	-	-	-	-	-	-	-	-	-	-	-	-	-	-	-
rs67922183	3:136003159-136003159	GTTTCACCTTTATTTCTTCA	intron_variant	MODIFIER	PCCB	ENSG00000114054	Transcript	ENST00000469217.1	protein_coding	-	7/15	-	-	-	-	-	-	-	rs67922183	-	-/ATGTTTCA/ATTTCA/GTTTCA/GTTTCACCTTTATTTCTTCA/TTCA	-	1	-	HGNC	8654	-	-	-	-	-	-	-	-	-	-	-	-	-	-	-	-
rs67922183	3:136003159-136003159	TTCA	intron_variant	MODIFIER	PCCB	ENSG00000114054	Transcript	ENST00000469217.1	protein_coding	-	7/15	-	-	-	-	-	-	-	rs67922183	-	-/ATGTTTCA/ATTTCA/GTTTCA/GTTTCACCTTTATTTCTTCA/TTCA	-	1	-	HGNC	8654	-	-	-	-	-	-	-	-	-	-	-	-	-	-	-	-
rs67922183	3:136003159-136003159	ATGTTTCA	intron_variant	MODIFIER	PCCB	ENSG00000114054	Transcript	ENST00000471595.1	protein_coding	-	6/15	-	-	-	-	-	-	-	rs67922183	-	-/ATGTTTCA/ATTTCA/GTTTCA/GTTTCACCTTTATTTCTTCA/TTCA	-	1	-	HGNC	8654	-	-	-	-	-	-	-	-	-	-	-	-	-	-	-	-
rs67922183	3:136003159-136003159	ATTTCA	intron_variant	MODIFIER	PCCB	ENSG00000114054	Transcript	ENST00000471595.1	protein_coding	-	6/15	-	-	-	-	-	-	-	rs67922183	-	-/ATGTTTCA/ATTTCA/GTTTCA/GTTTCACCTTTATTTCTTCA/TTCA	-	1	-	HGNC	8654	-	-	-	-	-	-	-	-	-	-	-	-	-	-	-	-
rs67922183	3:136003159-136003159	GTTTCA	intron_variant	MODIFIER	PCCB	ENSG00000114054	Transcript	ENST00000471595.1	protein_coding	-	6/15	-	-	-	-	-	-	-	rs67922183	-	-/ATGTTTCA/ATTTCA/GTTTCA/GTTTCACCTTTATTTCTTCA/TTCA	-	1	-	HGNC	8654	-	-	-	-	-	-	-	-	-	-	-	-	-	-	-	-
rs67922183	3:136003159-136003159	GTTTCACCTTTATTTCTTCA	intron_variant	MODIFIER	PCCB	ENSG00000114054	Transcript	ENST00000471595.1	protein_coding	-	6/15	-	-	-	-	-	-	-	rs67922183	-	-/ATGTTTCA/ATTTCA/GTTTCA/GTTTCACCTTTATTTCTTCA/TTCA	-	1	-	HGNC	8654	-	-	-	-	-	-	-	-	-	-	-	-	-	-	-	-
rs67922183	3:136003159-136003159	TTCA	intron_variant	MODIFIER	PCCB	ENSG00000114054	Transcript	ENST00000471595.1	protein_coding	-	6/15	-	-	-	-	-	-	-	rs67922183	-	-/ATGTTTCA/ATTTCA/GTTTCA/GTTTCACCTTTATTTCTTCA/TTCA	-	1	-	HGNC	8654	-	-	-	-	-	-	-	-	-	-	-	-	-	-	-	-
rs67922183	3:136003159-136003159	ATGTTTCA	intron_variant,non_coding_transcript_variant	MODIFIER	PCCB	ENSG00000114054	Transcript	ENST00000473073.1	retained_intron	-	3/10	-	-	-	-	-	-	-	rs67922183	-	-/ATGTTTCA/ATTTCA/GTTTCA/GTTTCACCTTTATTTCTTCA/TTCA	-	1	-	HGNC	8654	-	-	-	-	-	-	-	-	-	-	-	-	-	-	-	-
rs67922183	3:136003159-136003159	ATTTCA	intron_variant,non_coding_transcript_variant	MODIFIER	PCCB	ENSG00000114054	Transcript	ENST00000473073.1	retained_intron	-	3/10	-	-	-	-	-	-	-	rs67922183	-	-/ATGTTTCA/ATTTCA/GTTTCA/GTTTCACCTTTATTTCTTCA/TTCA	-	1	-	HGNC	8654	-	-	-	-	-	-	-	-	-	-	-	-	-	-	-	-
rs67922183	3:136003159-136003159	GTTTCA	intron_variant,non_coding_transcript_variant	MODIFIER	PCCB	ENSG00000114054	Transcript	ENST00000473073.1	retained_intron	-	3/10	-	-	-	-	-	-	-	rs67922183	-	-/ATGTTTCA/ATTTCA/GTTTCA/GTTTCACCTTTATTTCTTCA/TTCA	-	1	-	HGNC	8654	-	-	-	-	-	-	-	-	-	-	-	-	-	-	-	-
rs67922183	3:136003159-136003159	GTTTCACCTTTATTTCTTCA	intron_variant,non_coding_transcript_variant	MODIFIER	PCCB	ENSG00000114054	Transcript	ENST00000473073.1	retained_intron	-	3/10	-	-	-	-	-	-	-	rs67922183	-	-/ATGTTTCA/ATTTCA/GTTTCA/GTTTCACCTTTATTTCTTCA/TTCA	-	1	-	HGNC	8654	-	-	-	-	-	-	-	-	-	-	-	-	-	-	-	-
rs67922183	3:136003159-136003159	TTCA	intron_variant,non_coding_transcript_variant	MODIFIER	PCCB	ENSG00000114054	Transcript	ENST00000473073.1	retained_intron	-	3/10	-	-	-	-	-	-	-	rs67922183	-	-/ATGTTTCA/ATTTCA/GTTTCA/GTTTCACCTTTATTTCTTCA/TTCA	-	1	-	HGNC	8654	-	-	-	-	-	-	-	-	-	-	-	-	-	-	-	-
rs67922183	3:136003159-136003159	ATGTTTCA	intron_variant,non_coding_transcript_variant	MODIFIER	PCCB	ENSG00000114054	Transcript	ENST00000474833.1	processed_transcript	-	2/7	-	-	-	-	-	-	-	rs67922183	-	-/ATGTTTCA/ATTTCA/GTTTCA/GTTTCACCTTTATTTCTTCA/TTCA	-	1	-	HGNC	8654	-	-	-	-	-	-	-	-	-	-	-	-	-	-	-	-
rs67922183	3:136003159-136003159	ATTTCA	intron_variant,non_coding_transcript_variant	MODIFIER	PCCB	ENSG00000114054	Transcript	ENST00000474833.1	processed_transcript	-	2/7	-	-	-	-	-	-	-	rs67922183	-	-/ATGTTTCA/ATTTCA/GTTTCA/GTTTCACCTTTATTTCTTCA/TTCA	-	1	-	HGNC	8654	-	-	-	-	-	-	-	-	-	-	-	-	-	-	-	-
rs67922183	3:136003159-136003159	GTTTCA	intron_variant,non_coding_transcript_variant	MODIFIER	PCCB	ENSG00000114054	Transcript	ENST00000474833.1	processed_transcript	-	2/7	-	-	-	-	-	-	-	rs67922183	-	-/ATGTTTCA/ATTTCA/GTTTCA/GTTTCACCTTTATTTCTTCA/TTCA	-	1	-	HGNC	8654	-	-	-	-	-	-	-	-	-	-	-	-	-	-	-	-
rs67922183	3:136003159-136003159	GTTTCACCTTTATTTCTTCA	intron_variant,non_coding_transcript_variant	MODIFIER	PCCB	ENSG00000114054	Transcript	ENST00000474833.1	processed_transcript	-	2/7	-	-	-	-	-	-	-	rs67922183	-	-/ATGTTTCA/ATTTCA/GTTTCA/GTTTCACCTTTATTTCTTCA/TTCA	-	1	-	HGNC	8654	-	-	-	-	-	-	-	-	-	-	-	-	-	-	-	-
rs67922183	3:136003159-136003159	TTCA	intron_variant,non_coding_transcript_variant	MODIFIER	PCCB	ENSG00000114054	Transcript	ENST00000474833.1	processed_transcript	-	2/7	-	-	-	-	-	-	-	rs67922183	-	-/ATGTTTCA/ATTTCA/GTTTCA/GTTTCACCTTTATTTCTTCA/TTCA	-	1	-	HGNC	8654	-	-	-	-	-	-	-	-	-	-	-	-	-	-	-	-
rs67922183	3:136003159-136003159	ATGTTTCA	intron_variant,non_coding_transcript_variant	MODIFIER	PCCB	ENSG00000114054	Transcript	ENST00000475214.1	retained_intron	-	6/10	-	-	-	-	-	-	-	rs67922183	-	-/ATGTTTCA/ATTTCA/GTTTCA/GTTTCACCTTTATTTCTTCA/TTCA	-	1	-	HGNC	8654	-	-	-	-	-	-	-	-	-	-	-	-	-	-	-	-
rs67922183	3:136003159-136003159	ATTTCA	intron_variant,non_coding_transcript_variant	MODIFIER	PCCB	ENSG00000114054	Transcript	ENST00000475214.1	retained_intron	-	6/10	-	-	-	-	-	-	-	rs67922183	-	-/ATGTTTCA/ATTTCA/GTTTCA/GTTTCACCTTTATTTCTTCA/TTCA	-	1	-	HGNC	8654	-	-	-	-	-	-	-	-	-	-	-	-	-	-	-	-
rs67922183	3:136003159-136003159	GTTTCA	intron_variant,non_coding_transcript_variant	MODIFIER	PCCB	ENSG00000114054	Transcript	ENST00000475214.1	retained_intron	-	6/10	-	-	-	-	-	-	-	rs67922183	-	-/ATGTTTCA/ATTTCA/GTTTCA/GTTTCACCTTTATTTCTTCA/TTCA	-	1	-	HGNC	8654	-	-	-	-	-	-	-	-	-	-	-	-	-	-	-	-
rs67922183	3:136003159-136003159	GTTTCACCTTTATTTCTTCA	intron_variant,non_coding_transcript_variant	MODIFIER	PCCB	ENSG00000114054	Transcript	ENST00000475214.1	retained_intron	-	6/10	-	-	-	-	-	-	-	rs67922183	-	-/ATGTTTCA/ATTTCA/GTTTCA/GTTTCACCTTTATTTCTTCA/TTCA	-	1	-	HGNC	8654	-	-	-	-	-	-	-	-	-	-	-	-	-	-	-	-
rs67922183	3:136003159-136003159	TTCA	intron_variant,non_coding_transcript_variant	MODIFIER	PCCB	ENSG00000114054	Transcript	ENST00000475214.1	retained_intron	-	6/10	-	-	-	-	-	-	-	rs67922183	-	-/ATGTTTCA/ATTTCA/GTTTCA/GTTTCACCTTTATTTCTTCA/TTCA	-	1	-	HGNC	8654	-	-	-	-	-	-	-	-	-	-	-	-	-	-	-	-
rs67922183	3:136003159-136003159	ATGTTTCA	intron_variant	MODIFIER	PCCB	ENSG00000114054	Transcript	ENST00000478469.1	protein_coding	-	6/8	-	-	-	-	-	-	-	rs67922183	-	-/ATGTTTCA/ATTTCA/GTTTCA/GTTTCACCTTTATTTCTTCA/TTCA	-	1	-	HGNC	8654	-	-	-	-	-	-	-	-	-	-	-	-	-	-	-	-
rs67922183	3:136003159-136003159	ATTTCA	intron_variant	MODIFIER	PCCB	ENSG00000114054	Transcript	ENST00000478469.1	protein_coding	-	6/8	-	-	-	-	-	-	-	rs67922183	-	-/ATGTTTCA/ATTTCA/GTTTCA/GTTTCACCTTTATTTCTTCA/TTCA	-	1	-	HGNC	8654	-	-	-	-	-	-	-	-	-	-	-	-	-	-	-	-
rs67922183	3:136003159-136003159	GTTTCA	intron_variant	MODIFIER	PCCB	ENSG00000114054	Transcript	ENST00000478469.1	protein_coding	-	6/8	-	-	-	-	-	-	-	rs67922183	-	-/ATGTTTCA/ATTTCA/GTTTCA/GTTTCACCTTTATTTCTTCA/TTCA	-	1	-	HGNC	8654	-	-	-	-	-	-	-	-	-	-	-	-	-	-	-	-
rs67922183	3:136003159-136003159	GTTTCACCTTTATTTCTTCA	intron_variant	MODIFIER	PCCB	ENSG00000114054	Transcript	ENST00000478469.1	protein_coding	-	6/8	-	-	-	-	-	-	-	rs67922183	-	-/ATGTTTCA/ATTTCA/GTTTCA/GTTTCACCTTTATTTCTTCA/TTCA	-	1	-	HGNC	8654	-	-	-	-	-	-	-	-	-	-	-	-	-	-	-	-
rs67922183	3:136003159-136003159	TTCA	intron_variant	MODIFIER	PCCB	ENSG00000114054	Transcript	ENST00000478469.1	protein_coding	-	6/8	-	-	-	-	-	-	-	rs67922183	-	-/ATGTTTCA/ATTTCA/GTTTCA/GTTTCACCTTTATTTCTTCA/TTCA	-	1	-	HGNC	8654	-	-	-	-	-	-	-	-	-	-	-	-	-	-	-	-
rs67922183	3:136003159-136003159	ATGTTTCA	intron_variant	MODIFIER	PCCB	ENSG00000114054	Transcript	ENST00000482086.1	protein_coding	-	3/11	-	-	-	-	-	-	-	rs67922183	-	-/ATGTTTCA/ATTTCA/GTTTCA/GTTTCACCTTTATTTCTTCA/TTCA	-	1	-	HGNC	8654	-	-	-	-	-	-	-	-	-	-	-	-	-	-	-	-
rs67922183	3:136003159-136003159	ATTTCA	intron_variant	MODIFIER	PCCB	ENSG00000114054	Transcript	ENST00000482086.1	protein_coding	-	3/11	-	-	-	-	-	-	-	rs67922183	-	-/ATGTTTCA/ATTTCA/GTTTCA/GTTTCACCTTTATTTCTTCA/TTCA	-	1	-	HGNC	8654	-	-	-	-	-	-	-	-	-	-	-	-	-	-	-	-
rs67922183	3:136003159-136003159	GTTTCA	intron_variant	MODIFIER	PCCB	ENSG00000114054	Transcript	ENST00000482086.1	protein_coding	-	3/11	-	-	-	-	-	-	-	rs67922183	-	-/ATGTTTCA/ATTTCA/GTTTCA/GTTTCACCTTTATTTCTTCA/TTCA	-	1	-	HGNC	8654	-	-	-	-	-	-	-	-	-	-	-	-	-	-	-	-
rs67922183	3:136003159-136003159	GTTTCACCTTTATTTCTTCA	intron_variant	MODIFIER	PCCB	ENSG00000114054	Transcript	ENST00000482086.1	protein_coding	-	3/11	-	-	-	-	-	-	-	rs67922183	-	-/ATGTTTCA/ATTTCA/GTTTCA/GTTTCACCTTTATTTCTTCA/TTCA	-	1	-	HGNC	8654	-	-	-	-	-	-	-	-	-	-	-	-	-	-	-	-
rs67922183	3:136003159-136003159	TTCA	intron_variant	MODIFIER	PCCB	ENSG00000114054	Transcript	ENST00000482086.1	protein_coding	-	3/11	-	-	-	-	-	-	-	rs67922183	-	-/ATGTTTCA/ATTTCA/GTTTCA/GTTTCACCTTTATTTCTTCA/TTCA	-	1	-	HGNC	8654	-	-	-	-	-	-	-	-	-	-	-	-	-	-	-	-
rs67922183	3:136003159-136003159	ATGTTTCA	intron_variant	MODIFIER	PCCB	ENSG00000114054	Transcript	ENST00000483687.1	protein_coding	-	5/13	-	-	-	-	-	-	-	rs67922183	-	-/ATGTTTCA/ATTTCA/GTTTCA/GTTTCACCTTTATTTCTTCA/TTCA	-	1	-	HGNC	8654	-	-	-	-	-	-	-	-	-	-	-	-	-	-	-	-
rs67922183	3:136003159-136003159	ATTTCA	intron_variant	MODIFIER	PCCB	ENSG00000114054	Transcript	ENST00000483687.1	protein_coding	-	5/13	-	-	-	-	-	-	-	rs67922183	-	-/ATGTTTCA/ATTTCA/GTTTCA/GTTTCACCTTTATTTCTTCA/TTCA	-	1	-	HGNC	8654	-	-	-	-	-	-	-	-	-	-	-	-	-	-	-	-
rs67922183	3:136003159-136003159	GTTTCA	intron_variant	MODIFIER	PCCB	ENSG00000114054	Transcript	ENST00000483687.1	protein_coding	-	5/13	-	-	-	-	-	-	-	rs67922183	-	-/ATGTTTCA/ATTTCA/GTTTCA/GTTTCACCTTTATTTCTTCA/TTCA	-	1	-	HGNC	8654	-	-	-	-	-	-	-	-	-	-	-	-	-	-	-	-
rs67922183	3:136003159-136003159	GTTTCACCTTTATTTCTTCA	intron_variant	MODIFIER	PCCB	ENSG00000114054	Transcript	ENST00000483687.1	protein_coding	-	5/13	-	-	-	-	-	-	-	rs67922183	-	-/ATGTTTCA/ATTTCA/GTTTCA/GTTTCACCTTTATTTCTTCA/TTCA	-	1	-	HGNC	8654	-	-	-	-	-	-	-	-	-	-	-	-	-	-	-	-
rs67922183	3:136003159-136003159	TTCA	intron_variant	MODIFIER	PCCB	ENSG00000114054	Transcript	ENST00000483687.1	protein_coding	-	5/13	-	-	-	-	-	-	-	rs67922183	-	-/ATGTTTCA/ATTTCA/GTTTCA/GTTTCACCTTTATTTCTTCA/TTCA	-	1	-	HGNC	8654	-	-	-	-	-	-	-	-	-	-	-	-	-	-	-	-
rs67922183	3:136003159-136003159	ATGTTTCA	intron_variant,NMD_transcript_variant	MODIFIER	PCCB	ENSG00000114054	Transcript	ENST00000484181.1	nonsense_mediated_decay	-	6/13	-	-	-	-	-	-	-	rs67922183	-	-/ATGTTTCA/ATTTCA/GTTTCA/GTTTCACCTTTATTTCTTCA/TTCA	-	1	-	HGNC	8654	-	-	-	-	-	-	-	-	-	-	-	-	-	-	-	-
rs67922183	3:136003159-136003159	ATTTCA	intron_variant,NMD_transcript_variant	MODIFIER	PCCB	ENSG00000114054	Transcript	ENST00000484181.1	nonsense_mediated_decay	-	6/13	-	-	-	-	-	-	-	rs67922183	-	-/ATGTTTCA/ATTTCA/GTTTCA/GTTTCACCTTTATTTCTTCA/TTCA	-	1	-	HGNC	8654	-	-	-	-	-	-	-	-	-	-	-	-	-	-	-	-
rs67922183	3:136003159-136003159	GTTTCA	intron_variant,NMD_transcript_variant	MODIFIER	PCCB	ENSG00000114054	Transcript	ENST00000484181.1	nonsense_mediated_decay	-	6/13	-	-	-	-	-	-	-	rs67922183	-	-/ATGTTTCA/ATTTCA/GTTTCA/GTTTCACCTTTATTTCTTCA/TTCA	-	1	-	HGNC	8654	-	-	-	-	-	-	-	-	-	-	-	-	-	-	-	-
rs67922183	3:136003159-136003159	GTTTCACCTTTATTTCTTCA	intron_variant,NMD_transcript_variant	MODIFIER	PCCB	ENSG00000114054	Transcript	ENST00000484181.1	nonsense_mediated_decay	-	6/13	-	-	-	-	-	-	-	rs67922183	-	-/ATGTTTCA/ATTTCA/GTTTCA/GTTTCACCTTTATTTCTTCA/TTCA	-	1	-	HGNC	8654	-	-	-	-	-	-	-	-	-	-	-	-	-	-	-	-
rs67922183	3:136003159-136003159	TTCA	intron_variant,NMD_transcript_variant	MODIFIER	PCCB	ENSG00000114054	Transcript	ENST00000484181.1	nonsense_mediated_decay	-	6/13	-	-	-	-	-	-	-	rs67922183	-	-/ATGTTTCA/ATTTCA/GTTTCA/GTTTCACCTTTATTTCTTCA/TTCA	-	1	-	HGNC	8654	-	-	-	-	-	-	-	-	-	-	-	-	-	-	-	-
rs67922183	3:136003159-136003159	ATGTTTCA	intron_variant	MODIFIER	PCCB	ENSG00000114054	Transcript	ENST00000490504.1	protein_coding	-	4/12	-	-	-	-	-	-	-	rs67922183	-	-/ATGTTTCA/ATTTCA/GTTTCA/GTTTCACCTTTATTTCTTCA/TTCA	-	1	-	HGNC	8654	-	-	-	-	-	-	-	-	-	-	-	-	-	-	-	-
rs67922183	3:136003159-136003159	ATTTCA	intron_variant	MODIFIER	PCCB	ENSG00000114054	Transcript	ENST00000490504.1	protein_coding	-	4/12	-	-	-	-	-	-	-	rs67922183	-	-/ATGTTTCA/ATTTCA/GTTTCA/GTTTCACCTTTATTTCTTCA/TTCA	-	1	-	HGNC	8654	-	-	-	-	-	-	-	-	-	-	-	-	-	-	-	-
rs67922183	3:136003159-136003159	GTTTCA	intron_variant	MODIFIER	PCCB	ENSG00000114054	Transcript	ENST00000490504.1	protein_coding	-	4/12	-	-	-	-	-	-	-	rs67922183	-	-/ATGTTTCA/ATTTCA/GTTTCA/GTTTCACCTTTATTTCTTCA/TTCA	-	1	-	HGNC	8654	-	-	-	-	-	-	-	-	-	-	-	-	-	-	-	-
rs67922183	3:136003159-136003159	GTTTCACCTTTATTTCTTCA	intron_variant	MODIFIER	PCCB	ENSG00000114054	Transcript	ENST00000490504.1	protein_coding	-	4/12	-	-	-	-	-	-	-	rs67922183	-	-/ATGTTTCA/ATTTCA/GTTTCA/GTTTCACCTTTATTTCTTCA/TTCA	-	1	-	HGNC	8654	-	-	-	-	-	-	-	-	-	-	-	-	-	-	-	-
rs67922183	3:136003159-136003159	TTCA	intron_variant	MODIFIER	PCCB	ENSG00000114054	Transcript	ENST00000490504.1	protein_coding	-	4/12	-	-	-	-	-	-	-	rs67922183	-	-/ATGTTTCA/ATTTCA/GTTTCA/GTTTCACCTTTATTTCTTCA/TTCA	-	1	-	HGNC	8654	-	-	-	-	-	-	-	-	-	-	-	-	-	-	-	-
rs7653249	3:136005792-136005792	A	intron_variant	MODIFIER	PCCB	ENSG00000114054	Transcript	ENST00000251654.4	protein_coding	-	6/14	-	-	-	-	-	-	-	rs7653249	C	C/A/G/T	-	1	-	HGNC	8654	-	-	-	-	-	-	-	-	-	1	35654975,36269708,35222278,32154731	-	-	-	-	-
rs7653249	3:136005792-136005792	G	intron_variant	MODIFIER	PCCB	ENSG00000114054	Transcript	ENST00000251654.4	protein_coding	-	6/14	-	-	-	-	-	-	-	rs7653249	C	C/A/G/T	-	1	-	HGNC	8654	-	-	-	-	-	-	0.7945	-	-	1	35654975,36269708,35222278,32154731	-	-	-	-	-
rs7653249	3:136005792-136005792	T	intron_variant	MODIFIER	PCCB	ENSG00000114054	Transcript	ENST00000251654.4	protein_coding	-	6/14	-	-	-	-	-	-	-	rs7653249	C	C/A/G/T	-	1	-	HGNC	8654	-	-	-	-	-	-	-	-	-	1	35654975,36269708,35222278,32154731	-	-	-	-	-
rs7653249	3:136005792-136005792	A	downstream_gene_variant	MODIFIER	PCCB	ENSG00000114054	Transcript	ENST00000459873.1	protein_coding	-	-	-	-	-	-	-	-	-	rs7653249	C	C/A/G/T	3007	1	cds_end_NF	HGNC	8654	-	-	-	-	-	-	-	-	-	1	35654975,36269708,35222278,32154731	-	-	-	-	-
rs7653249	3:136005792-136005792	G	downstream_gene_variant	MODIFIER	PCCB	ENSG00000114054	Transcript	ENST00000459873.1	protein_coding	-	-	-	-	-	-	-	-	-	rs7653249	C	C/A/G/T	3007	1	cds_end_NF	HGNC	8654	-	-	-	-	-	-	0.7945	-	-	1	35654975,36269708,35222278,32154731	-	-	-	-	-
rs7653249	3:136005792-136005792	T	downstream_gene_variant	MODIFIER	PCCB	ENSG00000114054	Transcript	ENST00000459873.1	protein_coding	-	-	-	-	-	-	-	-	-	rs7653249	C	C/A/G/T	3007	1	cds_end_NF	HGNC	8654	-	-	-	-	-	-	-	-	-	1	35654975,36269708,35222278,32154731	-	-	-	-	-
rs7653249	3:136005792-136005792	A	downstream_gene_variant	MODIFIER	PCCB	ENSG00000114054	Transcript	ENST00000462542.1	protein_coding	-	-	-	-	-	-	-	-	-	rs7653249	C	C/A/G/T	3036	1	cds_start_NF,cds_end_NF	HGNC	8654	-	-	-	-	-	-	-	-	-	1	35654975,36269708,35222278,32154731	-	-	-	-	-
rs7653249	3:136005792-136005792	G	downstream_gene_variant	MODIFIER	PCCB	ENSG00000114054	Transcript	ENST00000462542.1	protein_coding	-	-	-	-	-	-	-	-	-	rs7653249	C	C/A/G/T	3036	1	cds_start_NF,cds_end_NF	HGNC	8654	-	-	-	-	-	-	0.7945	-	-	1	35654975,36269708,35222278,32154731	-	-	-	-	-
rs7653249	3:136005792-136005792	T	downstream_gene_variant	MODIFIER	PCCB	ENSG00000114054	Transcript	ENST00000462542.1	protein_coding	-	-	-	-	-	-	-	-	-	rs7653249	C	C/A/G/T	3036	1	cds_start_NF,cds_end_NF	HGNC	8654	-	-	-	-	-	-	-	-	-	1	35654975,36269708,35222278,32154731	-	-	-	-	-
rs7653249	3:136005792-136005792	A	intron_variant	MODIFIER	PCCB	ENSG00000114054	Transcript	ENST00000462637.1	protein_coding	-	5/13	-	-	-	-	-	-	-	rs7653249	C	C/A/G/T	-	1	-	HGNC	8654	-	-	-	-	-	-	-	-	-	1	35654975,36269708,35222278,32154731	-	-	-	-	-
rs7653249	3:136005792-136005792	G	intron_variant	MODIFIER	PCCB	ENSG00000114054	Transcript	ENST00000462637.1	protein_coding	-	5/13	-	-	-	-	-	-	-	rs7653249	C	C/A/G/T	-	1	-	HGNC	8654	-	-	-	-	-	-	0.7945	-	-	1	35654975,36269708,35222278,32154731	-	-	-	-	-
rs7653249	3:136005792-136005792	T	intron_variant	MODIFIER	PCCB	ENSG00000114054	Transcript	ENST00000462637.1	protein_coding	-	5/13	-	-	-	-	-	-	-	rs7653249	C	C/A/G/T	-	1	-	HGNC	8654	-	-	-	-	-	-	-	-	-	1	35654975,36269708,35222278,32154731	-	-	-	-	-
rs7653249	3:136005792-136005792	A	downstream_gene_variant	MODIFIER	PCCB	ENSG00000114054	Transcript	ENST00000465176.1	processed_transcript	-	-	-	-	-	-	-	-	-	rs7653249	C	C/A/G/T	3049	1	-	HGNC	8654	-	-	-	-	-	-	-	-	-	1	35654975,36269708,35222278,32154731	-	-	-	-	-
rs7653249	3:136005792-136005792	G	downstream_gene_variant	MODIFIER	PCCB	ENSG00000114054	Transcript	ENST00000465176.1	processed_transcript	-	-	-	-	-	-	-	-	-	rs7653249	C	C/A/G/T	3049	1	-	HGNC	8654	-	-	-	-	-	-	0.7945	-	-	1	35654975,36269708,35222278,32154731	-	-	-	-	-
rs7653249	3:136005792-136005792	T	downstream_gene_variant	MODIFIER	PCCB	ENSG00000114054	Transcript	ENST00000465176.1	processed_transcript	-	-	-	-	-	-	-	-	-	rs7653249	C	C/A/G/T	3049	1	-	HGNC	8654	-	-	-	-	-	-	-	-	-	1	35654975,36269708,35222278,32154731	-	-	-	-	-
rs7653249	3:136005792-136005792	A	intron_variant	MODIFIER	PCCB	ENSG00000114054	Transcript	ENST00000466072.1	protein_coding	-	6/15	-	-	-	-	-	-	-	rs7653249	C	C/A/G/T	-	1	-	HGNC	8654	-	-	-	-	-	-	-	-	-	1	35654975,36269708,35222278,32154731	-	-	-	-	-
rs7653249	3:136005792-136005792	G	intron_variant	MODIFIER	PCCB	ENSG00000114054	Transcript	ENST00000466072.1	protein_coding	-	6/15	-	-	-	-	-	-	-	rs7653249	C	C/A/G/T	-	1	-	HGNC	8654	-	-	-	-	-	-	0.7945	-	-	1	35654975,36269708,35222278,32154731	-	-	-	-	-
rs7653249	3:136005792-136005792	T	intron_variant	MODIFIER	PCCB	ENSG00000114054	Transcript	ENST00000466072.1	protein_coding	-	6/15	-	-	-	-	-	-	-	rs7653249	C	C/A/G/T	-	1	-	HGNC	8654	-	-	-	-	-	-	-	-	-	1	35654975,36269708,35222278,32154731	-	-	-	-	-
rs7653249	3:136005792-136005792	A	intron_variant	MODIFIER	PCCB	ENSG00000114054	Transcript	ENST00000468777.1	protein_coding	-	7/15	-	-	-	-	-	-	-	rs7653249	C	C/A/G/T	-	1	-	HGNC	8654	-	-	-	-	-	-	-	-	-	1	35654975,36269708,35222278,32154731	-	-	-	-	-
rs7653249	3:136005792-136005792	G	intron_variant	MODIFIER	PCCB	ENSG00000114054	Transcript	ENST00000468777.1	protein_coding	-	7/15	-	-	-	-	-	-	-	rs7653249	C	C/A/G/T	-	1	-	HGNC	8654	-	-	-	-	-	-	0.7945	-	-	1	35654975,36269708,35222278,32154731	-	-	-	-	-
rs7653249	3:136005792-136005792	T	intron_variant	MODIFIER	PCCB	ENSG00000114054	Transcript	ENST00000468777.1	protein_coding	-	7/15	-	-	-	-	-	-	-	rs7653249	C	C/A/G/T	-	1	-	HGNC	8654	-	-	-	-	-	-	-	-	-	1	35654975,36269708,35222278,32154731	-	-	-	-	-
rs7653249	3:136005792-136005792	A	intron_variant	MODIFIER	PCCB	ENSG00000114054	Transcript	ENST00000469217.1	protein_coding	-	7/15	-	-	-	-	-	-	-	rs7653249	C	C/A/G/T	-	1	-	HGNC	8654	-	-	-	-	-	-	-	-	-	1	35654975,36269708,35222278,32154731	-	-	-	-	-
rs7653249	3:136005792-136005792	G	intron_variant	MODIFIER	PCCB	ENSG00000114054	Transcript	ENST00000469217.1	protein_coding	-	7/15	-	-	-	-	-	-	-	rs7653249	C	C/A/G/T	-	1	-	HGNC	8654	-	-	-	-	-	-	0.7945	-	-	1	35654975,36269708,35222278,32154731	-	-	-	-	-
rs7653249	3:136005792-136005792	T	intron_variant	MODIFIER	PCCB	ENSG00000114054	Transcript	ENST00000469217.1	protein_coding	-	7/15	-	-	-	-	-	-	-	rs7653249	C	C/A/G/T	-	1	-	HGNC	8654	-	-	-	-	-	-	-	-	-	1	35654975,36269708,35222278,32154731	-	-	-	-	-
rs7653249	3:136005792-136005792	A	intron_variant	MODIFIER	PCCB	ENSG00000114054	Transcript	ENST00000471595.1	protein_coding	-	6/15	-	-	-	-	-	-	-	rs7653249	C	C/A/G/T	-	1	-	HGNC	8654	-	-	-	-	-	-	-	-	-	1	35654975,36269708,35222278,32154731	-	-	-	-	-
rs7653249	3:136005792-136005792	G	intron_variant	MODIFIER	PCCB	ENSG00000114054	Transcript	ENST00000471595.1	protein_coding	-	6/15	-	-	-	-	-	-	-	rs7653249	C	C/A/G/T	-	1	-	HGNC	8654	-	-	-	-	-	-	0.7945	-	-	1	35654975,36269708,35222278,32154731	-	-	-	-	-
rs7653249	3:136005792-136005792	T	intron_variant	MODIFIER	PCCB	ENSG00000114054	Transcript	ENST00000471595.1	protein_coding	-	6/15	-	-	-	-	-	-	-	rs7653249	C	C/A/G/T	-	1	-	HGNC	8654	-	-	-	-	-	-	-	-	-	1	35654975,36269708,35222278,32154731	-	-	-	-	-
rs7653249	3:136005792-136005792	A	intron_variant,non_coding_transcript_variant	MODIFIER	PCCB	ENSG00000114054	Transcript	ENST00000473073.1	retained_intron	-	3/10	-	-	-	-	-	-	-	rs7653249	C	C/A/G/T	-	1	-	HGNC	8654	-	-	-	-	-	-	-	-	-	1	35654975,36269708,35222278,32154731	-	-	-	-	-
rs7653249	3:136005792-136005792	G	intron_variant,non_coding_transcript_variant	MODIFIER	PCCB	ENSG00000114054	Transcript	ENST00000473073.1	retained_intron	-	3/10	-	-	-	-	-	-	-	rs7653249	C	C/A/G/T	-	1	-	HGNC	8654	-	-	-	-	-	-	0.7945	-	-	1	35654975,36269708,35222278,32154731	-	-	-	-	-
rs7653249	3:136005792-136005792	T	intron_variant,non_coding_transcript_variant	MODIFIER	PCCB	ENSG00000114054	Transcript	ENST00000473073.1	retained_intron	-	3/10	-	-	-	-	-	-	-	rs7653249	C	C/A/G/T	-	1	-	HGNC	8654	-	-	-	-	-	-	-	-	-	1	35654975,36269708,35222278,32154731	-	-	-	-	-
rs7653249	3:136005792-136005792	A	intron_variant,non_coding_transcript_variant	MODIFIER	PCCB	ENSG00000114054	Transcript	ENST00000474833.1	processed_transcript	-	2/7	-	-	-	-	-	-	-	rs7653249	C	C/A/G/T	-	1	-	HGNC	8654	-	-	-	-	-	-	-	-	-	1	35654975,36269708,35222278,32154731	-	-	-	-	-
rs7653249	3:136005792-136005792	G	intron_variant,non_coding_transcript_variant	MODIFIER	PCCB	ENSG00000114054	Transcript	ENST00000474833.1	processed_transcript	-	2/7	-	-	-	-	-	-	-	rs7653249	C	C/A/G/T	-	1	-	HGNC	8654	-	-	-	-	-	-	0.7945	-	-	1	35654975,36269708,35222278,32154731	-	-	-	-	-
rs7653249	3:136005792-136005792	T	intron_variant,non_coding_transcript_variant	MODIFIER	PCCB	ENSG00000114054	Transcript	ENST00000474833.1	processed_transcript	-	2/7	-	-	-	-	-	-	-	rs7653249	C	C/A/G/T	-	1	-	HGNC	8654	-	-	-	-	-	-	-	-	-	1	35654975,36269708,35222278,32154731	-	-	-	-	-
rs7653249	3:136005792-136005792	A	intron_variant,non_coding_transcript_variant	MODIFIER	PCCB	ENSG00000114054	Transcript	ENST00000475214.1	retained_intron	-	6/10	-	-	-	-	-	-	-	rs7653249	C	C/A/G/T	-	1	-	HGNC	8654	-	-	-	-	-	-	-	-	-	1	35654975,36269708,35222278,32154731	-	-	-	-	-
rs7653249	3:136005792-136005792	G	intron_variant,non_coding_transcript_variant	MODIFIER	PCCB	ENSG00000114054	Transcript	ENST00000475214.1	retained_intron	-	6/10	-	-	-	-	-	-	-	rs7653249	C	C/A/G/T	-	1	-	HGNC	8654	-	-	-	-	-	-	0.7945	-	-	1	35654975,36269708,35222278,32154731	-	-	-	-	-
rs7653249	3:136005792-136005792	T	intron_variant,non_coding_transcript_variant	MODIFIER	PCCB	ENSG00000114054	Transcript	ENST00000475214.1	retained_intron	-	6/10	-	-	-	-	-	-	-	rs7653249	C	C/A/G/T	-	1	-	HGNC	8654	-	-	-	-	-	-	-	-	-	1	35654975,36269708,35222278,32154731	-	-	-	-	-
rs7653249	3:136005792-136005792	A	intron_variant	MODIFIER	PCCB	ENSG00000114054	Transcript	ENST00000478469.1	protein_coding	-	6/8	-	-	-	-	-	-	-	rs7653249	C	C/A/G/T	-	1	-	HGNC	8654	-	-	-	-	-	-	-	-	-	1	35654975,36269708,35222278,32154731	-	-	-	-	-
rs7653249	3:136005792-136005792	G	intron_variant	MODIFIER	PCCB	ENSG00000114054	Transcript	ENST00000478469.1	protein_coding	-	6/8	-	-	-	-	-	-	-	rs7653249	C	C/A/G/T	-	1	-	HGNC	8654	-	-	-	-	-	-	0.7945	-	-	1	35654975,36269708,35222278,32154731	-	-	-	-	-
rs7653249	3:136005792-136005792	T	intron_variant	MODIFIER	PCCB	ENSG00000114054	Transcript	ENST00000478469.1	protein_coding	-	6/8	-	-	-	-	-	-	-	rs7653249	C	C/A/G/T	-	1	-	HGNC	8654	-	-	-	-	-	-	-	-	-	1	35654975,36269708,35222278,32154731	-	-	-	-	-
rs7653249	3:136005792-136005792	A	intron_variant	MODIFIER	PCCB	ENSG00000114054	Transcript	ENST00000482086.1	protein_coding	-	3/11	-	-	-	-	-	-	-	rs7653249	C	C/A/G/T	-	1	-	HGNC	8654	-	-	-	-	-	-	-	-	-	1	35654975,36269708,35222278,32154731	-	-	-	-	-
rs7653249	3:136005792-136005792	G	intron_variant	MODIFIER	PCCB	ENSG00000114054	Transcript	ENST00000482086.1	protein_coding	-	3/11	-	-	-	-	-	-	-	rs7653249	C	C/A/G/T	-	1	-	HGNC	8654	-	-	-	-	-	-	0.7945	-	-	1	35654975,36269708,35222278,32154731	-	-	-	-	-
rs7653249	3:136005792-136005792	T	intron_variant	MODIFIER	PCCB	ENSG00000114054	Transcript	ENST00000482086.1	protein_coding	-	3/11	-	-	-	-	-	-	-	rs7653249	C	C/A/G/T	-	1	-	HGNC	8654	-	-	-	-	-	-	-	-	-	1	35654975,36269708,35222278,32154731	-	-	-	-	-
rs7653249	3:136005792-136005792	A	intron_variant	MODIFIER	PCCB	ENSG00000114054	Transcript	ENST00000483687.1	protein_coding	-	5/13	-	-	-	-	-	-	-	rs7653249	C	C/A/G/T	-	1	-	HGNC	8654	-	-	-	-	-	-	-	-	-	1	35654975,36269708,35222278,32154731	-	-	-	-	-
rs7653249	3:136005792-136005792	G	intron_variant	MODIFIER	PCCB	ENSG00000114054	Transcript	ENST00000483687.1	protein_coding	-	5/13	-	-	-	-	-	-	-	rs7653249	C	C/A/G/T	-	1	-	HGNC	8654	-	-	-	-	-	-	0.7945	-	-	1	35654975,36269708,35222278,32154731	-	-	-	-	-
rs7653249	3:136005792-136005792	T	intron_variant	MODIFIER	PCCB	ENSG00000114054	Transcript	ENST00000483687.1	protein_coding	-	5/13	-	-	-	-	-	-	-	rs7653249	C	C/A/G/T	-	1	-	HGNC	8654	-	-	-	-	-	-	-	-	-	1	35654975,36269708,35222278,32154731	-	-	-	-	-
rs7653249	3:136005792-136005792	A	intron_variant,NMD_transcript_variant	MODIFIER	PCCB	ENSG00000114054	Transcript	ENST00000484181.1	nonsense_mediated_decay	-	6/13	-	-	-	-	-	-	-	rs7653249	C	C/A/G/T	-	1	-	HGNC	8654	-	-	-	-	-	-	-	-	-	1	35654975,36269708,35222278,32154731	-	-	-	-	-
rs7653249	3:136005792-136005792	G	intron_variant,NMD_transcript_variant	MODIFIER	PCCB	ENSG00000114054	Transcript	ENST00000484181.1	nonsense_mediated_decay	-	6/13	-	-	-	-	-	-	-	rs7653249	C	C/A/G/T	-	1	-	HGNC	8654	-	-	-	-	-	-	0.7945	-	-	1	35654975,36269708,35222278,32154731	-	-	-	-	-
rs7653249	3:136005792-136005792	T	intron_variant,NMD_transcript_variant	MODIFIER	PCCB	ENSG00000114054	Transcript	ENST00000484181.1	nonsense_mediated_decay	-	6/13	-	-	-	-	-	-	-	rs7653249	C	C/A/G/T	-	1	-	HGNC	8654	-	-	-	-	-	-	-	-	-	1	35654975,36269708,35222278,32154731	-	-	-	-	-
rs7653249	3:136005792-136005792	A	intron_variant	MODIFIER	PCCB	ENSG00000114054	Transcript	ENST00000490504.1	protein_coding	-	4/12	-	-	-	-	-	-	-	rs7653249	C	C/A/G/T	-	1	-	HGNC	8654	-	-	-	-	-	-	-	-	-	1	35654975,36269708,35222278,32154731	-	-	-	-	-
rs7653249	3:136005792-136005792	G	intron_variant	MODIFIER	PCCB	ENSG00000114054	Transcript	ENST00000490504.1	protein_coding	-	4/12	-	-	-	-	-	-	-	rs7653249	C	C/A/G/T	-	1	-	HGNC	8654	-	-	-	-	-	-	0.7945	-	-	1	35654975,36269708,35222278,32154731	-	-	-	-	-
rs7653249	3:136005792-136005792	T	intron_variant	MODIFIER	PCCB	ENSG00000114054	Transcript	ENST00000490504.1	protein_coding	-	4/12	-	-	-	-	-	-	-	rs7653249	C	C/A/G/T	-	1	-	HGNC	8654	-	-	-	-	-	-	-	-	-	1	35654975,36269708,35222278,32154731	-	-	-	-	-
rs1279840	3:136006576-136006576	A	intron_variant	MODIFIER	PCCB	ENSG00000114054	Transcript	ENST00000251654.4	protein_coding	-	6/14	-	-	-	-	-	-	-	rs1279840	T	T/A/C	-	1	-	HGNC	8654	-	-	-	-	-	-	-	-	-	1	2.75785e+07	-	-	-	-	-
rs1279840	3:136006576-136006576	C	intron_variant	MODIFIER	PCCB	ENSG00000114054	Transcript	ENST00000251654.4	protein_coding	-	6/14	-	-	-	-	-	-	-	rs1279840	T	T/A/C	-	1	-	HGNC	8654	-	-	-	-	-	-	0.7742	-	-	1	2.75785e+07	-	-	-	-	-
rs1279840	3:136006576-136006576	A	downstream_gene_variant	MODIFIER	PCCB	ENSG00000114054	Transcript	ENST00000459873.1	protein_coding	-	-	-	-	-	-	-	-	-	rs1279840	T	T/A/C	3791	1	cds_end_NF	HGNC	8654	-	-	-	-	-	-	-	-	-	1	2.75785e+07	-	-	-	-	-
rs1279840	3:136006576-136006576	C	downstream_gene_variant	MODIFIER	PCCB	ENSG00000114054	Transcript	ENST00000459873.1	protein_coding	-	-	-	-	-	-	-	-	-	rs1279840	T	T/A/C	3791	1	cds_end_NF	HGNC	8654	-	-	-	-	-	-	0.7742	-	-	1	2.75785e+07	-	-	-	-	-
rs1279840	3:136006576-136006576	A	downstream_gene_variant	MODIFIER	PCCB	ENSG00000114054	Transcript	ENST00000462542.1	protein_coding	-	-	-	-	-	-	-	-	-	rs1279840	T	T/A/C	3820	1	cds_start_NF,cds_end_NF	HGNC	8654	-	-	-	-	-	-	-	-	-	1	2.75785e+07	-	-	-	-	-
rs1279840	3:136006576-136006576	C	downstream_gene_variant	MODIFIER	PCCB	ENSG00000114054	Transcript	ENST00000462542.1	protein_coding	-	-	-	-	-	-	-	-	-	rs1279840	T	T/A/C	3820	1	cds_start_NF,cds_end_NF	HGNC	8654	-	-	-	-	-	-	0.7742	-	-	1	2.75785e+07	-	-	-	-	-
rs1279840	3:136006576-136006576	A	intron_variant	MODIFIER	PCCB	ENSG00000114054	Transcript	ENST00000462637.1	protein_coding	-	5/13	-	-	-	-	-	-	-	rs1279840	T	T/A/C	-	1	-	HGNC	8654	-	-	-	-	-	-	-	-	-	1	2.75785e+07	-	-	-	-	-
rs1279840	3:136006576-136006576	C	intron_variant	MODIFIER	PCCB	ENSG00000114054	Transcript	ENST00000462637.1	protein_coding	-	5/13	-	-	-	-	-	-	-	rs1279840	T	T/A/C	-	1	-	HGNC	8654	-	-	-	-	-	-	0.7742	-	-	1	2.75785e+07	-	-	-	-	-
rs1279840	3:136006576-136006576	A	downstream_gene_variant	MODIFIER	PCCB	ENSG00000114054	Transcript	ENST00000465176.1	processed_transcript	-	-	-	-	-	-	-	-	-	rs1279840	T	T/A/C	3833	1	-	HGNC	8654	-	-	-	-	-	-	-	-	-	1	2.75785e+07	-	-	-	-	-
rs1279840	3:136006576-136006576	C	downstream_gene_variant	MODIFIER	PCCB	ENSG00000114054	Transcript	ENST00000465176.1	processed_transcript	-	-	-	-	-	-	-	-	-	rs1279840	T	T/A/C	3833	1	-	HGNC	8654	-	-	-	-	-	-	0.7742	-	-	1	2.75785e+07	-	-	-	-	-
rs1279840	3:136006576-136006576	A	intron_variant	MODIFIER	PCCB	ENSG00000114054	Transcript	ENST00000466072.1	protein_coding	-	6/15	-	-	-	-	-	-	-	rs1279840	T	T/A/C	-	1	-	HGNC	8654	-	-	-	-	-	-	-	-	-	1	2.75785e+07	-	-	-	-	-
rs1279840	3:136006576-136006576	C	intron_variant	MODIFIER	PCCB	ENSG00000114054	Transcript	ENST00000466072.1	protein_coding	-	6/15	-	-	-	-	-	-	-	rs1279840	T	T/A/C	-	1	-	HGNC	8654	-	-	-	-	-	-	0.7742	-	-	1	2.75785e+07	-	-	-	-	-
rs1279840	3:136006576-136006576	A	intron_variant	MODIFIER	PCCB	ENSG00000114054	Transcript	ENST00000468777.1	protein_coding	-	7/15	-	-	-	-	-	-	-	rs1279840	T	T/A/C	-	1	-	HGNC	8654	-	-	-	-	-	-	-	-	-	1	2.75785e+07	-	-	-	-	-
rs1279840	3:136006576-136006576	C	intron_variant	MODIFIER	PCCB	ENSG00000114054	Transcript	ENST00000468777.1	protein_coding	-	7/15	-	-	-	-	-	-	-	rs1279840	T	T/A/C	-	1	-	HGNC	8654	-	-	-	-	-	-	0.7742	-	-	1	2.75785e+07	-	-	-	-	-
rs1279840	3:136006576-136006576	A	intron_variant	MODIFIER	PCCB	ENSG00000114054	Transcript	ENST00000469217.1	protein_coding	-	7/15	-	-	-	-	-	-	-	rs1279840	T	T/A/C	-	1	-	HGNC	8654	-	-	-	-	-	-	-	-	-	1	2.75785e+07	-	-	-	-	-
rs1279840	3:136006576-136006576	C	intron_variant	MODIFIER	PCCB	ENSG00000114054	Transcript	ENST00000469217.1	protein_coding	-	7/15	-	-	-	-	-	-	-	rs1279840	T	T/A/C	-	1	-	HGNC	8654	-	-	-	-	-	-	0.7742	-	-	1	2.75785e+07	-	-	-	-	-
rs1279840	3:136006576-136006576	A	intron_variant	MODIFIER	PCCB	ENSG00000114054	Transcript	ENST00000471595.1	protein_coding	-	6/15	-	-	-	-	-	-	-	rs1279840	T	T/A/C	-	1	-	HGNC	8654	-	-	-	-	-	-	-	-	-	1	2.75785e+07	-	-	-	-	-
rs1279840	3:136006576-136006576	C	intron_variant	MODIFIER	PCCB	ENSG00000114054	Transcript	ENST00000471595.1	protein_coding	-	6/15	-	-	-	-	-	-	-	rs1279840	T	T/A/C	-	1	-	HGNC	8654	-	-	-	-	-	-	0.7742	-	-	1	2.75785e+07	-	-	-	-	-
rs1279840	3:136006576-136006576	A	intron_variant,non_coding_transcript_variant	MODIFIER	PCCB	ENSG00000114054	Transcript	ENST00000473073.1	retained_intron	-	3/10	-	-	-	-	-	-	-	rs1279840	T	T/A/C	-	1	-	HGNC	8654	-	-	-	-	-	-	-	-	-	1	2.75785e+07	-	-	-	-	-
rs1279840	3:136006576-136006576	C	intron_variant,non_coding_transcript_variant	MODIFIER	PCCB	ENSG00000114054	Transcript	ENST00000473073.1	retained_intron	-	3/10	-	-	-	-	-	-	-	rs1279840	T	T/A/C	-	1	-	HGNC	8654	-	-	-	-	-	-	0.7742	-	-	1	2.75785e+07	-	-	-	-	-
rs1279840	3:136006576-136006576	A	intron_variant,non_coding_transcript_variant	MODIFIER	PCCB	ENSG00000114054	Transcript	ENST00000474833.1	processed_transcript	-	2/7	-	-	-	-	-	-	-	rs1279840	T	T/A/C	-	1	-	HGNC	8654	-	-	-	-	-	-	-	-	-	1	2.75785e+07	-	-	-	-	-
rs1279840	3:136006576-136006576	C	intron_variant,non_coding_transcript_variant	MODIFIER	PCCB	ENSG00000114054	Transcript	ENST00000474833.1	processed_transcript	-	2/7	-	-	-	-	-	-	-	rs1279840	T	T/A/C	-	1	-	HGNC	8654	-	-	-	-	-	-	0.7742	-	-	1	2.75785e+07	-	-	-	-	-
rs1279840	3:136006576-136006576	A	intron_variant,non_coding_transcript_variant	MODIFIER	PCCB	ENSG00000114054	Transcript	ENST00000475214.1	retained_intron	-	6/10	-	-	-	-	-	-	-	rs1279840	T	T/A/C	-	1	-	HGNC	8654	-	-	-	-	-	-	-	-	-	1	2.75785e+07	-	-	-	-	-
rs1279840	3:136006576-136006576	C	intron_variant,non_coding_transcript_variant	MODIFIER	PCCB	ENSG00000114054	Transcript	ENST00000475214.1	retained_intron	-	6/10	-	-	-	-	-	-	-	rs1279840	T	T/A/C	-	1	-	HGNC	8654	-	-	-	-	-	-	0.7742	-	-	1	2.75785e+07	-	-	-	-	-
rs1279840	3:136006576-136006576	A	intron_variant	MODIFIER	PCCB	ENSG00000114054	Transcript	ENST00000478469.1	protein_coding	-	6/8	-	-	-	-	-	-	-	rs1279840	T	T/A/C	-	1	-	HGNC	8654	-	-	-	-	-	-	-	-	-	1	2.75785e+07	-	-	-	-	-
rs1279840	3:136006576-136006576	C	intron_variant	MODIFIER	PCCB	ENSG00000114054	Transcript	ENST00000478469.1	protein_coding	-	6/8	-	-	-	-	-	-	-	rs1279840	T	T/A/C	-	1	-	HGNC	8654	-	-	-	-	-	-	0.7742	-	-	1	2.75785e+07	-	-	-	-	-
rs1279840	3:136006576-136006576	A	intron_variant	MODIFIER	PCCB	ENSG00000114054	Transcript	ENST00000482086.1	protein_coding	-	3/11	-	-	-	-	-	-	-	rs1279840	T	T/A/C	-	1	-	HGNC	8654	-	-	-	-	-	-	-	-	-	1	2.75785e+07	-	-	-	-	-
rs1279840	3:136006576-136006576	C	intron_variant	MODIFIER	PCCB	ENSG00000114054	Transcript	ENST00000482086.1	protein_coding	-	3/11	-	-	-	-	-	-	-	rs1279840	T	T/A/C	-	1	-	HGNC	8654	-	-	-	-	-	-	0.7742	-	-	1	2.75785e+07	-	-	-	-	-
rs1279840	3:136006576-136006576	A	intron_variant	MODIFIER	PCCB	ENSG00000114054	Transcript	ENST00000483687.1	protein_coding	-	5/13	-	-	-	-	-	-	-	rs1279840	T	T/A/C	-	1	-	HGNC	8654	-	-	-	-	-	-	-	-	-	1	2.75785e+07	-	-	-	-	-
rs1279840	3:136006576-136006576	C	intron_variant	MODIFIER	PCCB	ENSG00000114054	Transcript	ENST00000483687.1	protein_coding	-	5/13	-	-	-	-	-	-	-	rs1279840	T	T/A/C	-	1	-	HGNC	8654	-	-	-	-	-	-	0.7742	-	-	1	2.75785e+07	-	-	-	-	-
rs1279840	3:136006576-136006576	A	intron_variant,NMD_transcript_variant	MODIFIER	PCCB	ENSG00000114054	Transcript	ENST00000484181.1	nonsense_mediated_decay	-	6/13	-	-	-	-	-	-	-	rs1279840	T	T/A/C	-	1	-	HGNC	8654	-	-	-	-	-	-	-	-	-	1	2.75785e+07	-	-	-	-	-
rs1279840	3:136006576-136006576	C	intron_variant,NMD_transcript_variant	MODIFIER	PCCB	ENSG00000114054	Transcript	ENST00000484181.1	nonsense_mediated_decay	-	6/13	-	-	-	-	-	-	-	rs1279840	T	T/A/C	-	1	-	HGNC	8654	-	-	-	-	-	-	0.7742	-	-	1	2.75785e+07	-	-	-	-	-
rs1279840	3:136006576-136006576	A	intron_variant	MODIFIER	PCCB	ENSG00000114054	Transcript	ENST00000490504.1	protein_coding	-	4/12	-	-	-	-	-	-	-	rs1279840	T	T/A/C	-	1	-	HGNC	8654	-	-	-	-	-	-	-	-	-	1	2.75785e+07	-	-	-	-	-
rs1279840	3:136006576-136006576	C	intron_variant	MODIFIER	PCCB	ENSG00000114054	Transcript	ENST00000490504.1	protein_coding	-	4/12	-	-	-	-	-	-	-	rs1279840	T	T/A/C	-	1	-	HGNC	8654	-	-	-	-	-	-	0.7742	-	-	1	2.75785e+07	-	-	-	-	-
rs1279425	3:136006984-136006984	A	intron_variant	MODIFIER	PCCB	ENSG00000114054	Transcript	ENST00000251654.4	protein_coding	-	6/14	-	-	-	-	-	-	-	rs1279425	T	T/A/C	-	1	-	HGNC	8654	-	-	-	-	-	-	-	-	-	1	35285134	-	-	-	-	-
rs1279425	3:136006984-136006984	C	intron_variant	MODIFIER	PCCB	ENSG00000114054	Transcript	ENST00000251654.4	protein_coding	-	6/14	-	-	-	-	-	-	-	rs1279425	T	T/A/C	-	1	-	HGNC	8654	-	-	-	-	-	-	0.7560	-	-	1	35285134	-	-	-	-	-
rs1279425	3:136006984-136006984	A	downstream_gene_variant	MODIFIER	PCCB	ENSG00000114054	Transcript	ENST00000459873.1	protein_coding	-	-	-	-	-	-	-	-	-	rs1279425	T	T/A/C	4199	1	cds_end_NF	HGNC	8654	-	-	-	-	-	-	-	-	-	1	35285134	-	-	-	-	-
rs1279425	3:136006984-136006984	C	downstream_gene_variant	MODIFIER	PCCB	ENSG00000114054	Transcript	ENST00000459873.1	protein_coding	-	-	-	-	-	-	-	-	-	rs1279425	T	T/A/C	4199	1	cds_end_NF	HGNC	8654	-	-	-	-	-	-	0.7560	-	-	1	35285134	-	-	-	-	-
rs1279425	3:136006984-136006984	A	downstream_gene_variant	MODIFIER	PCCB	ENSG00000114054	Transcript	ENST00000462542.1	protein_coding	-	-	-	-	-	-	-	-	-	rs1279425	T	T/A/C	4228	1	cds_start_NF,cds_end_NF	HGNC	8654	-	-	-	-	-	-	-	-	-	1	35285134	-	-	-	-	-
rs1279425	3:136006984-136006984	C	downstream_gene_variant	MODIFIER	PCCB	ENSG00000114054	Transcript	ENST00000462542.1	protein_coding	-	-	-	-	-	-	-	-	-	rs1279425	T	T/A/C	4228	1	cds_start_NF,cds_end_NF	HGNC	8654	-	-	-	-	-	-	0.7560	-	-	1	35285134	-	-	-	-	-
rs1279425	3:136006984-136006984	A	intron_variant	MODIFIER	PCCB	ENSG00000114054	Transcript	ENST00000462637.1	protein_coding	-	5/13	-	-	-	-	-	-	-	rs1279425	T	T/A/C	-	1	-	HGNC	8654	-	-	-	-	-	-	-	-	-	1	35285134	-	-	-	-	-
rs1279425	3:136006984-136006984	C	intron_variant	MODIFIER	PCCB	ENSG00000114054	Transcript	ENST00000462637.1	protein_coding	-	5/13	-	-	-	-	-	-	-	rs1279425	T	T/A/C	-	1	-	HGNC	8654	-	-	-	-	-	-	0.7560	-	-	1	35285134	-	-	-	-	-
rs1279425	3:136006984-136006984	A	downstream_gene_variant	MODIFIER	PCCB	ENSG00000114054	Transcript	ENST00000465176.1	processed_transcript	-	-	-	-	-	-	-	-	-	rs1279425	T	T/A/C	4241	1	-	HGNC	8654	-	-	-	-	-	-	-	-	-	1	35285134	-	-	-	-	-
rs1279425	3:136006984-136006984	C	downstream_gene_variant	MODIFIER	PCCB	ENSG00000114054	Transcript	ENST00000465176.1	processed_transcript	-	-	-	-	-	-	-	-	-	rs1279425	T	T/A/C	4241	1	-	HGNC	8654	-	-	-	-	-	-	0.7560	-	-	1	35285134	-	-	-	-	-
rs1279425	3:136006984-136006984	A	intron_variant	MODIFIER	PCCB	ENSG00000114054	Transcript	ENST00000466072.1	protein_coding	-	6/15	-	-	-	-	-	-	-	rs1279425	T	T/A/C	-	1	-	HGNC	8654	-	-	-	-	-	-	-	-	-	1	35285134	-	-	-	-	-
rs1279425	3:136006984-136006984	C	intron_variant	MODIFIER	PCCB	ENSG00000114054	Transcript	ENST00000466072.1	protein_coding	-	6/15	-	-	-	-	-	-	-	rs1279425	T	T/A/C	-	1	-	HGNC	8654	-	-	-	-	-	-	0.7560	-	-	1	35285134	-	-	-	-	-
rs1279425	3:136006984-136006984	A	intron_variant	MODIFIER	PCCB	ENSG00000114054	Transcript	ENST00000468777.1	protein_coding	-	7/15	-	-	-	-	-	-	-	rs1279425	T	T/A/C	-	1	-	HGNC	8654	-	-	-	-	-	-	-	-	-	1	35285134	-	-	-	-	-
rs1279425	3:136006984-136006984	C	intron_variant	MODIFIER	PCCB	ENSG00000114054	Transcript	ENST00000468777.1	protein_coding	-	7/15	-	-	-	-	-	-	-	rs1279425	T	T/A/C	-	1	-	HGNC	8654	-	-	-	-	-	-	0.7560	-	-	1	35285134	-	-	-	-	-
rs1279425	3:136006984-136006984	A	intron_variant	MODIFIER	PCCB	ENSG00000114054	Transcript	ENST00000469217.1	protein_coding	-	7/15	-	-	-	-	-	-	-	rs1279425	T	T/A/C	-	1	-	HGNC	8654	-	-	-	-	-	-	-	-	-	1	35285134	-	-	-	-	-
rs1279425	3:136006984-136006984	C	intron_variant	MODIFIER	PCCB	ENSG00000114054	Transcript	ENST00000469217.1	protein_coding	-	7/15	-	-	-	-	-	-	-	rs1279425	T	T/A/C	-	1	-	HGNC	8654	-	-	-	-	-	-	0.7560	-	-	1	35285134	-	-	-	-	-
rs1279425	3:136006984-136006984	A	intron_variant	MODIFIER	PCCB	ENSG00000114054	Transcript	ENST00000471595.1	protein_coding	-	6/15	-	-	-	-	-	-	-	rs1279425	T	T/A/C	-	1	-	HGNC	8654	-	-	-	-	-	-	-	-	-	1	35285134	-	-	-	-	-
rs1279425	3:136006984-136006984	C	intron_variant	MODIFIER	PCCB	ENSG00000114054	Transcript	ENST00000471595.1	protein_coding	-	6/15	-	-	-	-	-	-	-	rs1279425	T	T/A/C	-	1	-	HGNC	8654	-	-	-	-	-	-	0.7560	-	-	1	35285134	-	-	-	-	-
rs1279425	3:136006984-136006984	A	intron_variant,non_coding_transcript_variant	MODIFIER	PCCB	ENSG00000114054	Transcript	ENST00000473073.1	retained_intron	-	3/10	-	-	-	-	-	-	-	rs1279425	T	T/A/C	-	1	-	HGNC	8654	-	-	-	-	-	-	-	-	-	1	35285134	-	-	-	-	-
rs1279425	3:136006984-136006984	C	intron_variant,non_coding_transcript_variant	MODIFIER	PCCB	ENSG00000114054	Transcript	ENST00000473073.1	retained_intron	-	3/10	-	-	-	-	-	-	-	rs1279425	T	T/A/C	-	1	-	HGNC	8654	-	-	-	-	-	-	0.7560	-	-	1	35285134	-	-	-	-	-
rs1279425	3:136006984-136006984	A	intron_variant,non_coding_transcript_variant	MODIFIER	PCCB	ENSG00000114054	Transcript	ENST00000474833.1	processed_transcript	-	2/7	-	-	-	-	-	-	-	rs1279425	T	T/A/C	-	1	-	HGNC	8654	-	-	-	-	-	-	-	-	-	1	35285134	-	-	-	-	-
rs1279425	3:136006984-136006984	C	intron_variant,non_coding_transcript_variant	MODIFIER	PCCB	ENSG00000114054	Transcript	ENST00000474833.1	processed_transcript	-	2/7	-	-	-	-	-	-	-	rs1279425	T	T/A/C	-	1	-	HGNC	8654	-	-	-	-	-	-	0.7560	-	-	1	35285134	-	-	-	-	-
rs1279425	3:136006984-136006984	A	intron_variant,non_coding_transcript_variant	MODIFIER	PCCB	ENSG00000114054	Transcript	ENST00000475214.1	retained_intron	-	6/10	-	-	-	-	-	-	-	rs1279425	T	T/A/C	-	1	-	HGNC	8654	-	-	-	-	-	-	-	-	-	1	35285134	-	-	-	-	-
rs1279425	3:136006984-136006984	C	intron_variant,non_coding_transcript_variant	MODIFIER	PCCB	ENSG00000114054	Transcript	ENST00000475214.1	retained_intron	-	6/10	-	-	-	-	-	-	-	rs1279425	T	T/A/C	-	1	-	HGNC	8654	-	-	-	-	-	-	0.7560	-	-	1	35285134	-	-	-	-	-
rs1279425	3:136006984-136006984	A	intron_variant	MODIFIER	PCCB	ENSG00000114054	Transcript	ENST00000478469.1	protein_coding	-	6/8	-	-	-	-	-	-	-	rs1279425	T	T/A/C	-	1	-	HGNC	8654	-	-	-	-	-	-	-	-	-	1	35285134	-	-	-	-	-
rs1279425	3:136006984-136006984	C	intron_variant	MODIFIER	PCCB	ENSG00000114054	Transcript	ENST00000478469.1	protein_coding	-	6/8	-	-	-	-	-	-	-	rs1279425	T	T/A/C	-	1	-	HGNC	8654	-	-	-	-	-	-	0.7560	-	-	1	35285134	-	-	-	-	-
rs1279425	3:136006984-136006984	A	intron_variant	MODIFIER	PCCB	ENSG00000114054	Transcript	ENST00000482086.1	protein_coding	-	3/11	-	-	-	-	-	-	-	rs1279425	T	T/A/C	-	1	-	HGNC	8654	-	-	-	-	-	-	-	-	-	1	35285134	-	-	-	-	-
rs1279425	3:136006984-136006984	C	intron_variant	MODIFIER	PCCB	ENSG00000114054	Transcript	ENST00000482086.1	protein_coding	-	3/11	-	-	-	-	-	-	-	rs1279425	T	T/A/C	-	1	-	HGNC	8654	-	-	-	-	-	-	0.7560	-	-	1	35285134	-	-	-	-	-
rs1279425	3:136006984-136006984	A	intron_variant	MODIFIER	PCCB	ENSG00000114054	Transcript	ENST00000483687.1	protein_coding	-	5/13	-	-	-	-	-	-	-	rs1279425	T	T/A/C	-	1	-	HGNC	8654	-	-	-	-	-	-	-	-	-	1	35285134	-	-	-	-	-
rs1279425	3:136006984-136006984	C	intron_variant	MODIFIER	PCCB	ENSG00000114054	Transcript	ENST00000483687.1	protein_coding	-	5/13	-	-	-	-	-	-	-	rs1279425	T	T/A/C	-	1	-	HGNC	8654	-	-	-	-	-	-	0.7560	-	-	1	35285134	-	-	-	-	-
rs1279425	3:136006984-136006984	A	intron_variant,NMD_transcript_variant	MODIFIER	PCCB	ENSG00000114054	Transcript	ENST00000484181.1	nonsense_mediated_decay	-	6/13	-	-	-	-	-	-	-	rs1279425	T	T/A/C	-	1	-	HGNC	8654	-	-	-	-	-	-	-	-	-	1	35285134	-	-	-	-	-
rs1279425	3:136006984-136006984	C	intron_variant,NMD_transcript_variant	MODIFIER	PCCB	ENSG00000114054	Transcript	ENST00000484181.1	nonsense_mediated_decay	-	6/13	-	-	-	-	-	-	-	rs1279425	T	T/A/C	-	1	-	HGNC	8654	-	-	-	-	-	-	0.7560	-	-	1	35285134	-	-	-	-	-
rs1279425	3:136006984-136006984	A	intron_variant	MODIFIER	PCCB	ENSG00000114054	Transcript	ENST00000490504.1	protein_coding	-	4/12	-	-	-	-	-	-	-	rs1279425	T	T/A/C	-	1	-	HGNC	8654	-	-	-	-	-	-	-	-	-	1	35285134	-	-	-	-	-
rs1279425	3:136006984-136006984	C	intron_variant	MODIFIER	PCCB	ENSG00000114054	Transcript	ENST00000490504.1	protein_coding	-	4/12	-	-	-	-	-	-	-	rs1279425	T	T/A/C	-	1	-	HGNC	8654	-	-	-	-	-	-	0.7560	-	-	1	35285134	-	-	-	-	-
rs17252498	3:136014198-136014198	C	intron_variant	MODIFIER	PCCB	ENSG00000114054	Transcript	ENST00000251654.4	protein_coding	-	7/14	-	-	-	-	-	-	-	rs17252498	A	A/C/T	-	1	-	HGNC	8654	-	-	-	-	-	-	0.1100	-	-	-	-	-	-	-	-	-
rs17252498	3:136014198-136014198	T	intron_variant	MODIFIER	PCCB	ENSG00000114054	Transcript	ENST00000251654.4	protein_coding	-	7/14	-	-	-	-	-	-	-	rs17252498	A	A/C/T	-	1	-	HGNC	8654	-	-	-	-	-	-	-	-	-	-	-	-	-	-	-	-
rs17252498	3:136014198-136014198	C	intron_variant	MODIFIER	PCCB	ENSG00000114054	Transcript	ENST00000462637.1	protein_coding	-	6/13	-	-	-	-	-	-	-	rs17252498	A	A/C/T	-	1	-	HGNC	8654	-	-	-	-	-	-	0.1100	-	-	-	-	-	-	-	-	-
rs17252498	3:136014198-136014198	T	intron_variant	MODIFIER	PCCB	ENSG00000114054	Transcript	ENST00000462637.1	protein_coding	-	6/13	-	-	-	-	-	-	-	rs17252498	A	A/C/T	-	1	-	HGNC	8654	-	-	-	-	-	-	-	-	-	-	-	-	-	-	-	-
rs17252498	3:136014198-136014198	C	intron_variant	MODIFIER	PCCB	ENSG00000114054	Transcript	ENST00000466072.1	protein_coding	-	7/15	-	-	-	-	-	-	-	rs17252498	A	A/C/T	-	1	-	HGNC	8654	-	-	-	-	-	-	0.1100	-	-	-	-	-	-	-	-	-
rs17252498	3:136014198-136014198	T	intron_variant	MODIFIER	PCCB	ENSG00000114054	Transcript	ENST00000466072.1	protein_coding	-	7/15	-	-	-	-	-	-	-	rs17252498	A	A/C/T	-	1	-	HGNC	8654	-	-	-	-	-	-	-	-	-	-	-	-	-	-	-	-
rs17252498	3:136014198-136014198	C	intron_variant	MODIFIER	PCCB	ENSG00000114054	Transcript	ENST00000468777.1	protein_coding	-	8/15	-	-	-	-	-	-	-	rs17252498	A	A/C/T	-	1	-	HGNC	8654	-	-	-	-	-	-	0.1100	-	-	-	-	-	-	-	-	-
rs17252498	3:136014198-136014198	T	intron_variant	MODIFIER	PCCB	ENSG00000114054	Transcript	ENST00000468777.1	protein_coding	-	8/15	-	-	-	-	-	-	-	rs17252498	A	A/C/T	-	1	-	HGNC	8654	-	-	-	-	-	-	-	-	-	-	-	-	-	-	-	-
rs17252498	3:136014198-136014198	C	intron_variant	MODIFIER	PCCB	ENSG00000114054	Transcript	ENST00000469217.1	protein_coding	-	8/15	-	-	-	-	-	-	-	rs17252498	A	A/C/T	-	1	-	HGNC	8654	-	-	-	-	-	-	0.1100	-	-	-	-	-	-	-	-	-
rs17252498	3:136014198-136014198	T	intron_variant	MODIFIER	PCCB	ENSG00000114054	Transcript	ENST00000469217.1	protein_coding	-	8/15	-	-	-	-	-	-	-	rs17252498	A	A/C/T	-	1	-	HGNC	8654	-	-	-	-	-	-	-	-	-	-	-	-	-	-	-	-
rs17252498	3:136014198-136014198	C	intron_variant	MODIFIER	PCCB	ENSG00000114054	Transcript	ENST00000471595.1	protein_coding	-	7/15	-	-	-	-	-	-	-	rs17252498	A	A/C/T	-	1	-	HGNC	8654	-	-	-	-	-	-	0.1100	-	-	-	-	-	-	-	-	-
rs17252498	3:136014198-136014198	T	intron_variant	MODIFIER	PCCB	ENSG00000114054	Transcript	ENST00000471595.1	protein_coding	-	7/15	-	-	-	-	-	-	-	rs17252498	A	A/C/T	-	1	-	HGNC	8654	-	-	-	-	-	-	-	-	-	-	-	-	-	-	-	-
rs17252498	3:136014198-136014198	C	intron_variant,non_coding_transcript_variant	MODIFIER	PCCB	ENSG00000114054	Transcript	ENST00000473073.1	retained_intron	-	4/10	-	-	-	-	-	-	-	rs17252498	A	A/C/T	-	1	-	HGNC	8654	-	-	-	-	-	-	0.1100	-	-	-	-	-	-	-	-	-
rs17252498	3:136014198-136014198	T	intron_variant,non_coding_transcript_variant	MODIFIER	PCCB	ENSG00000114054	Transcript	ENST00000473073.1	retained_intron	-	4/10	-	-	-	-	-	-	-	rs17252498	A	A/C/T	-	1	-	HGNC	8654	-	-	-	-	-	-	-	-	-	-	-	-	-	-	-	-
rs17252498	3:136014198-136014198	C	intron_variant,non_coding_transcript_variant	MODIFIER	PCCB	ENSG00000114054	Transcript	ENST00000474833.1	processed_transcript	-	3/7	-	-	-	-	-	-	-	rs17252498	A	A/C/T	-	1	-	HGNC	8654	-	-	-	-	-	-	0.1100	-	-	-	-	-	-	-	-	-
rs17252498	3:136014198-136014198	T	intron_variant,non_coding_transcript_variant	MODIFIER	PCCB	ENSG00000114054	Transcript	ENST00000474833.1	processed_transcript	-	3/7	-	-	-	-	-	-	-	rs17252498	A	A/C/T	-	1	-	HGNC	8654	-	-	-	-	-	-	-	-	-	-	-	-	-	-	-	-
rs17252498	3:136014198-136014198	C	intron_variant,non_coding_transcript_variant	MODIFIER	PCCB	ENSG00000114054	Transcript	ENST00000475214.1	retained_intron	-	7/10	-	-	-	-	-	-	-	rs17252498	A	A/C/T	-	1	-	HGNC	8654	-	-	-	-	-	-	0.1100	-	-	-	-	-	-	-	-	-
rs17252498	3:136014198-136014198	T	intron_variant,non_coding_transcript_variant	MODIFIER	PCCB	ENSG00000114054	Transcript	ENST00000475214.1	retained_intron	-	7/10	-	-	-	-	-	-	-	rs17252498	A	A/C/T	-	1	-	HGNC	8654	-	-	-	-	-	-	-	-	-	-	-	-	-	-	-	-
rs17252498	3:136014198-136014198	C	intron_variant	MODIFIER	PCCB	ENSG00000114054	Transcript	ENST00000478469.1	protein_coding	-	7/8	-	-	-	-	-	-	-	rs17252498	A	A/C/T	-	1	-	HGNC	8654	-	-	-	-	-	-	0.1100	-	-	-	-	-	-	-	-	-
rs17252498	3:136014198-136014198	T	intron_variant	MODIFIER	PCCB	ENSG00000114054	Transcript	ENST00000478469.1	protein_coding	-	7/8	-	-	-	-	-	-	-	rs17252498	A	A/C/T	-	1	-	HGNC	8654	-	-	-	-	-	-	-	-	-	-	-	-	-	-	-	-
rs17252498	3:136014198-136014198	C	intron_variant	MODIFIER	PCCB	ENSG00000114054	Transcript	ENST00000482086.1	protein_coding	-	4/11	-	-	-	-	-	-	-	rs17252498	A	A/C/T	-	1	-	HGNC	8654	-	-	-	-	-	-	0.1100	-	-	-	-	-	-	-	-	-
rs17252498	3:136014198-136014198	T	intron_variant	MODIFIER	PCCB	ENSG00000114054	Transcript	ENST00000482086.1	protein_coding	-	4/11	-	-	-	-	-	-	-	rs17252498	A	A/C/T	-	1	-	HGNC	8654	-	-	-	-	-	-	-	-	-	-	-	-	-	-	-	-
rs17252498	3:136014198-136014198	C	intron_variant	MODIFIER	PCCB	ENSG00000114054	Transcript	ENST00000483687.1	protein_coding	-	6/13	-	-	-	-	-	-	-	rs17252498	A	A/C/T	-	1	-	HGNC	8654	-	-	-	-	-	-	0.1100	-	-	-	-	-	-	-	-	-
rs17252498	3:136014198-136014198	T	intron_variant	MODIFIER	PCCB	ENSG00000114054	Transcript	ENST00000483687.1	protein_coding	-	6/13	-	-	-	-	-	-	-	rs17252498	A	A/C/T	-	1	-	HGNC	8654	-	-	-	-	-	-	-	-	-	-	-	-	-	-	-	-
rs17252498	3:136014198-136014198	C	intron_variant,NMD_transcript_variant	MODIFIER	PCCB	ENSG00000114054	Transcript	ENST00000484181.1	nonsense_mediated_decay	-	7/13	-	-	-	-	-	-	-	rs17252498	A	A/C/T	-	1	-	HGNC	8654	-	-	-	-	-	-	0.1100	-	-	-	-	-	-	-	-	-
rs17252498	3:136014198-136014198	T	intron_variant,NMD_transcript_variant	MODIFIER	PCCB	ENSG00000114054	Transcript	ENST00000484181.1	nonsense_mediated_decay	-	7/13	-	-	-	-	-	-	-	rs17252498	A	A/C/T	-	1	-	HGNC	8654	-	-	-	-	-	-	-	-	-	-	-	-	-	-	-	-
rs17252498	3:136014198-136014198	C	intron_variant	MODIFIER	PCCB	ENSG00000114054	Transcript	ENST00000490504.1	protein_coding	-	5/12	-	-	-	-	-	-	-	rs17252498	A	A/C/T	-	1	-	HGNC	8654	-	-	-	-	-	-	0.1100	-	-	-	-	-	-	-	-	-
rs17252498	3:136014198-136014198	T	intron_variant	MODIFIER	PCCB	ENSG00000114054	Transcript	ENST00000490504.1	protein_coding	-	5/12	-	-	-	-	-	-	-	rs17252498	A	A/C/T	-	1	-	HGNC	8654	-	-	-	-	-	-	-	-	-	-	-	-	-	-	-	-
rs1711171	3:136020541-136020541	A	intron_variant	MODIFIER	PCCB	ENSG00000114054	Transcript	ENST00000251654.4	protein_coding	-	9/14	-	-	-	-	-	-	-	rs1711171	T	T/A/C	-	1	-	HGNC	8654	-	-	-	-	-	-	-	-	-	1	32193382,34887591,29403010	-	-	-	-	-
rs1711171	3:136020541-136020541	C	intron_variant	MODIFIER	PCCB	ENSG00000114054	Transcript	ENST00000251654.4	protein_coding	-	9/14	-	-	-	-	-	-	-	rs1711171	T	T/A/C	-	1	-	HGNC	8654	-	-	-	-	-	-	0.7977	-	-	1	32193382,34887591,29403010	-	-	-	-	-
rs1711171	3:136020541-136020541	A	intron_variant	MODIFIER	PCCB	ENSG00000114054	Transcript	ENST00000462637.1	protein_coding	-	8/13	-	-	-	-	-	-	-	rs1711171	T	T/A/C	-	1	-	HGNC	8654	-	-	-	-	-	-	-	-	-	1	32193382,34887591,29403010	-	-	-	-	-
rs1711171	3:136020541-136020541	C	intron_variant	MODIFIER	PCCB	ENSG00000114054	Transcript	ENST00000462637.1	protein_coding	-	8/13	-	-	-	-	-	-	-	rs1711171	T	T/A/C	-	1	-	HGNC	8654	-	-	-	-	-	-	0.7977	-	-	1	32193382,34887591,29403010	-	-	-	-	-
rs1711171	3:136020541-136020541	A	intron_variant	MODIFIER	PCCB	ENSG00000114054	Transcript	ENST00000466072.1	protein_coding	-	9/15	-	-	-	-	-	-	-	rs1711171	T	T/A/C	-	1	-	HGNC	8654	-	-	-	-	-	-	-	-	-	1	32193382,34887591,29403010	-	-	-	-	-
rs1711171	3:136020541-136020541	C	intron_variant	MODIFIER	PCCB	ENSG00000114054	Transcript	ENST00000466072.1	protein_coding	-	9/15	-	-	-	-	-	-	-	rs1711171	T	T/A/C	-	1	-	HGNC	8654	-	-	-	-	-	-	0.7977	-	-	1	32193382,34887591,29403010	-	-	-	-	-
rs1711171	3:136020541-136020541	A	intron_variant	MODIFIER	PCCB	ENSG00000114054	Transcript	ENST00000468777.1	protein_coding	-	10/15	-	-	-	-	-	-	-	rs1711171	T	T/A/C	-	1	-	HGNC	8654	-	-	-	-	-	-	-	-	-	1	32193382,34887591,29403010	-	-	-	-	-
rs1711171	3:136020541-136020541	C	intron_variant	MODIFIER	PCCB	ENSG00000114054	Transcript	ENST00000468777.1	protein_coding	-	10/15	-	-	-	-	-	-	-	rs1711171	T	T/A/C	-	1	-	HGNC	8654	-	-	-	-	-	-	0.7977	-	-	1	32193382,34887591,29403010	-	-	-	-	-
rs1711171	3:136020541-136020541	A	intron_variant	MODIFIER	PCCB	ENSG00000114054	Transcript	ENST00000469217.1	protein_coding	-	10/15	-	-	-	-	-	-	-	rs1711171	T	T/A/C	-	1	-	HGNC	8654	-	-	-	-	-	-	-	-	-	1	32193382,34887591,29403010	-	-	-	-	-
rs1711171	3:136020541-136020541	C	intron_variant	MODIFIER	PCCB	ENSG00000114054	Transcript	ENST00000469217.1	protein_coding	-	10/15	-	-	-	-	-	-	-	rs1711171	T	T/A/C	-	1	-	HGNC	8654	-	-	-	-	-	-	0.7977	-	-	1	32193382,34887591,29403010	-	-	-	-	-
rs1711171	3:136020541-136020541	A	intron_variant	MODIFIER	PCCB	ENSG00000114054	Transcript	ENST00000471595.1	protein_coding	-	9/15	-	-	-	-	-	-	-	rs1711171	T	T/A/C	-	1	-	HGNC	8654	-	-	-	-	-	-	-	-	-	1	32193382,34887591,29403010	-	-	-	-	-
rs1711171	3:136020541-136020541	C	intron_variant	MODIFIER	PCCB	ENSG00000114054	Transcript	ENST00000471595.1	protein_coding	-	9/15	-	-	-	-	-	-	-	rs1711171	T	T/A/C	-	1	-	HGNC	8654	-	-	-	-	-	-	0.7977	-	-	1	32193382,34887591,29403010	-	-	-	-	-
rs1711171	3:136020541-136020541	A	intron_variant,non_coding_transcript_variant	MODIFIER	PCCB	ENSG00000114054	Transcript	ENST00000473073.1	retained_intron	-	6/10	-	-	-	-	-	-	-	rs1711171	T	T/A/C	-	1	-	HGNC	8654	-	-	-	-	-	-	-	-	-	1	32193382,34887591,29403010	-	-	-	-	-
rs1711171	3:136020541-136020541	C	intron_variant,non_coding_transcript_variant	MODIFIER	PCCB	ENSG00000114054	Transcript	ENST00000473073.1	retained_intron	-	6/10	-	-	-	-	-	-	-	rs1711171	T	T/A/C	-	1	-	HGNC	8654	-	-	-	-	-	-	0.7977	-	-	1	32193382,34887591,29403010	-	-	-	-	-
rs1711171	3:136020541-136020541	A	intron_variant,non_coding_transcript_variant	MODIFIER	PCCB	ENSG00000114054	Transcript	ENST00000474833.1	processed_transcript	-	5/7	-	-	-	-	-	-	-	rs1711171	T	T/A/C	-	1	-	HGNC	8654	-	-	-	-	-	-	-	-	-	1	32193382,34887591,29403010	-	-	-	-	-
rs1711171	3:136020541-136020541	C	intron_variant,non_coding_transcript_variant	MODIFIER	PCCB	ENSG00000114054	Transcript	ENST00000474833.1	processed_transcript	-	5/7	-	-	-	-	-	-	-	rs1711171	T	T/A/C	-	1	-	HGNC	8654	-	-	-	-	-	-	0.7977	-	-	1	32193382,34887591,29403010	-	-	-	-	-
rs1711171	3:136020541-136020541	A	intron_variant,non_coding_transcript_variant	MODIFIER	PCCB	ENSG00000114054	Transcript	ENST00000475214.1	retained_intron	-	9/10	-	-	-	-	-	-	-	rs1711171	T	T/A/C	-	1	-	HGNC	8654	-	-	-	-	-	-	-	-	-	1	32193382,34887591,29403010	-	-	-	-	-
rs1711171	3:136020541-136020541	C	intron_variant,non_coding_transcript_variant	MODIFIER	PCCB	ENSG00000114054	Transcript	ENST00000475214.1	retained_intron	-	9/10	-	-	-	-	-	-	-	rs1711171	T	T/A/C	-	1	-	HGNC	8654	-	-	-	-	-	-	0.7977	-	-	1	32193382,34887591,29403010	-	-	-	-	-
rs1711171	3:136020541-136020541	A	intron_variant	MODIFIER	PCCB	ENSG00000114054	Transcript	ENST00000478469.1	protein_coding	-	8/8	-	-	-	-	-	-	-	rs1711171	T	T/A/C	-	1	-	HGNC	8654	-	-	-	-	-	-	-	-	-	1	32193382,34887591,29403010	-	-	-	-	-
rs1711171	3:136020541-136020541	C	intron_variant	MODIFIER	PCCB	ENSG00000114054	Transcript	ENST00000478469.1	protein_coding	-	8/8	-	-	-	-	-	-	-	rs1711171	T	T/A/C	-	1	-	HGNC	8654	-	-	-	-	-	-	0.7977	-	-	1	32193382,34887591,29403010	-	-	-	-	-
rs1711171	3:136020541-136020541	A	intron_variant	MODIFIER	PCCB	ENSG00000114054	Transcript	ENST00000482086.1	protein_coding	-	6/11	-	-	-	-	-	-	-	rs1711171	T	T/A/C	-	1	-	HGNC	8654	-	-	-	-	-	-	-	-	-	1	32193382,34887591,29403010	-	-	-	-	-
rs1711171	3:136020541-136020541	C	intron_variant	MODIFIER	PCCB	ENSG00000114054	Transcript	ENST00000482086.1	protein_coding	-	6/11	-	-	-	-	-	-	-	rs1711171	T	T/A/C	-	1	-	HGNC	8654	-	-	-	-	-	-	0.7977	-	-	1	32193382,34887591,29403010	-	-	-	-	-
rs1711171	3:136020541-136020541	A	intron_variant	MODIFIER	PCCB	ENSG00000114054	Transcript	ENST00000483687.1	protein_coding	-	8/13	-	-	-	-	-	-	-	rs1711171	T	T/A/C	-	1	-	HGNC	8654	-	-	-	-	-	-	-	-	-	1	32193382,34887591,29403010	-	-	-	-	-
rs1711171	3:136020541-136020541	C	intron_variant	MODIFIER	PCCB	ENSG00000114054	Transcript	ENST00000483687.1	protein_coding	-	8/13	-	-	-	-	-	-	-	rs1711171	T	T/A/C	-	1	-	HGNC	8654	-	-	-	-	-	-	0.7977	-	-	1	32193382,34887591,29403010	-	-	-	-	-
rs1711171	3:136020541-136020541	A	intron_variant,NMD_transcript_variant	MODIFIER	PCCB	ENSG00000114054	Transcript	ENST00000484181.1	nonsense_mediated_decay	-	9/13	-	-	-	-	-	-	-	rs1711171	T	T/A/C	-	1	-	HGNC	8654	-	-	-	-	-	-	-	-	-	1	32193382,34887591,29403010	-	-	-	-	-
rs1711171	3:136020541-136020541	C	intron_variant,NMD_transcript_variant	MODIFIER	PCCB	ENSG00000114054	Transcript	ENST00000484181.1	nonsense_mediated_decay	-	9/13	-	-	-	-	-	-	-	rs1711171	T	T/A/C	-	1	-	HGNC	8654	-	-	-	-	-	-	0.7977	-	-	1	32193382,34887591,29403010	-	-	-	-	-
rs1711171	3:136020541-136020541	A	intron_variant	MODIFIER	PCCB	ENSG00000114054	Transcript	ENST00000490504.1	protein_coding	-	7/12	-	-	-	-	-	-	-	rs1711171	T	T/A/C	-	1	-	HGNC	8654	-	-	-	-	-	-	-	-	-	1	32193382,34887591,29403010	-	-	-	-	-
rs1711171	3:136020541-136020541	C	intron_variant	MODIFIER	PCCB	ENSG00000114054	Transcript	ENST00000490504.1	protein_coding	-	7/12	-	-	-	-	-	-	-	rs1711171	T	T/A/C	-	1	-	HGNC	8654	-	-	-	-	-	-	0.7977	-	-	1	32193382,34887591,29403010	-	-	-	-	-
rs1618069	3:136027145-136027145	C	intron_variant	MODIFIER	PCCB	ENSG00000114054	Transcript	ENST00000251654.4	protein_coding	-	9/14	-	-	-	-	-	-	-	rs1618069	A	A/C/G/T	-	1	-	HGNC	8654	-	-	-	-	-	-	-	-	-	-	-	-	-	-	-	-
rs1618069	3:136027145-136027145	G	intron_variant	MODIFIER	PCCB	ENSG00000114054	Transcript	ENST00000251654.4	protein_coding	-	9/14	-	-	-	-	-	-	-	rs1618069	A	A/C/G/T	-	1	-	HGNC	8654	-	-	-	-	-	-	0.7554	-	-	-	-	-	-	-	-	-
rs1618069	3:136027145-136027145	T	intron_variant	MODIFIER	PCCB	ENSG00000114054	Transcript	ENST00000251654.4	protein_coding	-	9/14	-	-	-	-	-	-	-	rs1618069	A	A/C/G/T	-	1	-	HGNC	8654	-	-	-	-	-	-	-	-	-	-	-	-	-	-	-	-
rs1618069	3:136027145-136027145	C	intron_variant	MODIFIER	PCCB	ENSG00000114054	Transcript	ENST00000462637.1	protein_coding	-	8/13	-	-	-	-	-	-	-	rs1618069	A	A/C/G/T	-	1	-	HGNC	8654	-	-	-	-	-	-	-	-	-	-	-	-	-	-	-	-
rs1618069	3:136027145-136027145	G	intron_variant	MODIFIER	PCCB	ENSG00000114054	Transcript	ENST00000462637.1	protein_coding	-	8/13	-	-	-	-	-	-	-	rs1618069	A	A/C/G/T	-	1	-	HGNC	8654	-	-	-	-	-	-	0.7554	-	-	-	-	-	-	-	-	-
rs1618069	3:136027145-136027145	T	intron_variant	MODIFIER	PCCB	ENSG00000114054	Transcript	ENST00000462637.1	protein_coding	-	8/13	-	-	-	-	-	-	-	rs1618069	A	A/C/G/T	-	1	-	HGNC	8654	-	-	-	-	-	-	-	-	-	-	-	-	-	-	-	-
rs1618069	3:136027145-136027145	C	intron_variant	MODIFIER	PCCB	ENSG00000114054	Transcript	ENST00000466072.1	protein_coding	-	9/15	-	-	-	-	-	-	-	rs1618069	A	A/C/G/T	-	1	-	HGNC	8654	-	-	-	-	-	-	-	-	-	-	-	-	-	-	-	-
rs1618069	3:136027145-136027145	G	intron_variant	MODIFIER	PCCB	ENSG00000114054	Transcript	ENST00000466072.1	protein_coding	-	9/15	-	-	-	-	-	-	-	rs1618069	A	A/C/G/T	-	1	-	HGNC	8654	-	-	-	-	-	-	0.7554	-	-	-	-	-	-	-	-	-
rs1618069	3:136027145-136027145	T	intron_variant	MODIFIER	PCCB	ENSG00000114054	Transcript	ENST00000466072.1	protein_coding	-	9/15	-	-	-	-	-	-	-	rs1618069	A	A/C/G/T	-	1	-	HGNC	8654	-	-	-	-	-	-	-	-	-	-	-	-	-	-	-	-
rs1618069	3:136027145-136027145	C	intron_variant	MODIFIER	PCCB	ENSG00000114054	Transcript	ENST00000468777.1	protein_coding	-	10/15	-	-	-	-	-	-	-	rs1618069	A	A/C/G/T	-	1	-	HGNC	8654	-	-	-	-	-	-	-	-	-	-	-	-	-	-	-	-
rs1618069	3:136027145-136027145	G	intron_variant	MODIFIER	PCCB	ENSG00000114054	Transcript	ENST00000468777.1	protein_coding	-	10/15	-	-	-	-	-	-	-	rs1618069	A	A/C/G/T	-	1	-	HGNC	8654	-	-	-	-	-	-	0.7554	-	-	-	-	-	-	-	-	-
rs1618069	3:136027145-136027145	T	intron_variant	MODIFIER	PCCB	ENSG00000114054	Transcript	ENST00000468777.1	protein_coding	-	10/15	-	-	-	-	-	-	-	rs1618069	A	A/C/G/T	-	1	-	HGNC	8654	-	-	-	-	-	-	-	-	-	-	-	-	-	-	-	-
rs1618069	3:136027145-136027145	C	intron_variant	MODIFIER	PCCB	ENSG00000114054	Transcript	ENST00000469217.1	protein_coding	-	10/15	-	-	-	-	-	-	-	rs1618069	A	A/C/G/T	-	1	-	HGNC	8654	-	-	-	-	-	-	-	-	-	-	-	-	-	-	-	-
rs1618069	3:136027145-136027145	G	intron_variant	MODIFIER	PCCB	ENSG00000114054	Transcript	ENST00000469217.1	protein_coding	-	10/15	-	-	-	-	-	-	-	rs1618069	A	A/C/G/T	-	1	-	HGNC	8654	-	-	-	-	-	-	0.7554	-	-	-	-	-	-	-	-	-
rs1618069	3:136027145-136027145	T	intron_variant	MODIFIER	PCCB	ENSG00000114054	Transcript	ENST00000469217.1	protein_coding	-	10/15	-	-	-	-	-	-	-	rs1618069	A	A/C/G/T	-	1	-	HGNC	8654	-	-	-	-	-	-	-	-	-	-	-	-	-	-	-	-
rs1618069	3:136027145-136027145	C	intron_variant	MODIFIER	PCCB	ENSG00000114054	Transcript	ENST00000471595.1	protein_coding	-	9/15	-	-	-	-	-	-	-	rs1618069	A	A/C/G/T	-	1	-	HGNC	8654	-	-	-	-	-	-	-	-	-	-	-	-	-	-	-	-
rs1618069	3:136027145-136027145	G	intron_variant	MODIFIER	PCCB	ENSG00000114054	Transcript	ENST00000471595.1	protein_coding	-	9/15	-	-	-	-	-	-	-	rs1618069	A	A/C/G/T	-	1	-	HGNC	8654	-	-	-	-	-	-	0.7554	-	-	-	-	-	-	-	-	-
rs1618069	3:136027145-136027145	T	intron_variant	MODIFIER	PCCB	ENSG00000114054	Transcript	ENST00000471595.1	protein_coding	-	9/15	-	-	-	-	-	-	-	rs1618069	A	A/C/G/T	-	1	-	HGNC	8654	-	-	-	-	-	-	-	-	-	-	-	-	-	-	-	-
rs1618069	3:136027145-136027145	C	intron_variant,non_coding_transcript_variant	MODIFIER	PCCB	ENSG00000114054	Transcript	ENST00000473073.1	retained_intron	-	6/10	-	-	-	-	-	-	-	rs1618069	A	A/C/G/T	-	1	-	HGNC	8654	-	-	-	-	-	-	-	-	-	-	-	-	-	-	-	-
rs1618069	3:136027145-136027145	G	intron_variant,non_coding_transcript_variant	MODIFIER	PCCB	ENSG00000114054	Transcript	ENST00000473073.1	retained_intron	-	6/10	-	-	-	-	-	-	-	rs1618069	A	A/C/G/T	-	1	-	HGNC	8654	-	-	-	-	-	-	0.7554	-	-	-	-	-	-	-	-	-
rs1618069	3:136027145-136027145	T	intron_variant,non_coding_transcript_variant	MODIFIER	PCCB	ENSG00000114054	Transcript	ENST00000473073.1	retained_intron	-	6/10	-	-	-	-	-	-	-	rs1618069	A	A/C/G/T	-	1	-	HGNC	8654	-	-	-	-	-	-	-	-	-	-	-	-	-	-	-	-
rs1618069	3:136027145-136027145	C	intron_variant,non_coding_transcript_variant	MODIFIER	PCCB	ENSG00000114054	Transcript	ENST00000474833.1	processed_transcript	-	5/7	-	-	-	-	-	-	-	rs1618069	A	A/C/G/T	-	1	-	HGNC	8654	-	-	-	-	-	-	-	-	-	-	-	-	-	-	-	-
rs1618069	3:136027145-136027145	G	intron_variant,non_coding_transcript_variant	MODIFIER	PCCB	ENSG00000114054	Transcript	ENST00000474833.1	processed_transcript	-	5/7	-	-	-	-	-	-	-	rs1618069	A	A/C/G/T	-	1	-	HGNC	8654	-	-	-	-	-	-	0.7554	-	-	-	-	-	-	-	-	-
rs1618069	3:136027145-136027145	T	intron_variant,non_coding_transcript_variant	MODIFIER	PCCB	ENSG00000114054	Transcript	ENST00000474833.1	processed_transcript	-	5/7	-	-	-	-	-	-	-	rs1618069	A	A/C/G/T	-	1	-	HGNC	8654	-	-	-	-	-	-	-	-	-	-	-	-	-	-	-	-
rs1618069	3:136027145-136027145	C	intron_variant,non_coding_transcript_variant	MODIFIER	PCCB	ENSG00000114054	Transcript	ENST00000475214.1	retained_intron	-	9/10	-	-	-	-	-	-	-	rs1618069	A	A/C/G/T	-	1	-	HGNC	8654	-	-	-	-	-	-	-	-	-	-	-	-	-	-	-	-
rs1618069	3:136027145-136027145	G	intron_variant,non_coding_transcript_variant	MODIFIER	PCCB	ENSG00000114054	Transcript	ENST00000475214.1	retained_intron	-	9/10	-	-	-	-	-	-	-	rs1618069	A	A/C/G/T	-	1	-	HGNC	8654	-	-	-	-	-	-	0.7554	-	-	-	-	-	-	-	-	-
rs1618069	3:136027145-136027145	T	intron_variant,non_coding_transcript_variant	MODIFIER	PCCB	ENSG00000114054	Transcript	ENST00000475214.1	retained_intron	-	9/10	-	-	-	-	-	-	-	rs1618069	A	A/C/G/T	-	1	-	HGNC	8654	-	-	-	-	-	-	-	-	-	-	-	-	-	-	-	-
rs1618069	3:136027145-136027145	C	intron_variant	MODIFIER	PCCB	ENSG00000114054	Transcript	ENST00000478469.1	protein_coding	-	8/8	-	-	-	-	-	-	-	rs1618069	A	A/C/G/T	-	1	-	HGNC	8654	-	-	-	-	-	-	-	-	-	-	-	-	-	-	-	-
rs1618069	3:136027145-136027145	G	intron_variant	MODIFIER	PCCB	ENSG00000114054	Transcript	ENST00000478469.1	protein_coding	-	8/8	-	-	-	-	-	-	-	rs1618069	A	A/C/G/T	-	1	-	HGNC	8654	-	-	-	-	-	-	0.7554	-	-	-	-	-	-	-	-	-
rs1618069	3:136027145-136027145	T	intron_variant	MODIFIER	PCCB	ENSG00000114054	Transcript	ENST00000478469.1	protein_coding	-	8/8	-	-	-	-	-	-	-	rs1618069	A	A/C/G/T	-	1	-	HGNC	8654	-	-	-	-	-	-	-	-	-	-	-	-	-	-	-	-
rs1618069	3:136027145-136027145	C	intron_variant	MODIFIER	PCCB	ENSG00000114054	Transcript	ENST00000482086.1	protein_coding	-	6/11	-	-	-	-	-	-	-	rs1618069	A	A/C/G/T	-	1	-	HGNC	8654	-	-	-	-	-	-	-	-	-	-	-	-	-	-	-	-
rs1618069	3:136027145-136027145	G	intron_variant	MODIFIER	PCCB	ENSG00000114054	Transcript	ENST00000482086.1	protein_coding	-	6/11	-	-	-	-	-	-	-	rs1618069	A	A/C/G/T	-	1	-	HGNC	8654	-	-	-	-	-	-	0.7554	-	-	-	-	-	-	-	-	-
rs1618069	3:136027145-136027145	T	intron_variant	MODIFIER	PCCB	ENSG00000114054	Transcript	ENST00000482086.1	protein_coding	-	6/11	-	-	-	-	-	-	-	rs1618069	A	A/C/G/T	-	1	-	HGNC	8654	-	-	-	-	-	-	-	-	-	-	-	-	-	-	-	-
rs1618069	3:136027145-136027145	C	intron_variant	MODIFIER	PCCB	ENSG00000114054	Transcript	ENST00000483687.1	protein_coding	-	8/13	-	-	-	-	-	-	-	rs1618069	A	A/C/G/T	-	1	-	HGNC	8654	-	-	-	-	-	-	-	-	-	-	-	-	-	-	-	-
rs1618069	3:136027145-136027145	G	intron_variant	MODIFIER	PCCB	ENSG00000114054	Transcript	ENST00000483687.1	protein_coding	-	8/13	-	-	-	-	-	-	-	rs1618069	A	A/C/G/T	-	1	-	HGNC	8654	-	-	-	-	-	-	0.7554	-	-	-	-	-	-	-	-	-
rs1618069	3:136027145-136027145	T	intron_variant	MODIFIER	PCCB	ENSG00000114054	Transcript	ENST00000483687.1	protein_coding	-	8/13	-	-	-	-	-	-	-	rs1618069	A	A/C/G/T	-	1	-	HGNC	8654	-	-	-	-	-	-	-	-	-	-	-	-	-	-	-	-
rs1618069	3:136027145-136027145	C	intron_variant,NMD_transcript_variant	MODIFIER	PCCB	ENSG00000114054	Transcript	ENST00000484181.1	nonsense_mediated_decay	-	9/13	-	-	-	-	-	-	-	rs1618069	A	A/C/G/T	-	1	-	HGNC	8654	-	-	-	-	-	-	-	-	-	-	-	-	-	-	-	-
rs1618069	3:136027145-136027145	G	intron_variant,NMD_transcript_variant	MODIFIER	PCCB	ENSG00000114054	Transcript	ENST00000484181.1	nonsense_mediated_decay	-	9/13	-	-	-	-	-	-	-	rs1618069	A	A/C/G/T	-	1	-	HGNC	8654	-	-	-	-	-	-	0.7554	-	-	-	-	-	-	-	-	-
rs1618069	3:136027145-136027145	T	intron_variant,NMD_transcript_variant	MODIFIER	PCCB	ENSG00000114054	Transcript	ENST00000484181.1	nonsense_mediated_decay	-	9/13	-	-	-	-	-	-	-	rs1618069	A	A/C/G/T	-	1	-	HGNC	8654	-	-	-	-	-	-	-	-	-	-	-	-	-	-	-	-
rs1618069	3:136027145-136027145	C	intron_variant	MODIFIER	PCCB	ENSG00000114054	Transcript	ENST00000490504.1	protein_coding	-	7/12	-	-	-	-	-	-	-	rs1618069	A	A/C/G/T	-	1	-	HGNC	8654	-	-	-	-	-	-	-	-	-	-	-	-	-	-	-	-
rs1618069	3:136027145-136027145	G	intron_variant	MODIFIER	PCCB	ENSG00000114054	Transcript	ENST00000490504.1	protein_coding	-	7/12	-	-	-	-	-	-	-	rs1618069	A	A/C/G/T	-	1	-	HGNC	8654	-	-	-	-	-	-	0.7554	-	-	-	-	-	-	-	-	-
rs1618069	3:136027145-136027145	T	intron_variant	MODIFIER	PCCB	ENSG00000114054	Transcript	ENST00000490504.1	protein_coding	-	7/12	-	-	-	-	-	-	-	rs1618069	A	A/C/G/T	-	1	-	HGNC	8654	-	-	-	-	-	-	-	-	-	-	-	-	-	-	-	-
rs483465	3:136047977-136047977	C	intron_variant	MODIFIER	PCCB	ENSG00000114054	Transcript	ENST00000251654.4	protein_coding	-	14/14	-	-	-	-	-	-	-	rs483465	A	A/C/G	-	1	-	HGNC	8654	-	-	-	-	-	-	-	-	-	1	2.59619e+07	-	-	-	-	-
rs483465	3:136047977-136047977	G	intron_variant	MODIFIER	PCCB	ENSG00000114054	Transcript	ENST00000251654.4	protein_coding	-	14/14	-	-	-	-	-	-	-	rs483465	A	A/C/G	-	1	-	HGNC	8654	-	-	-	-	-	-	0.7784	benign	-	1	2.59619e+07	-	-	-	-	-
rs483465	3:136047977-136047977	C	intron_variant	MODIFIER	PCCB	ENSG00000114054	Transcript	ENST00000462637.1	protein_coding	-	13/13	-	-	-	-	-	-	-	rs483465	A	A/C/G	-	1	-	HGNC	8654	-	-	-	-	-	-	-	-	-	1	2.59619e+07	-	-	-	-	-
rs483465	3:136047977-136047977	G	intron_variant	MODIFIER	PCCB	ENSG00000114054	Transcript	ENST00000462637.1	protein_coding	-	13/13	-	-	-	-	-	-	-	rs483465	A	A/C/G	-	1	-	HGNC	8654	-	-	-	-	-	-	0.7784	benign	-	1	2.59619e+07	-	-	-	-	-
rs483465	3:136047977-136047977	C	intron_variant	MODIFIER	PCCB	ENSG00000114054	Transcript	ENST00000466072.1	protein_coding	-	15/15	-	-	-	-	-	-	-	rs483465	A	A/C/G	-	1	-	HGNC	8654	-	-	-	-	-	-	-	-	-	1	2.59619e+07	-	-	-	-	-
rs483465	3:136047977-136047977	G	intron_variant	MODIFIER	PCCB	ENSG00000114054	Transcript	ENST00000466072.1	protein_coding	-	15/15	-	-	-	-	-	-	-	rs483465	A	A/C/G	-	1	-	HGNC	8654	-	-	-	-	-	-	0.7784	benign	-	1	2.59619e+07	-	-	-	-	-
rs483465	3:136047977-136047977	C	intron_variant	MODIFIER	PCCB	ENSG00000114054	Transcript	ENST00000468777.1	protein_coding	-	15/15	-	-	-	-	-	-	-	rs483465	A	A/C/G	-	1	-	HGNC	8654	-	-	-	-	-	-	-	-	-	1	2.59619e+07	-	-	-	-	-
rs483465	3:136047977-136047977	G	intron_variant	MODIFIER	PCCB	ENSG00000114054	Transcript	ENST00000468777.1	protein_coding	-	15/15	-	-	-	-	-	-	-	rs483465	A	A/C/G	-	1	-	HGNC	8654	-	-	-	-	-	-	0.7784	benign	-	1	2.59619e+07	-	-	-	-	-
rs483465	3:136047977-136047977	C	intron_variant	MODIFIER	PCCB	ENSG00000114054	Transcript	ENST00000469217.1	protein_coding	-	15/15	-	-	-	-	-	-	-	rs483465	A	A/C/G	-	1	-	HGNC	8654	-	-	-	-	-	-	-	-	-	1	2.59619e+07	-	-	-	-	-
rs483465	3:136047977-136047977	G	intron_variant	MODIFIER	PCCB	ENSG00000114054	Transcript	ENST00000469217.1	protein_coding	-	15/15	-	-	-	-	-	-	-	rs483465	A	A/C/G	-	1	-	HGNC	8654	-	-	-	-	-	-	0.7784	benign	-	1	2.59619e+07	-	-	-	-	-
rs483465	3:136047977-136047977	C	intron_variant	MODIFIER	PCCB	ENSG00000114054	Transcript	ENST00000471595.1	protein_coding	-	14/15	-	-	-	-	-	-	-	rs483465	A	A/C/G	-	1	-	HGNC	8654	-	-	-	-	-	-	-	-	-	1	2.59619e+07	-	-	-	-	-
rs483465	3:136047977-136047977	G	intron_variant	MODIFIER	PCCB	ENSG00000114054	Transcript	ENST00000471595.1	protein_coding	-	14/15	-	-	-	-	-	-	-	rs483465	A	A/C/G	-	1	-	HGNC	8654	-	-	-	-	-	-	0.7784	benign	-	1	2.59619e+07	-	-	-	-	-
rs483465	3:136047977-136047977	C	intron_variant,non_coding_transcript_variant	MODIFIER	PCCB	ENSG00000114054	Transcript	ENST00000473073.1	retained_intron	-	10/10	-	-	-	-	-	-	-	rs483465	A	A/C/G	-	1	-	HGNC	8654	-	-	-	-	-	-	-	-	-	1	2.59619e+07	-	-	-	-	-
rs483465	3:136047977-136047977	G	intron_variant,non_coding_transcript_variant	MODIFIER	PCCB	ENSG00000114054	Transcript	ENST00000473073.1	retained_intron	-	10/10	-	-	-	-	-	-	-	rs483465	A	A/C/G	-	1	-	HGNC	8654	-	-	-	-	-	-	0.7784	benign	-	1	2.59619e+07	-	-	-	-	-
rs483465	3:136047977-136047977	C	downstream_gene_variant	MODIFIER	PCCB	ENSG00000114054	Transcript	ENST00000474833.1	processed_transcript	-	-	-	-	-	-	-	-	-	rs483465	A	A/C/G	1404	1	-	HGNC	8654	-	-	-	-	-	-	-	-	-	1	2.59619e+07	-	-	-	-	-
rs483465	3:136047977-136047977	G	downstream_gene_variant	MODIFIER	PCCB	ENSG00000114054	Transcript	ENST00000474833.1	processed_transcript	-	-	-	-	-	-	-	-	-	rs483465	A	A/C/G	1404	1	-	HGNC	8654	-	-	-	-	-	-	0.7784	benign	-	1	2.59619e+07	-	-	-	-	-
rs483465	3:136047977-136047977	C	downstream_gene_variant	MODIFIER	PCCB	ENSG00000114054	Transcript	ENST00000475214.1	retained_intron	-	-	-	-	-	-	-	-	-	rs483465	A	A/C/G	2042	1	-	HGNC	8654	-	-	-	-	-	-	-	-	-	1	2.59619e+07	-	-	-	-	-
rs483465	3:136047977-136047977	G	downstream_gene_variant	MODIFIER	PCCB	ENSG00000114054	Transcript	ENST00000475214.1	retained_intron	-	-	-	-	-	-	-	-	-	rs483465	A	A/C/G	2042	1	-	HGNC	8654	-	-	-	-	-	-	0.7784	benign	-	1	2.59619e+07	-	-	-	-	-
[truncated: 1,060 more rows]

## Sheet: ST-4c
Supplementary Table 4c. Predicted functional consequences of single nucleotides variants (FATHMM-XF)
[truncated: 208 more rows]

[truncated: 4 more sheets: ST-4d, ST-4e, ST-4f, ST-4g]
