# Supplementary material for: Replication of 10 novel loci involved in human plasma protein N-glycosylation using MALDI-MS and UHPLC-FD data
Source: Glycobiology. 2026 Apr 20;36(6):cwag029. doi: 10.1093/glycob/cwag029 (PMC13159552; doi:10.1093/glycob/cwag029)
Supplement: Supplementary_Materials_cwag029 [file supplementary_materials_cwag029.zip]

Archive with 6 entries (6 files):
- Supplementary Figures.pdf
- ST1.xlsx
- ST2.xlsx
- ST3.xlsx
- ST4.xlsx
- ST5.xlsx
